# Supplementary material for: Snapshots of nascent RNA reveal cell- and stimulus-specific responses to acute kidney injury
Source: JCI Insight. 2022 Mar 22;7(6):e146374. doi: 10.1172/jci.insight.146374 (PMC8986083; doi:10.1172/jci.insight.146374)
Supplement: Supplemental table 1 [file jciinsight-7-146374-s066.xlsx]

## Sheet: Table 1 HoxB7Cre vs Total RNA
This chart lists genes that are enriched by Hoxb7 Cre mediated RNA labeling (Hoxb7Cre compared with Total Kidney RNA)
Gene	baseMean	log2FoldChange	lfcSE	stat	pvalue	padj
Cfd	780.688	-4.95209	0.25477	-19.4375	3.717e-84	6.86959e-83
Ces2e	123.54	-4.89098	0.208634	-23.4429	1.56344e-121	4.40084e-120
Tmem27	11104.4	-4.83391	0.122035	-39.611	0	0
Defb19	4.2311	-4.81913	0.455399	-10.5822	3.60308e-26	1.82536e-25
Pvalb	367.008	-4.81103	0.2399	-20.0543	1.85045e-89	3.68486e-88
Slc22a19	1786.61	-4.78381	0.218565	-21.8874	3.42845e-106	8.27871e-105
Cyba	2314.82	-4.74887	0.100574	-47.2179	0	0
Mir682	4.93587	-4.73563	0.430998	-10.9876	4.38439e-28	2.34462e-27
Apom	602.55	-4.71302	0.118439	-39.7927	0	0
Defb29	234.263	-4.61853	0.207167	-22.2938	4.24499e-110	1.07139e-108
Igfbp7	8521.19	-4.48391	0.0867358	-51.6961	0	0
Uqcr11	1114.38	-4.48128	0.0825284	-54.2999	0	0
Lgals1	416.96	-4.46925	0.170766	-26.1718	5.565e-151	2.11915e-149
Ndufa1	912.853	-4.45873	0.101093	-44.1052	0	0
Ttr	797.536	-4.45329	0.248242	-17.9393	5.81629e-72	8.88359e-71
Cyp2c44	405.831	-4.45243	0.176054	-25.2902	4.09403e-141	1.41803e-139
Spink1	3396.27	-4.45143	0.126233	-35.2637	2.11825e-272	2.28619e-270
Mfap4	15.039	-4.41743	0.293845	-15.0332	4.44941e-51	4.49893e-50
0610011F06Rik	1351.93	-4.41435	0.100867	-43.764	0	0
Ugt2b37	690.245	-4.40134	0.317412	-13.8663	1.01349e-43	8.47541e-43
Cela1	540.061	-4.3969	0.14497	-30.3297	4.64984e-202	2.70341e-200
Kap	183859	-4.38822	0.173976	-25.2231	2.23435e-140	7.68453e-139
Atp5e	1593.22	-4.38469	0.0911965	-48.0796	0	0
Miox	14378.4	-4.34969	0.190141	-22.8761	8.03207e-116	2.13478e-114
Azgp1	558.998	-4.26702	0.230016	-18.551	8.00712e-77	1.32896e-75
Uba52	1966.01	-4.25827	0.0900186	-47.3044	0	0
Slc22a28	746.193	-4.2485	0.279053	-15.2247	2.42492e-52	2.52107e-51
Rarres2	95.8098	-4.24647	0.180655	-23.506	3.54262e-122	1.00882e-120
Gm6300	324.574	-4.24614	0.419655	-10.1182	4.58865e-24	2.16311e-23
F13b	1072.51	-4.24343	0.175474	-24.1827	3.38221e-129	1.04378e-127
Lum	36.6365	-4.2181	0.245504	-17.1814	3.65726e-66	5.01013e-65
Slc22a22	788.87	-4.21088	0.261901	-16.0781	3.63154e-58	4.25058e-57
Cox6a1	4086.53	-4.20167	0.0872958	-48.1314	0	0
Smim24	675.937	-4.19689	0.129247	-32.4718	2.66616e-231	1.9219e-229
Akr1c21	6978.46	-4.17431	0.190842	-21.8731	4.68242e-106	1.12788e-104
Inmt	3810.1	-4.15243	0.222902	-18.6289	1.87304e-77	3.1543e-76
S100g	4726.83	-4.14014	0.157532	-26.2813	3.13949e-152	1.20491e-150
Tmem176a	4379.59	-4.11979	0.117891	-34.9457	1.50543e-267	1.58111e-265
Cyp2j5	11755.1	-4.1129	0.18096	-22.7282	2.35849e-114	6.18432e-113
Cgref1	1783.11	-4.10862	0.106221	-38.6799	0	0
Cpn1	621.166	-4.10795	0.13491	-30.4495	1.2152e-203	7.1719e-202
Ifi27l2a	101.995	-4.09388	0.220583	-18.5594	6.84482e-77	1.13799e-75
Akr1c20	13.46	-4.09053	0.363209	-11.2622	2.0172e-29	1.12236e-28
Hrsp12	9178.79	-4.08191	0.0934009	-43.7031	0	0
Cox4i1	5856.44	-4.06955	0.087447	-46.5374	0	0
Myl7	6.2207	-4.06633	0.414153	-9.81842	9.38061e-23	4.24092e-22
Pecr	2378.01	-4.05867	0.15388	-26.3757	2.60691e-153	1.01649e-151
Ttc36	3588.65	-4.05493	0.177143	-22.8908	5.73974e-116	1.52968e-114
Mdk	221.891	-4.05483	0.190878	-21.2431	3.81901e-100	8.6548e-99
Spp2	1621.88	-4.05418	0.187295	-21.6459	6.64029e-104	1.56475e-102
Atox1	693.193	-4.0454	0.0917414	-44.0957	0	0
Igfbp6	38.9029	-4.0422	0.237825	-16.9965	8.71443e-65	1.16044e-63
Ndufa13	1595.45	-4.04092	0.101401	-39.8508	0	0
Akr1c18	768.546	-4.03606	0.285097	-14.1568	1.69624e-45	1.4906e-44
Gchfr	231.18	-4.03517	0.144081	-28.0063	1.36081e-172	6.43666e-171
Pzp	612.153	-4.03404	0.373755	-10.7933	3.70295e-27	1.93467e-26
BC026585	2777.11	-4.01402	0.0959732	-41.8244	0	0
Cml1	1675.37	-4.00477	0.140026	-28.6001	6.70163e-180	3.3397e-178
Rps21	1235.72	-3.99869	0.0935014	-42.7661	0	0
Cytl1	11.9322	-3.99828	0.29469	-13.5678	6.21913e-42	4.96286e-41
Rpl36	959.574	-3.99719	0.107541	-37.1689	2.17255e-302	3.03148e-300
Uqcrq	1645.97	-3.99095	0.115283	-34.6189	1.3138e-262	1.32294e-260
Mt3	6.87844	-3.9908	0.354027	-11.2726	1.792e-29	9.98762e-29
Ces1g	51.9604	-3.98967	0.39307	-10.15	3.31276e-24	1.57113e-23
Hint2	922.56	-3.98782	0.0811755	-49.1259	0	0
Fabp1	21.9401	-3.97379	0.388612	-10.2256	1.5228e-24	7.30908e-24
Ugt2b38	2952.78	-3.96705	0.453605	-8.7456	2.21829e-18	8.59298e-18
Fam151a	201.165	-3.96039	0.263868	-15.009	6.41097e-51	6.43899e-50
Tmigd1	1922.71	-3.95963	0.156059	-25.3727	5.05466e-142	1.77915e-140
Ugt3a2	13188.5	-3.95938	0.154982	-25.5474	5.87197e-144	2.08942e-142
Acp5	500.752	-3.95836	0.125936	-31.4316	7.49946e-217	4.8834e-215
Atp5k	1176.26	-3.95164	0.112669	-35.073	1.73877e-269	1.84602e-267
Gpx3	183243	-3.94879	0.119698	-32.9897	1.14179e-238	8.74697e-237
Ugt3a1	2055.16	-3.94394	0.19594	-20.1283	4.1734e-90	8.37037e-89
Apoc1	24.8894	-3.93379	0.470565	-8.35973	6.28604e-17	2.31519e-16
BC002163	66.5706	-3.9232	0.472308	-8.30644	9.86122e-17	3.60207e-16
Gatm	5962.24	-3.92209	0.222649	-17.6156	1.87004e-69	2.69603e-68
Atp5j2	1481.61	-3.92072	0.0794063	-49.3754	0	0
Napsa	30992.9	-3.91704	0.156611	-25.0114	4.60001e-138	1.54401e-136
Rpl38	562.617	-3.90939	0.116314	-33.6107	1.16979e-247	9.80766e-246
Wfdc15b	1294.37	-3.90766	0.150328	-25.9942	5.75199e-149	2.13217e-147
Gamt	125.096	-3.90731	0.155241	-25.1693	8.69456e-140	2.97979e-138
Prdx5	10060.7	-3.90494	0.0997426	-39.1501	0	0
Ndufa4	4042.01	-3.8983	0.0922744	-42.2468	0	0
Calml4	2284.04	-3.89604	0.124788	-31.2213	5.48185e-214	3.47688e-212
Selm	224.464	-3.89588	0.100487	-38.7702	0	0
Cox8b	55.467	-3.89135	0.262918	-14.8006	1.45156e-49	1.4164e-48
Rplp1	3580.51	-3.88784	0.105592	-36.8196	8.95643e-297	1.18219e-294
Rcn3	127.367	-3.88273	0.153393	-25.3122	2.34342e-141	8.14568e-140
Atpif1	1636.3	-3.88149	0.0941005	-41.2484	0	0
Ccdc107	1254.88	-3.86692	0.0918787	-42.0873	0	0
Cyp2c68	2.14663	-3.86574	0.485897	-7.95588	1.7786e-15	6.15283e-15
Bgn	1993.69	-3.8634	0.154568	-24.9948	6.95824e-138	2.33155e-136
Romo1	388.873	-3.86189	0.108772	-35.5046	4.17818e-276	4.63754e-274
Mogat1	1203.57	-3.85301	0.192291	-20.0374	2.5992e-89	5.15485e-88
Plvap	1297.73	-3.8503	0.11657	-33.0301	3.00551e-239	2.32987e-237
Mbl2	3.22873	-3.83774	0.451577	-8.49853	1.92004e-17	7.202e-17
Col14a1	307.655	-3.82543	0.160953	-23.7674	7.25989e-125	2.13909e-123
Fbp1	8912.49	-3.82275	0.16627	-22.9912	5.7151e-117	1.53992e-115
Anapc13	429.637	-3.82004	0.0985079	-38.7791	0	0
Rps29	1558.55	-3.81865	0.09491	-40.2344	0	0
AA536875	6.2015	-3.80052	0.522757	-7.27015	3.59098e-13	1.12546e-12
Klk1	16248.3	-3.7995	0.152752	-24.8736	1.4369e-136	4.75761e-135
Rpl35	562.137	-3.79298	0.100688	-37.6706	0	0
Dpep1	1258.4	-3.79229	0.158418	-23.9386	1.21492e-126	3.64011e-125
Sugct	1067.03	-3.78632	0.156782	-24.1502	7.43708e-129	2.29154e-127
Slc22a7	2692.22	-3.78147	0.265346	-14.2511	4.41448e-46	3.95219e-45
Cox6c	2892.59	-3.77669	0.122624	-30.7989	2.71179e-208	1.66065e-206
Myl9	455.308	-3.77595	0.145114	-26.0205	2.89993e-149	1.07905e-147
Nenf	297.847	-3.77257	0.144865	-26.042	1.6579e-149	6.19255e-148
Grcc10	752.86	-3.76928	0.101159	-37.2611	7.00813e-304	9.8492e-302
Slc22a18	4152.13	-3.75922	0.136213	-27.5982	1.17015e-167	5.27917e-166
Rps15	2318.33	-3.75317	0.0893671	-41.9972	0	0
Rpl37a	1107.94	-3.74508	0.0778896	-48.082	0	0
Rpl41	1926.52	-3.74313	0.110049	-34.0133	1.41853e-253	1.277e-251
Msra	2516.39	-3.74219	0.0618968	-60.4585	0	0
Ndufa2	1176.21	-3.74199	0.0930855	-40.1995	0	0
Habp2	1101.95	-3.73628	0.165042	-22.6383	1.8184e-113	4.72372e-112
2410015M20Rik	867.731	-3.73567	0.0816818	-45.7344	0	0
Retnla	16.9054	-3.72711	0.349598	-10.6611	1.54675e-26	7.93063e-26
Aspdh	547.258	-3.72119	0.161268	-23.0745	8.35193e-118	2.28508e-116
Cfb	3529.12	-3.71439	0.143839	-25.8232	4.86693e-147	1.7738e-145
Nme2	2907.27	-3.70645	0.079572	-46.5798	0	0
H2-T23	833.069	-3.70083	0.121141	-30.5497	5.71037e-205	3.42184e-203
Amn	1051.13	-3.70008	0.133031	-27.8137	2.96602e-170	1.36977e-168
Ndufb9	2808.93	-3.69952	0.0813247	-45.4907	0	0
Smim22	98.0168	-3.69762	0.140019	-26.408	1.1094e-153	4.3606e-152
Ndufa3	820.6	-3.69694	0.103291	-35.7914	1.50198e-280	1.72595e-278
Apoa2	29.196	-3.69609	0.229269	-16.1212	1.81108e-58	2.13387e-57
Tmed6	101.379	-3.6823	0.168369	-21.8704	4.97047e-106	1.19579e-104
Hao2	8070	-3.68184	0.218683	-16.8364	1.32019e-63	1.71589e-62
Slc22a2	2489.14	-3.68048	0.138347	-26.6033	6.21557e-156	2.49325e-154
Tcn2	13357.3	-3.67984	0.0999839	-36.8043	1.57355e-296	2.06304e-294
Tmem205	955.469	-3.67839	0.0914882	-40.2061	0	0
Cpz	3.56391	-3.6719	0.426688	-8.60558	7.59299e-18	2.88129e-17
Ndufc1	743.227	-3.66538	0.107541	-34.0835	1.29597e-254	1.20556e-252
Etfb	3158.65	-3.66078	0.0727925	-50.2906	0	0
Eci3	1695.39	-3.65753	0.166412	-21.9788	4.59418e-107	1.12044e-105
Cox7c	1382.87	-3.65004	0.111946	-32.6055	3.42741e-233	2.51709e-231
Mgp	888.972	-3.64795	0.208882	-17.4641	2.68696e-68	3.78714e-67
Cox6b1	2928.34	-3.64764	0.0848651	-42.9816	0	0
Aadac	1159.65	-3.64676	0.166853	-21.8561	6.79735e-106	1.63329e-104
Cpe	608.078	-3.64516	0.232808	-15.6574	2.95797e-55	3.25911e-54
Cmbl	1147.14	-3.64439	0.155537	-23.4311	2.06243e-121	5.79707e-120
Mif	1188.68	-3.64335	0.100172	-36.3709	1.22751e-289	1.4894e-287
Gm11127	13.1844	-3.64248	0.314008	-11.5999	4.12362e-31	2.41182e-30
Pigr	1467.81	-3.63797	0.1992	-18.2629	1.63476e-74	2.59846e-73
Hist1h4h	15.0437	-3.63651	0.317733	-11.4452	2.48644e-30	1.41984e-29
Ndufs6	813.441	-3.63527	0.0876994	-41.4515	0	0
Slc22a26	193.029	-3.63471	0.368437	-9.8652	5.89171e-23	2.68036e-22
Klk8	6.74714	-3.63322	0.348928	-10.4125	2.17354e-25	1.07223e-24
Ces2b	132.618	-3.632	0.354726	-10.2389	1.3275e-24	6.38739e-24
Ndufb7	830.563	-3.62691	0.0946687	-38.3116	0	0
Fkbp2	491.095	-3.61843	0.0957321	-37.7975	0	0
Dmgdh	1501.2	-3.61705	0.136649	-26.4696	2.16943e-154	8.61379e-153
Pcbd2	143.44	-3.6156	0.131388	-27.5185	1.05384e-166	4.71094e-165
Fitm1	214.862	-3.61461	0.125335	-28.8396	6.83583e-183	3.4417e-181
Tmem256	546.112	-3.61356	0.100964	-35.7907	1.54198e-280	1.76155e-278
Park7	2043.21	-3.6126	0.0842481	-42.8804	0	0
Fbln5	1026.9	-3.61021	0.165869	-21.7654	4.94261e-105	1.17892e-103
C1ra	118.632	-3.60747	0.142294	-25.3522	8.49851e-142	2.98594e-140
Edf1	1109.86	-3.60642	0.0710146	-50.7841	0	0
Slc22a8	5118.18	-3.60614	0.169163	-21.3175	7.81446e-101	1.78963e-99
Akr7a5	2683.89	-3.60343	0.0948217	-38.0021	0	0
Bloc1s1	517.587	-3.60242	0.0843673	-42.6993	0	0
Rps28	522.216	-3.59979	0.0899234	-40.0317	0	0
Apoe	2257.2	-3.59494	0.151482	-23.7317	1.69677e-124	4.97694e-123
Tcea3	432.978	-3.58939	0.152376	-23.5562	1.08482e-122	3.1119e-121
Tceb2	693.114	-3.58892	0.106873	-33.5811	3.1718e-247	2.62547e-245
Iyd	634.786	-3.58376	0.128832	-27.8173	2.68202e-170	1.24155e-168
Slc7a13	4712.25	-3.58335	0.328292	-10.9151	9.75859e-28	5.16903e-27
Ldhd	8943.13	-3.57715	0.157921	-22.6516	1.34638e-113	3.50221e-112
Chchd10	2881.17	-3.57412	0.122402	-29.1997	1.95385e-187	1.02055e-185
Gpx1	12548.6	-3.56336	0.103307	-34.4931	1.01818e-260	1.0148e-258
Tmem176b	6727.7	-3.56164	0.108013	-32.9742	1.90229e-238	1.45161e-236
Alas2	130.158	-3.55977	0.145083	-24.5361	6.08255e-133	1.94155e-131
Mep1a	16953.2	-3.55793	0.135113	-26.3331	8.01643e-153	3.10716e-151
Wif1	9.39952	-3.55566	0.285873	-12.4379	1.62791e-35	1.0902e-34
Mbl1	25.2929	-3.55038	0.284574	-12.4761	1.0079e-35	6.79175e-35
Cox7a2	2311.63	-3.55035	0.095919	-37.014	6.81383e-300	9.117e-298
Cox8a	4302.11	-3.55032	0.108082	-32.8484	1.19875e-236	9.11186e-235
Rps17	2273.4	-3.54812	0.0827575	-42.8737	0	0
Agmat	35.6298	-3.54771	0.255824	-13.8678	9.93249e-44	8.30969e-43
Ndufb11	2040.82	-3.54181	0.0859244	-41.22	0	0
Fabp7	30.3623	-3.54033	0.245001	-14.4503	2.49772e-47	2.29813e-46
Cox5b	2198.63	-3.53931	0.097179	-36.4205	2.01569e-290	2.49219e-288
Serpina1d	602.269	-3.53461	0.334349	-10.5716	4.0344e-26	2.04018e-25
Bphl	2497.48	-3.53434	0.0924909	-38.2128	0	0
Ace	2313.8	-3.52528	0.146582	-24.0499	8.35939e-128	2.53572e-126
BC089597	1916.25	-3.5178	0.192313	-18.2921	9.57013e-75	1.53365e-73
Cxcl14	201.284	-3.51303	0.280743	-12.5133	6.31207e-36	4.28892e-35
Retn	77.8855	-3.50947	0.269072	-13.0429	6.9748e-39	5.13967e-38
Rps19	1184.97	-3.50724	0.087811	-39.9408	0	0
Rpl13	1653.33	-3.50611	0.106951	-32.7823	1.05204e-235	7.96571e-234
Hint1	2319.51	-3.50429	0.0721397	-48.5764	0	0
Dcxr	1384.84	-3.49789	0.13019	-26.8677	5.24243e-159	2.16513e-157
Anxa13	69.8252	-3.49684	0.198127	-17.6495	1.02665e-69	1.48891e-68
Pcbd1	1688.83	-3.49452	0.0893686	-39.1023	0	0
2010107E04Rik	1250.04	-3.49143	0.0985969	-35.4111	1.15151e-274	1.26375e-272
Proc	1257.02	-3.48816	0.11586	-30.1068	3.94924e-199	2.26241e-197
1110001J03Rik	299.749	-3.48732	0.100059	-34.8526	3.89186e-266	4.06564e-264
Iah1	1364.07	-3.48644	0.0811442	-42.966	0	0
Gstk1	592.964	-3.47808	0.110171	-31.5699	9.57725e-219	6.36366e-217
Cpq	709.113	-3.4708	0.10003	-34.6977	8.52003e-264	8.66868e-262
Aldh2	6906.94	-3.46893	0.0832033	-41.6922	0	0
Slc5a2	2518.55	-3.46628	0.255303	-13.5771	5.47278e-42	4.37442e-41
Uqcr10	1827.13	-3.46549	0.0852428	-40.6544	0	0
C1s1	261.642	-3.46134	0.128193	-27.0011	1.43642e-160	6.07367e-159
Wfdc16	46.214	-3.45655	0.284822	-12.1358	6.82223e-34	4.36386e-33
Gm5617	118.077	-3.45379	0.151535	-22.792	5.50793e-115	1.45206e-113
Trappc6a	162.65	-3.45258	0.105752	-32.648	8.56227e-234	6.35985e-232
Cideb	342.569	-3.45045	0.121244	-28.4587	3.80255e-178	1.85244e-176
Dbi	4263.79	-3.4486	0.0915203	-37.6813	0	0
Pltp	67.2559	-3.44044	0.163414	-21.0535	2.12357e-98	4.69808e-97
Jchain	228.219	-3.4381	0.319023	-10.777	4.42259e-27	2.30572e-26
Rps23	1540.84	-3.43776	0.106471	-32.2883	1.0208e-228	7.22508e-227
Tspo	667.347	-3.43411	0.100534	-34.1587	9.92146e-256	9.27348e-254
Ly6a	3949.32	-3.43046	0.145772	-23.533	1.87286e-122	5.3567e-121
Wfdc1	13.8129	-3.42829	0.245336	-13.9738	2.25187e-44	1.91929e-43
Mrpl54	330.187	-3.42828	0.0999496	-34.3001	7.83374e-258	7.61354e-256
Fau	1641.2	-3.42551	0.095323	-35.9358	8.44076e-283	9.87367e-281
Folr1	2944.78	-3.41893	0.138578	-24.6715	2.16239e-134	7.00535e-133
Adipoq	193.973	-3.41851	0.233643	-14.6313	1.7731e-48	1.68225e-47
Sepp1	20484	-3.41717	0.121008	-28.2392	1.92962e-175	9.2617e-174
Rps10	1052.86	-3.41404	0.0959593	-35.578	3.0674e-277	3.44377e-275
Rpl28	1755.61	-3.41307	0.0865785	-39.4217	0	0
Rps25	1591.52	-3.4077	0.0872427	-39.0599	0	0
Rpl39	662.628	-3.40731	0.123364	-27.62	6.40635e-168	2.90367e-166
Treh	1057.39	-3.406	0.153843	-22.1394	1.31889e-108	3.26961e-107
Rbp4	38.577	-3.40542	0.220851	-15.4196	1.20887e-53	1.28693e-52
Ltbp4	614.735	-3.40484	0.150921	-22.5604	1.06219e-112	2.73025e-111
Ecm1	780.64	-3.40349	0.125378	-27.1459	2.83201e-162	1.21323e-160
2810428I15Rik	231.297	-3.40316	0.126662	-26.8681	5.18968e-159	2.14789e-157
Dcn	587.169	-3.40055	0.16295	-20.8686	1.03221e-96	2.24796e-95
Rpl36a	816.875	-3.40037	0.09633	-35.2992	6.03305e-273	6.54754e-271
Ndufb8	2616.16	-3.39932	0.0748342	-45.4246	0	0
Stra13	344.467	-3.39807	0.0925544	-36.7143	4.31973e-295	5.62573e-293
Cyp2d26	1470.67	-3.39745	0.22899	-14.8367	8.48353e-50	8.30705e-49
Rpsa	3383.76	-3.39458	0.089301	-38.0128	0	0
Timm13	657.533	-3.39401	0.0809741	-41.9148	0	0
Islr	51.1681	-3.39346	0.16515	-20.5478	8.0576e-94	1.69435e-92
Pet100	170.473	-3.39344	0.106407	-31.8911	3.54264e-223	2.42826e-221
Acads	2021.08	-3.38888	0.0846299	-40.0435	0	0
Cd74	2032.83	-3.38789	0.19863	-17.0563	3.14049e-65	4.22226e-64
Mgmt	42.8984	-3.38333	0.181461	-18.645	1.38763e-77	2.34087e-76
Ndufa4l2	25.1169	-3.37966	0.212437	-15.909	5.4926e-57	6.25644e-56
Smpdl3a	3593.81	-3.37869	0.123664	-27.3214	2.36138e-164	1.0343e-162
Ugt2a3	23.5581	-3.37554	0.43573	-7.74685	9.4197e-15	3.15038e-14
Lyz2	337.024	-3.37178	0.239119	-14.1008	3.75232e-45	3.2651e-44
Lypd2	16.4138	-3.3691	0.279409	-12.058	1.76097e-33	1.11365e-32
Cisd3	369.141	-3.369	0.117587	-28.6511	1.55484e-180	7.78816e-179
Ndufs8	1291.46	-3.36755	0.0679759	-49.5403	0	0
Pccb	3468.94	-3.36546	0.0767899	-43.8269	0	0
Rpl18a	1572.25	-3.36527	0.113719	-29.5927	1.85332e-192	1.01699e-190
Pah	9797.32	-3.36251	0.211593	-15.8914	7.26363e-57	8.24013e-56
Fbln1	69.4912	-3.35956	0.526145	-6.38524	1.71129e-10	4.7191e-10
Immp2l	45.972	-3.35693	0.155156	-21.6358	8.2613e-104	1.93739e-102
Rplp2	1587.65	-3.35444	0.0974832	-34.4104	1.76138e-259	1.7378e-257
Myeov2	419.504	-3.35426	0.097414	-34.4331	8.07443e-260	8.0068e-258
Rps11	1796.16	-3.3522	0.0843104	-39.7603	0	0
Guca2b	2149.41	-3.35047	0.132544	-25.2781	5.56561e-141	1.92432e-139
Hist1h4c	4.11807	-3.34954	0.412027	-8.12941	4.31372e-16	1.5316e-15
Hyi	422.526	-3.34916	0.152232	-22.0003	2.85839e-107	6.98856e-106
Slc22a1	3555.83	-3.34253	0.124696	-26.8055	2.78886e-158	1.13976e-156
Rpl31	902.783	-3.34121	0.0911256	-36.666	2.5421e-294	3.2671e-292
Naa38	140.062	-3.33729	0.108534	-30.7488	1.26764e-207	7.73853e-206
Bdh2	1864.93	-3.3307	0.126431	-26.3439	6.02767e-153	2.34096e-151
Rps5	2305.33	-3.33039	0.0735245	-45.2963	0	0
Gpx6	421.068	-3.32994	0.194679	-17.1047	1.36837e-65	1.84863e-64
Qprt	487.307	-3.32921	0.1093	-30.4592	9.0374e-204	5.36613e-202
Fuca1	2392.83	-3.3289	0.0692631	-48.0616	0	0
Dnase1	10603.3	-3.3272	0.187027	-17.79	8.45156e-71	1.25648e-69
Pebp1	1757.09	-3.32663	0.0736562	-45.1643	0	0
Snrpd2	285.342	-3.32597	0.098525	-33.7576	8.26928e-250	7.21162e-248
Ctsz	1278.01	-3.32572	0.0811618	-40.9764	0	0
Slc34a3	390.73	-3.32509	0.279939	-11.8779	1.5418e-32	9.47437e-32
Gpx4	4137.44	-3.32285	0.124191	-26.7559	1.05338e-157	4.2604e-156
Dpys	161.554	-3.32201	0.237452	-13.9902	1.78856e-44	1.52908e-43
Lamtor2	457.37	-3.32082	0.087932	-37.7658	0	0
Hist1h2bc	1271.21	-3.31992	0.165643	-20.0427	2.33932e-89	4.64417e-88
Rpl35a	1173.43	-3.31838	0.0850077	-39.0362	0	0
Slc5a11	472.222	-3.31829	0.135247	-24.535	6.25914e-133	1.9914e-131
Atp5h	2818.95	-3.31661	0.072434	-45.7881	0	0
Atp5j	2710.9	-3.31624	0.0788373	-42.0643	0	0
Vkorc1	355.516	-3.31264	0.0982901	-33.7027	5.27899e-249	4.50328e-247
Defb11	3.14783	-3.31257	0.458578	-7.22358	5.06378e-13	1.5792e-12
Gstt1	1017.45	-3.31206	0.121269	-27.3116	3.08541e-164	1.3484e-162
Lamtor4	493.306	-3.30945	0.0766926	-43.1521	0	0
Tmem160	158.423	-3.30729	0.125306	-26.3937	1.61978e-153	6.34117e-152
Lsm4	405.779	-3.30401	0.112404	-29.3941	6.52722e-190	3.53211e-188
Ltf	2.81279	-3.30235	0.429901	-7.68166	1.57036e-14	5.20479e-14
Apoc3	137.753	-3.30201	0.263457	-12.5334	4.90036e-36	3.33781e-35
A830052D11Rik	5.59864	-3.29971	0.371704	-8.87724	6.85393e-19	2.70871e-18
S100a1	1635.87	-3.29951	0.0894405	-36.8906	6.53682e-298	8.68686e-296
Ndufb6	1095.99	-3.29538	0.0881846	-37.3691	1.24172e-305	1.77059e-303
Chchd6	221.365	-3.29329	0.0991547	-33.2136	6.84747e-242	5.50475e-240
Rpl13a	2994.03	-3.29275	0.0983443	-33.4819	8.84871e-246	7.20248e-244
Hrg	32.083	-3.29202	0.366464	-8.98319	2.63022e-19	1.05506e-18
Apcs	3.12042	-3.28987	0.556518	-5.91153	3.3894e-09	8.70637e-09
Bst2	105.4	-3.28568	0.140967	-23.3081	3.66924e-120	1.02691e-118
Tinag	1128.09	-3.28544	0.111847	-29.3743	1.169e-189	6.3084e-188
Gstm5	1114.78	-3.28499	0.115287	-28.4942	1.38382e-178	6.80928e-177
Cpb2	31.8409	-3.28054	0.250589	-13.0913	3.69193e-39	2.74436e-38
Rps20	1605.81	-3.27956	0.097821	-33.5261	2.0068e-246	1.65412e-244
D10Jhu81e	1587.98	-3.27494	0.086771	-37.7423	0	0
Ppa2	1510.2	-3.27192	0.0769826	-42.5021	0	0
Metrn	133.475	-3.27071	0.122992	-26.5929	8.19849e-156	3.28192e-154
Cox6a2	25.3726	-3.26697	0.330888	-9.87333	5.433e-23	2.47456e-22
Mrps21	477.906	-3.26594	0.0898685	-36.3413	3.60293e-289	4.34464e-287
Serping1	900.676	-3.26483	0.152314	-21.4348	6.33054e-102	1.46006e-100
Pcolce	681.434	-3.26181	0.104641	-31.1715	2.59307e-213	1.6288e-211
Cdhr5	1939.43	-3.25548	0.0812761	-40.0546	0	0
Rpl19	2369.72	-3.25506	0.0717318	-45.3782	0	0
Ndufb10	1560.57	-3.25134	0.091154	-35.6687	1.2091e-278	1.36531e-276
Tomm7	619.216	-3.24772	0.0957582	-33.9158	3.89676e-252	3.47595e-250
Mcpt4	1.52032	-3.24612	0.536326	-6.05251	1.42603e-09	3.74026e-09
Phyh	6218.16	-3.24546	0.108654	-29.8697	4.87316e-196	2.72771e-194
Ddt	1147.46	-3.24374	0.108998	-29.7596	1.30366e-194	7.21443e-193
Rpl32	2337.48	-3.24283	0.082921	-39.1075	0	0
Cyp2j11	2212.83	-3.24234	0.19568	-16.5696	1.15535e-61	1.45236e-60
Mogat2	145.533	-3.24	0.188677	-17.1722	4.28689e-66	5.86035e-65
Slco1a1	2949.7	-3.23982	0.356472	-9.08856	1.00357e-19	4.09029e-19
Rpl21	2449.85	-3.23897	0.08241	-39.3031	0	0
Fam213a	1930.58	-3.23538	0.110243	-29.3477	2.55991e-189	1.36633e-187
Ddrgk1	1498.86	-3.23203	0.0744613	-43.4055	0	0
Ndufb2	652.591	-3.23196	0.0989938	-32.6481	8.52079e-234	6.35319e-232
Col6a2	109.166	-3.23132	0.173748	-18.5977	3.35264e-77	5.62179e-76
C1qtnf3	847.043	-3.22824	0.206809	-15.6097	6.25009e-55	6.83243e-54
S100a9	8.04724	-3.22818	0.389219	-8.29399	1.09516e-16	3.99365e-16
Sod1	4548.08	-3.22715	0.103218	-31.2654	1.37868e-214	8.77279e-213
Slc16a4	1712.31	-3.21779	0.14193	-22.6718	8.51104e-114	2.2198e-112
Fbp2	191.608	-3.21372	0.157878	-20.3558	4.1238e-92	8.44429e-91
Npl	319.52	-3.20525	0.220912	-14.5091	1.06028e-47	9.86308e-47
Hibadh	6041.31	-3.20344	0.0827231	-38.7249	0	0
Atp5d	3414.33	-3.2025	0.0951529	-33.6564	2.51403e-248	2.12605e-246
Stra6	34.2518	-3.20189	0.306908	-10.4328	1.75718e-25	8.69026e-25
Rps12	2367.81	-3.20117	0.0979759	-32.673	3.77259e-234	2.82366e-232
Cd63	7854.95	-3.20113	0.08571	-37.3484	2.69628e-305	3.8168e-303
Mettl7b	1653.46	-3.20034	0.145172	-22.0452	1.06185e-107	2.59941e-106
Aldh7a1	3747.57	-3.19525	0.0995646	-32.0922	5.66005e-226	3.9489e-224
Sdhb	4084.19	-3.19006	0.067877	-46.9976	0	0
Acat1	8110.19	-3.1898	0.116532	-27.3728	5.78694e-165	2.55764e-163
D14Ertd670e	2.69336	-3.18802	0.477882	-6.67114	2.53824e-11	7.30474e-11
Smoc2	275.566	-3.18677	0.153913	-20.7051	3.11888e-95	6.65872e-94
Ugt1a2	1938.22	-3.18507	0.337457	-9.43846	3.78308e-21	1.61748e-20
Suclg2	3448.98	-3.18348	0.0848963	-37.4985	9.75974e-308	1.43351e-305
Rps18	1758.67	-3.1829	0.0841832	-37.8092	0	0
Pnliprp1	6.60961	-3.18124	0.338607	-9.39509	5.71716e-21	2.43163e-20
Retsat	2629.15	-3.18063	0.109729	-28.9862	9.81764e-185	5.03379e-183
Cck	43.4496	-3.18001	0.22487	-14.1416	2.10499e-45	1.84647e-44
Nme1	1080.01	-3.17868	0.0872916	-36.4145	2.51176e-290	3.08598e-288
Slc5a10	2132.46	-3.17817	0.114942	-27.6503	2.76496e-168	1.26495e-166
Atp5o	2983.68	-3.17757	0.0715046	-44.4387	0	0
Erich4	361.307	-3.17497	0.140681	-22.5686	8.82413e-113	2.27114e-111
Dhrs4	1696.29	-3.17457	0.0881048	-36.0318	2.66001e-284	3.14929e-282
Cryz	5308.58	-3.17439	0.0857201	-37.0321	3.49283e-300	4.73836e-298
Gatb	701.693	-3.17237	0.0988719	-32.0856	6.99596e-226	4.86356e-224
Cox7b	2592.91	-3.1723	0.0865107	-36.6695	2.24124e-294	2.89951e-292
Hsd11b1	1217.22	-3.17224	0.186382	-17.0201	5.82965e-65	7.78948e-64
Cox7a1	127.643	-3.17139	0.488891	-6.4869	8.76223e-11	2.45229e-10
Acot13	950.278	-3.1708	0.0939754	-33.7407	1.46229e-249	1.26398e-247
Col6a1	227.296	-3.16958	0.155189	-20.424	1.02396e-92	2.11898e-91
Lctl	20.1185	-3.16646	0.251224	-12.6041	2.00354e-36	1.3835e-35
Sycn	5.28964	-3.16573	0.380296	-8.32438	8.47681e-17	3.10975e-16
Ndufa11	848.648	-3.16219	0.0776503	-40.7234	0	0
Rpl37	978.542	-3.16089	0.0867294	-36.4454	8.13189e-291	1.01831e-288
Mpc2	2192.44	-3.16026	0.101351	-31.1814	1.90361e-213	1.19958e-211
Ces1e	758.557	-3.15363	0.231825	-13.6035	3.81518e-42	3.07085e-41
Bola2	169.288	-3.1526	0.0982072	-32.1016	4.19335e-226	2.9361e-224
Aes	4686.62	-3.15202	0.0851499	-37.0173	6.03693e-300	8.1332e-298
Sparcl1	452.522	-3.15169	0.127602	-24.6994	1.08637e-134	3.53115e-133
Rpl29	611.907	-3.15148	0.282252	-11.1655	6.01606e-29	3.28737e-28
Pyroxd2	1365.87	-3.1505	0.14144	-22.2745	6.52322e-110	1.64427e-108
Uqcrh	2706.26	-3.14372	0.0931442	-33.751	1.03187e-249	8.95889e-248
Dpm3	158.94	-3.14263	0.0970385	-32.3854	4.40841e-230	3.143e-228
Morn5	2.09593	-3.14199	0.455473	-6.89831	5.26257e-12	1.56333e-11
Cndp1	576.294	-3.14015	0.196083	-16.0144	1.01381e-57	1.17536e-56
Uqcc2	322.43	-3.13794	0.107224	-29.2654	2.86345e-188	1.50369e-186
Ndufa6	1490.12	-3.13755	0.0773994	-40.5372	0	0
Iscu	1503.24	-3.13653	0.0859436	-36.4952	1.3205e-291	1.67506e-289
Mpst	886.695	-3.13648	0.142708	-21.9784	4.63873e-107	1.1299e-105
Stard10	3753.24	-3.13355	0.0861219	-36.385	7.33826e-290	8.95956e-288
Rpl18	1556.41	-3.13113	0.0965895	-32.4168	1.58992e-230	1.1377e-228
Pcca	1639.96	-3.13072	0.106819	-29.3087	8.02486e-189	4.24839e-187
Sdsl	54.3293	-3.12841	0.153611	-20.3658	3.36358e-92	6.89481e-91
Thnsl2	2182.45	-3.12597	0.126142	-24.7812	1.4282e-135	4.66552e-134
Akr1a1	16162.6	-3.12467	0.0988329	-31.6157	2.24698e-219	1.49811e-217
Slc39a5	431.075	-3.12283	0.132305	-23.6034	3.56042e-123	1.02737e-121
Xpnpep2	81.3306	-3.12185	0.190232	-16.4108	1.60105e-60	1.96955e-59
Umod	46668.2	-3.11787	0.142743	-21.8425	9.16149e-106	2.19595e-104
Cyp4f14	45.03	-3.11784	0.240592	-12.959	2.08886e-38	1.52147e-37
Slc22a12	12883.6	-3.11642	0.19535	-15.953	2.71511e-57	3.1199e-56
Oxct1	15554.7	-3.11455	0.115302	-27.0122	1.063e-160	4.5045e-159
Rpl14-ps1	14.3133	-3.11198	0.230965	-13.4738	2.23001e-41	1.75093e-40
Mmp2	61.4295	-3.11187	0.192637	-16.1541	1.06282e-58	1.25679e-57
Slc25a39	5902.91	-3.10835	0.0962987	-32.2782	1.41474e-228	9.97721e-227
Ccl19	17.1098	-3.10739	0.248166	-12.5214	5.70072e-36	3.88026e-35
Cpxm2	45.041	-3.10577	0.205604	-15.1056	1.48836e-51	1.52386e-50
Car4	1268.21	-3.10561	0.215776	-14.3928	5.74377e-47	5.23342e-46
Arsb	2059.16	-3.10555	0.151555	-20.4913	2.57441e-93	5.37298e-92
Qdpr	2640.02	-3.10494	0.09565	-32.4615	3.7236e-231	2.67429e-229
Fbln7	92.9669	-3.10353	0.142705	-21.7478	7.24971e-105	1.72501e-103
Tnnt1	3.88527	-3.10331	0.383824	-8.08524	6.20405e-16	2.18845e-15
Rps26	1081.63	-3.1031	0.0787858	-39.3866	0	0
Rps2	3877.87	-3.10294	0.0976447	-31.7778	1.3104e-221	8.82715e-220
Rpl27a	1183.72	-3.09897	0.103376	-29.9777	1.91564e-197	1.0847e-195
Susd2	2221.93	-3.09737	0.167198	-18.5251	1.29501e-76	2.14028e-75
Sod3	4927.87	-3.09694	0.121962	-25.3927	3.03657e-142	1.07075e-140
Dpt	58.4589	-3.09443	0.192507	-16.0744	3.85746e-58	4.5096e-57
Cyp4b1	19141.8	-3.09418	0.275654	-11.2249	3.07757e-29	1.70168e-28
Gltpd2	4.61861	-3.09278	0.368789	-8.38632	5.01594e-17	1.8558e-16
Higd2a	986.793	-3.09096	0.093645	-33.0072	6.40671e-239	4.94684e-237
Acsm2	37554.1	-3.09089	0.209965	-14.721	4.72525e-49	4.56066e-48
Sdhc	3535.55	-3.09084	0.0833717	-37.073	7.6437e-301	1.04419e-298
Echdc3	384.598	-3.09005	0.0807837	-38.2509	0	0
Scrn2	759.485	-3.08993	0.0934705	-33.0578	1.20273e-239	9.43585e-238
Mep1b	1977.95	-3.08671	0.246231	-12.5358	4.75532e-36	3.24241e-35
Slc46a1	399.433	-3.08595	0.114505	-26.9502	5.67368e-160	2.37844e-158
9030617O03Rik	1330.84	-3.08465	0.140441	-21.964	6.35812e-107	1.54485e-105
Macrod1	311.497	-3.0823	0.118602	-25.9885	6.68265e-149	2.47245e-147
Agxt2	900.809	-3.08067	0.130717	-23.5674	8.31964e-123	2.39711e-121
Phpt1	258.926	-3.07918	0.0919575	-33.4849	8.00815e-246	6.54557e-244
Tpt1	11009.3	-3.07836	0.10563	-29.1427	1.03251e-186	5.36439e-185
Rps8	2404.1	-3.07302	0.0846085	-36.3205	7.68008e-289	9.20431e-287
Rps14	2172.63	-3.0667	0.100696	-30.455	1.02796e-203	6.08523e-202
Rpl14	2264.55	-3.06457	0.0736657	-41.6011	0	0
Cndp2	6688.65	-3.06381	0.216309	-14.164	1.52963e-45	1.34783e-44
Rpl11	2219.13	-3.06098	0.0836719	-36.5831	5.30514e-293	6.77359e-291
Smdt1	1062.52	-3.05699	0.089723	-34.0714	1.9577e-254	1.80395e-252
Gmfg	41.1579	-3.05679	0.189119	-16.1633	9.15594e-59	1.08335e-57
Scand1	385.443	-3.05677	0.234355	-13.0434	6.93284e-39	5.11068e-38
S100a8	5.21114	-3.05553	0.418643	-7.29864	2.90685e-13	9.14565e-13
Trf	612.632	-3.05509	0.158196	-19.3121	4.25084e-83	7.74628e-82
Lamp1	13670.2	-3.05493	0.0746103	-40.9451	0	0
Bsg	4612.04	-3.05468	0.0565099	-54.0557	0	0
Mgst3	795.362	-3.05448	0.0816012	-37.4318	1.18604e-306	1.70363e-304
Acsm3	4479.05	-3.04932	0.282447	-10.7961	3.59314e-27	1.8788e-26
Pfdn5	1124.17	-3.04778	0.0738479	-41.271	0	0
Grhpr	1426.78	-3.04716	0.098363	-30.9788	1.04211e-210	6.40174e-209
Fcrls	4.00391	-3.04674	0.408478	-7.45878	8.73278e-14	2.81185e-13
Ndufa7	824.383	-3.04657	0.0658247	-46.283	0	0
Ccdc124	344.086	-3.04451	0.0903141	-33.7102	4.0998e-249	3.5127e-247
Prodh2	703.027	-3.0412	0.222583	-13.6632	1.68448e-42	1.36996e-41
Gstp1	748.449	-3.03796	0.107543	-28.2488	1.47369e-175	7.09078e-174
Gapdh	9141.93	-3.03489	0.0892095	-34.0198	1.13604e-253	1.02744e-251
Igf2	831.466	-3.03487	0.254605	-11.9199	9.3198e-33	5.77243e-32
Isoc2b	173.146	-3.03484	0.15109	-20.0863	9.71964e-90	1.94144e-88
Afm	436.532	-3.03372	0.169655	-17.8817	1.6362e-71	2.4682e-70
Ccl8	4.08995	-3.03329	0.44984	-6.74304	1.55109e-11	4.51639e-11
Rps9	2689.35	-3.03137	0.0675552	-44.8725	0	0
Ctsa	2523.48	-3.03	0.0854769	-35.4482	3.09608e-275	3.41706e-273
Acaa1b	2492.54	-3.02819	0.158493	-19.1061	2.24537e-81	3.99848e-80
Atp5g1	1663.95	-3.02772	0.0884116	-34.2457	5.0509e-257	4.83673e-255
C1qtnf2	23.9039	-3.02713	0.223498	-13.5443	8.5579e-42	6.80418e-41
Ndufs7	1239.52	-3.02392	0.0892168	-33.8941	8.13373e-252	7.22238e-250
Alb	150.463	-3.02151	0.288301	-10.4804	1.06294e-25	5.28897e-25
Clec3b	25.6702	-3.02134	0.232494	-12.9953	1.30084e-38	9.53183e-38
Nudt8	339.14	-3.01966	0.114772	-26.31	1.47522e-152	5.69533e-151
Usmg5	1089.29	-3.01866	0.115861	-26.0542	1.20665e-149	4.53307e-148
Apoa1bp	555.472	-3.0182	0.0739188	-40.8313	0	0
Mrpl52	256.944	-3.01625	0.106924	-28.2094	4.48957e-175	2.1496e-173
Cfh	2266.77	-3.01616	0.164926	-18.2879	1.03332e-74	1.65188e-73
2017-03-10	9.07322	-3.01513	0.312815	-9.63871	5.48748e-22	2.41982e-21
Hsd17b10	934.194	-3.0144	0.0680244	-44.3136	0	0
Cyp2c69	6.85862	-3.01173	0.340863	-8.83559	9.95746e-19	3.91386e-18
Fgl1	17.741	-3.01096	0.359205	-8.38229	5.19078e-17	1.91868e-16
Ost4	511.649	-3.00878	0.077383	-38.8816	0	0
Eif3k	900.531	-3.0051	0.0583007	-51.5449	0	0
Cygb	93.1417	-3.00466	0.181187	-16.5832	9.22284e-62	1.16163e-60
Idh3g	2981.34	-2.99987	0.0732055	-40.9788	0	0
Alpl	2920.96	-2.99894	0.190106	-15.7752	4.6128e-56	5.161e-55
Cyp2d12	859.164	-2.99698	0.258928	-11.5746	5.54294e-31	3.2265e-30
Fam25c	46.3687	-2.99507	0.259078	-11.5605	6.53479e-31	3.80045e-30
Gcat	548.623	-2.9945	0.119096	-25.1435	1.66335e-139	5.65107e-138
Bdh1	2268.79	-2.994	0.136219	-21.9793	4.54309e-107	1.10937e-105
Dao	3010.61	-2.99327	0.168374	-17.7775	1.05498e-70	1.56485e-69
H2-Ke6	654.235	-2.9927	0.0837025	-35.754	5.72675e-280	6.50419e-278
Hpd	1674.11	-2.99197	0.252756	-11.8374	2.50037e-32	1.52497e-31
Slc6a20b	1793.09	-2.99121	0.194267	-15.3975	1.70239e-53	1.8025e-52
Hadh	5858.56	-2.98865	0.100342	-29.7848	6.15502e-195	3.41586e-193
Bckdha	3169.75	-2.98846	0.0824179	-36.2598	6.96219e-288	8.29307e-286
Mrpl28	616.714	-2.98381	0.0760453	-39.2373	0	0
Ndufa5	997.444	-2.98023	0.106322	-28.0302	6.96418e-173	3.3101e-171
Ces3a	1.81101	-2.97959	0.484013	-6.15601	7.46023e-10	1.98712e-09
Slc22a6	8589.3	-2.9789	0.154878	-19.2338	1.92953e-82	3.47726e-81
Rps16	1381.83	-2.97778	0.0957792	-31.09	3.28719e-212	2.03858e-210
Chchd2	2785.4	-2.97773	0.0973335	-30.593	1.51467e-205	9.18918e-204
Scrg1	3.35319	-2.97702	0.492584	-6.04367	1.50645e-09	3.94485e-09
Rps4x	3372.28	-2.97528	0.0701042	-42.4408	0	0
Rps3	3657.13	-2.97176	0.0641201	-46.3468	0	0
Ndufb5	1676.82	-2.96898	0.0726326	-40.8767	0	0
Rnaseh2c	171.01	-2.96877	0.102179	-29.0545	1.34853e-185	6.93253e-184
Fmod	87.2274	-2.96754	0.216052	-13.7353	6.23705e-43	5.12367e-42
Ndufa10	2480.68	-2.96423	0.0697544	-42.4953	0	0
Fam213b	234.468	-2.963	0.250313	-11.8372	2.5068e-32	1.52841e-31
Tstd1	119.672	-2.96142	0.148757	-19.9078	3.48084e-88	6.79981e-87
Nol3	67.9979	-2.96121	0.167125	-17.7186	3.01438e-70	4.42751e-69
Haao	1623.16	-2.96073	0.131378	-22.5359	1.84643e-112	4.72119e-111
Nat8	1839.46	-2.96044	0.195036	-15.1789	4.87621e-52	5.03737e-51
Gpihbp1	93.4815	-2.96043	0.185037	-15.9991	1.29569e-57	1.49859e-56
Tst	627.329	-2.95871	0.145451	-20.3417	5.5031e-92	1.12451e-90
Rps27a	1902.92	-2.95865	0.107062	-27.6351	4.21638e-168	1.91998e-166
Ppp1r1a	1445.38	-2.9583	0.174412	-16.9616	1.57974e-64	2.09933e-63
Scgb1c1	6.84137	-2.95816	0.38355	-7.71259	1.23287e-14	4.10503e-14
Pf4	10.8928	-2.95384	0.3646	-8.10159	5.42474e-16	1.91909e-15
Aebp1	802.1	-2.95304	0.128982	-22.8951	5.20452e-116	1.39084e-114
Ogn	326.457	-2.95285	0.161971	-18.2307	2.94395e-74	4.66045e-73
Ropn1l	48.8421	-2.95152	0.141958	-20.7915	5.17023e-96	1.1148e-94
Kcne1l	10.6192	-2.95116	0.297562	-9.91781	3.48302e-23	1.59645e-22
Rpl23	2510.21	-2.95046	0.0878474	-33.5862	2.66631e-247	2.21644e-245
Ces2c	1480.31	-2.94945	0.213258	-13.8304	1.6709e-43	1.38957e-42
Enpep	1822.69	-2.94923	0.15425	-19.1197	1.72963e-81	3.08569e-80
Khk	6091.78	-2.94702	0.147354	-19.9996	5.55695e-89	1.0943e-87
Rpl12	1635.9	-2.94644	0.105798	-27.8497	1.08634e-170	5.04076e-169
Ppic	1430.66	-2.94643	0.128335	-22.9589	1.20144e-116	3.22834e-115
Ech1	4359.17	-2.94357	0.0928841	-31.6908	2.07885e-220	1.39555e-218
Tpm2	218.811	-2.94162	0.145214	-20.2572	3.06991e-91	6.22103e-90
Sfrp4	11.7529	-2.94003	0.291212	-10.0959	5.76213e-24	2.7091e-23
Akr1e1	552.632	-2.93816	0.239308	-12.2777	1.19301e-34	7.78663e-34
Wfdc2	1316.64	-2.9371	0.135975	-21.6003	1.78414e-103	4.17402e-102
Spa17	68.1908	-2.93707	0.157152	-18.6893	6.05137e-78	1.02794e-76
Ccl5	14.2289	-2.93251	0.312789	-9.37536	6.89371e-21	2.9244e-20
2310039H08Rik	221.55	-2.93156	0.141543	-20.7114	2.73558e-95	5.85318e-94
Mea1	372.992	-2.92876	0.0869583	-33.6801	1.13194e-248	9.6141e-247
2010005H15Rik	1.4454	-2.92832	0.521448	-5.61575	1.95711e-08	4.81695e-08
Abhd14a	376.758	-2.92667	0.122078	-23.9738	5.22107e-127	1.57397e-125
Pgls	397.132	-2.92607	0.102426	-28.5678	1.68993e-179	8.35768e-178
Txndc17	1404.14	-2.92529	0.0935042	-31.2851	7.4442e-215	4.75237e-213
Penk	36.7945	-2.92394	0.256316	-11.4076	3.83342e-30	2.17755e-29
Lhfp	261.553	-2.92268	0.161954	-18.0463	8.42799e-73	1.30564e-71
Tomm6	416.163	-2.92224	0.10051	-29.0741	7.6371e-186	3.93643e-184
Aoah	792.672	-2.92202	0.132259	-22.0933	3.66917e-108	9.07306e-107
Hexb	1860.13	-2.92093	0.115749	-25.2351	1.65275e-140	5.69426e-139
Fxyd1	47.8413	-2.92004	0.163366	-17.8743	1.87106e-71	2.81812e-70
Acmsd	1033.75	-2.91992	0.259729	-11.2422	2.53061e-29	1.40521e-28
Clybl	919.754	-2.91858	0.0801248	-36.4255	1.68325e-290	2.09441e-288
Rhox6	11.8961	-2.91473	0.360574	-8.08361	6.28794e-16	2.21644e-15
Asb9	214.22	-2.91134	0.167193	-17.4131	6.56342e-68	9.18456e-67
Rps27l	1061.19	-2.91064	0.10534	-27.631	4.71968e-168	2.14416e-166
Rpl8	3801.12	-2.91054	0.0692082	-42.0548	0	0
Slc22a29	254.46	-2.91001	0.221327	-13.148	1.74719e-39	1.31123e-38
Isoc2a	1786.87	-2.90906	0.139526	-20.8496	1.5359e-96	3.33375e-95
Commd1	428.458	-2.90499	0.0923682	-31.4502	4.17742e-217	2.74767e-215
Tspan7	387.471	-2.90368	0.0871482	-33.3188	2.06126e-243	1.66392e-241
Mcee	459.671	-2.90302	0.0926328	-31.339	1.37418e-215	8.80151e-214
Cst3	2226.39	-2.90145	0.0959131	-30.2509	5.08434e-201	2.92987e-199
Ndufc2	1064.34	-2.90059	0.114195	-25.4002	2.5097e-142	8.86563e-141
B2m	3297.76	-2.89967	0.123546	-23.4703	8.19816e-122	2.31767e-120
Galk1	464.323	-2.89769	0.0921801	-31.4351	6.71065e-217	4.38436e-215
Cetn4	55.5823	-2.89616	0.21084	-13.7362	6.15858e-43	5.06133e-42
Mrps28	217.126	-2.89602	0.10802	-26.8101	2.46642e-158	1.01009e-156
Slc22a13	1064.78	-2.89464	0.168577	-17.171	4.38085e-66	5.98043e-65
Cyp4a12a	1957.43	-2.89205	0.363561	-7.9548	1.79422e-15	6.20466e-15
Acsm1	2537.89	-2.88831	0.119176	-24.2357	9.36763e-130	2.90933e-128
Cyp2a4	5482.96	-2.88755	0.283319	-10.1919	2.15576e-24	1.02915e-23
Ppbp	5.08361	-2.8867	0.407759	-7.07943	1.44748e-12	4.412e-12
Dctpp1	144.043	-2.88651	0.108664	-26.5636	1.78902e-155	7.13233e-154
Ifitm3	258.926	-2.88361	0.128467	-22.4463	1.39002e-111	3.53568e-110
Gas2	2972.17	-2.88285	0.148805	-19.3733	1.2956e-83	2.37872e-82
Pde6a	84.0836	-2.88203	0.279635	-10.3064	6.59143e-25	3.19513e-24
Ndufb3	843.247	-2.8814	0.0852194	-33.8116	1.33264e-250	1.1674e-248
Ndufa9	2509.81	-2.87593	0.081361	-35.3478	1.08511e-273	1.18423e-271
Cda	1342.44	-2.87311	0.0980288	-29.3088	8.01004e-189	4.24839e-187
Spr	1340.95	-2.87225	0.0944896	-30.3975	5.92535e-203	3.46562e-201
Sncg	43.878	-2.87105	0.16741	-17.1498	6.30167e-66	8.57861e-65
Arl3	450.552	-2.86992	0.096483	-29.7453	1.99426e-194	1.1005e-192
Slc22a30	1049.16	-2.86876	0.237317	-12.0883	1.21804e-33	7.74054e-33
Cyc1	4385.28	-2.86851	0.0721515	-39.7568	0	0
A330048O09Rik	1.75464	-2.86595	0.456774	-6.27432	3.51164e-10	9.52644e-10
Ifitm1	83.5794	-2.86594	0.159733	-17.942	5.54112e-72	8.46994e-71
Me1	4215.43	-2.86542	0.146394	-19.5734	2.60501e-85	4.88378e-84
H2-Ab1	1027.43	-2.86444	0.215419	-13.2971	2.4076e-40	1.84658e-39
Aadat	12171.6	-2.86126	0.22972	-12.4554	1.30664e-35	8.77157e-35
Miat	5.06214	-2.85929	0.434237	-6.58463	4.56031e-11	1.29636e-10
P3h3	110.406	-2.85886	0.123556	-23.1382	1.91112e-118	5.26569e-117
Cyb5a	6577.77	-2.8579	0.134078	-21.3152	8.20569e-101	1.87703e-99
Rpl24	1107.35	-2.85788	0.0916957	-31.167	2.98617e-213	1.86971e-211
Cisd1	2235.25	-2.85635	0.0973793	-29.3322	4.03527e-189	2.14793e-187
Clec11a	38.9753	-2.85584	0.172701	-16.5364	2.00753e-61	2.5107e-60
Etfa	4541.8	-2.85173	0.0987732	-28.8715	2.72432e-183	1.37874e-181
Cd52	30.3185	-2.85104	0.238831	-11.9375	7.54643e-33	4.6785e-32
Acadm	12840.9	-2.85046	0.136499	-20.8827	7.68758e-97	1.67608e-95
Eef1b2	2094.74	-2.84985	0.0708911	-40.2004	0	0
Crym	175.735	-2.84795	0.119231	-23.886	4.28551e-126	1.27618e-124
1700007L15Rik	21.6666	-2.84675	0.213596	-13.3277	1.59671e-40	1.23092e-39
Fth1	42049	-2.84651	0.103954	-27.3824	4.4438e-165	1.96847e-163
Cyp2e1	11469.4	-2.84631	0.224244	-12.6929	6.47345e-37	4.52933e-36
Upb1	1495.33	-2.84466	0.136215	-20.8835	7.56198e-97	1.65054e-95
Mrpl34	358.428	-2.84233	0.114688	-24.7832	1.36163e-135	4.463e-134
Gpc3	213.375	-2.84195	0.113605	-25.0161	4.08449e-138	1.37333e-136
Prdx2	1799.63	-2.83793	0.0717144	-39.5727	0	0
Tmed3	441.459	-2.83017	0.103526	-27.3377	1.51305e-164	6.6571e-163
Gstm7	92.0641	-2.82945	0.503269	-5.62215	1.88596e-08	4.64299e-08
Hsd3b4	409.998	-2.8284	0.266253	-10.623	2.32988e-26	1.1865e-25
Bag1	2249.01	-2.82809	0.0947092	-29.8608	6.3603e-196	3.54996e-194
Atp5g3	8506.02	-2.82761	0.0933587	-30.2875	1.67329e-201	9.69963e-200
C9	1.63749	-2.82717	0.503939	-5.61014	2.02166e-08	4.97206e-08
Znhit1	218.158	-2.82637	0.0884089	-31.9693	2.91823e-224	2.00731e-222
Slc34a1	43506.1	-2.82453	0.226765	-12.4558	1.30082e-35	8.73546e-35
Fcgrt	1946.49	-2.82441	0.140367	-20.1216	4.77074e-90	9.54882e-89
Apod	16.4703	-2.822	0.278886	-10.1188	4.55748e-24	2.14894e-23
Slc7a12	1613.2	-2.82102	0.330408	-8.53798	1.36588e-17	5.14411e-17
Vtn	4.6905	-2.81854	0.376979	-7.47664	7.62484e-14	2.46241e-13
Cox17	521.541	-2.81818	0.111212	-25.3407	1.13853e-141	3.98586e-140
Rpl23a	941.917	-2.81785	0.0663226	-42.487	0	0
Nudt14	162.54	-2.81744	0.0956178	-29.4657	7.9267e-191	4.31332e-189
Ndufv1	3572.1	-2.81743	0.0709974	-39.6835	0	0
Hebp1	648.91	-2.81678	0.106639	-26.414	9.45281e-154	3.723e-152
Acad12	348.758	-2.81614	0.164296	-17.1406	7.38801e-66	1.00365e-64
Nubpl	201.451	-2.81291	0.101269	-27.7767	8.29416e-170	3.82138e-168
Rpl27	622.391	-2.81219	0.0987767	-28.4702	2.74416e-178	1.34354e-176
Fuca2	5330.38	-2.80976	0.118512	-23.7087	2.93175e-124	8.54803e-123
Rplp0	4455.95	-2.80852	0.141157	-19.8964	4.36921e-88	8.52672e-87
Echdc2	1599.01	-2.80837	0.0851108	-32.9966	9.08076e-239	6.98396e-237
Drap1	824.395	-2.80273	0.0700139	-40.0311	0	0
1810043H04Rik	142.715	-2.79943	0.123752	-22.6213	2.67584e-113	6.92352e-112
Nme4	38.2201	-2.79629	0.167588	-16.6855	1.67012e-62	2.1338e-61
Gm1653	17.4146	-2.79476	0.306687	-9.11273	8.03353e-20	3.28866e-19
Ogfod3	228.286	-2.79245	0.0875964	-31.8786	5.28426e-223	3.60937e-221
Rpl17	2268.46	-2.7916	0.0943493	-29.5879	2.13597e-192	1.1688e-190
Mfge8	856.63	-2.7898	0.0966498	-28.8651	3.27876e-183	1.65505e-181
Gcdh	4348.14	-2.78548	0.0886264	-31.4294	8.02381e-217	5.20748e-215
Pepd	2922.4	-2.78368	0.097745	-28.479	2.13536e-178	1.04809e-176
Acy1	2086.79	-2.78262	0.187017	-14.8789	4.51559e-50	4.4574e-49
Hspe1	986.619	-2.77939	0.12312	-22.5747	7.68392e-113	1.98028e-111
Rps24	2436.6	-2.77896	0.0841255	-33.0335	2.68246e-239	2.08772e-237
Ifitm2	528.454	-2.7788	0.0878121	-31.6449	8.9265e-220	5.97189e-218
Serf1	61.8293	-2.77875	0.18974	-14.6451	1.44893e-48	1.38005e-47
Ergic3	1258.14	-2.77872	0.0633171	-43.8857	0	0
Rnf5	846.306	-2.77864	0.0968881	-28.6788	7.00661e-181	3.51862e-179
Cfap126	42.8644	-2.77575	0.200363	-13.8536	1.20986e-43	1.0083e-42
Ndufs2	4893	-2.77465	0.0654485	-42.3944	0	0
Emid1	41.1349	-2.77424	0.192206	-14.4337	3.17575e-47	2.9126e-46
Acaa2	2933.54	-2.77242	0.130947	-21.172	1.73113e-99	3.89156e-98
Aplp1	75.0121	-2.77231	0.156027	-17.7682	1.24599e-70	1.84537e-69
Uqcrc1	5529.28	-2.77197	0.0628673	-44.0924	0	0
Bola3	501.546	-2.77113	0.08524	-32.5097	7.776e-232	5.64699e-230
Acyp2	285.659	-2.77028	0.126222	-21.9477	9.11844e-107	2.21278e-105
Hcfc1r1	514.081	-2.76905	0.0989997	-27.9703	3.73254e-172	1.75277e-170
Ggt1	11313.9	-2.76741	0.139695	-19.8105	2.41897e-87	4.65562e-86
Rps13	1144.29	-2.76669	0.0942589	-29.352	2.25081e-189	1.21128e-187
Adtrp	932.074	-2.76583	0.134224	-20.606	2.42314e-94	5.13406e-93
Pink1	3375.51	-2.76522	0.0942141	-29.3504	2.36091e-189	1.26357e-187
Abhd14b	2914.77	-2.76483	0.135159	-20.4561	5.29762e-93	1.10095e-91
H2afj	819.392	-2.76452	0.169527	-16.3072	8.76619e-60	1.06167e-58
Lyz1	6.20583	-2.76363	0.368916	-7.49123	6.82331e-14	2.20721e-13
Mrps36	137.394	-2.76275	0.11804	-23.4052	3.77931e-121	1.06076e-119
Atp5c1	6146.59	-2.76213	0.0804632	-34.3279	3.01337e-258	2.94331e-256
Olfml3	278.429	-2.76107	0.178343	-15.4818	4.60497e-54	4.93462e-53
Nucb1	2141.94	-2.75706	0.0805677	-34.2204	1.20089e-256	1.14436e-254
Ggh	325.618	-2.75693	0.100209	-27.5119	1.26634e-166	5.64793e-165
Lrrc19	2369.01	-2.75594	0.179345	-15.3667	2.73833e-53	2.89309e-52
Ppdpf	335.981	-2.75481	0.101795	-27.0623	2.73799e-161	1.16275e-159
Cd302	503.02	-2.75438	0.074215	-37.1136	1.6968e-301	2.35085e-299
Fkbp8	1763.93	-2.7541	0.0715554	-38.4891	0	0
Slc39a8	979.471	-2.75282	0.142647	-19.2981	5.5668e-83	1.00973e-81
Rps3a1	1966.65	-2.75206	0.188368	-14.61	2.42454e-48	2.29362e-47
Olfm3	140.78	-2.7516	0.266302	-10.3326	5.01605e-25	2.44482e-24
Mdh1	15290.7	-2.75155	0.101536	-27.0992	1.00619e-161	4.28235e-160
Ces1f	5243.29	-2.7513	0.191465	-14.3698	8.0112e-47	7.27225e-46
Gabra3	73.5918	-2.75046	0.355576	-7.73524	1.03206e-14	3.44521e-14
Cnn1	37.9592	-2.74952	0.15686	-17.5285	8.68804e-69	1.23523e-67
Them7	1389.53	-2.74934	0.174409	-15.7638	5.52244e-56	6.16462e-55
Gnptg	696.274	-2.74806	0.0710174	-38.6956	0	0
Blvrb	244.136	-2.74352	0.164784	-16.6492	3.06496e-62	3.90058e-61
Orm1	16.252	-2.74286	0.263338	-10.4157	2.10223e-25	1.03731e-24
Rpl7a	3868.61	-2.74255	0.0631188	-43.4506	0	0
Fabp3	330.103	-2.73895	0.119747	-22.8728	8.6725e-116	2.30187e-114
Timm8b	444.113	-2.7374	0.10409	-26.2984	1.99769e-152	7.69723e-151
Pter	3937.56	-2.7369	0.149877	-18.261	1.69049e-74	2.68486e-73
Taldo1	2454.03	-2.7353	0.0908589	-30.1049	4.18415e-199	2.38998e-197
Emc10	1081.46	-2.73527	0.0894107	-30.5922	1.55205e-205	9.38679e-204
Echs1	2968.23	-2.73502	0.0689694	-39.6556	0	0
Gulo	3.54376	-2.73253	0.422551	-6.46674	1.00137e-10	2.79295e-10
Slc16a2	2542.94	-2.72982	0.111939	-24.3866	2.36981e-131	7.41895e-130
Rpph1	11.3432	-2.7283	0.467474	-5.83625	5.33891e-09	1.35961e-08
Gm5523	1.76286	-2.72386	0.480651	-5.66702	1.45303e-08	3.60488e-08
Sardh	3853.7	-2.72118	0.158821	-17.1336	8.33066e-66	1.13013e-64
Amdhd2	476.427	-2.7206	0.126568	-21.4951	1.72961e-102	4.02237e-101
Defb2	3.3788	-2.71901	0.409216	-6.64443	3.04393e-11	8.71767e-11
Gm4013	27.0412	-2.71785	0.496	-5.47954	4.2643e-08	1.0292e-07
Wbp1	586.909	-2.71531	0.0889292	-30.5334	9.38681e-205	5.60768e-203
Cdkn1c	254.812	-2.71091	0.108311	-25.029	2.95603e-138	9.95623e-137
Ptgis	72.7685	-2.70775	0.176632	-15.3299	4.82734e-53	5.0782e-52
Nphs1	280.477	-2.70765	0.227625	-11.8952	1.25301e-32	7.73381e-32
Acy3	14849.9	-2.70637	0.178973	-15.1216	1.16587e-51	1.19618e-50
Ppib	747.926	-2.70371	0.0788277	-34.2989	8.13707e-258	7.86919e-256
Nrtn	70.9345	-2.70259	0.241429	-11.1941	4.35726e-29	2.39099e-28
Slc51a	646.24	-2.70258	0.206392	-13.0944	3.54385e-39	2.63629e-38
Rps7	1450.6	-2.70153	0.0816866	-33.072	7.52159e-240	5.92477e-238
Lyplal1	837.31	-2.70086	0.151538	-17.823	4.68382e-71	6.99529e-70
Sec14l3	506.399	-2.69963	0.279101	-9.67261	3.94195e-22	1.74498e-21
Itih1	48.3206	-2.69963	0.209631	-12.878	5.98316e-38	4.30501e-37
Scp2	4520.88	-2.69847	0.0976243	-27.6413	3.5484e-168	1.61958e-166
Atp5b	39218.3	-2.69625	0.0767556	-35.1277	2.54389e-270	2.71557e-268
Gm17750	48.1964	-2.69579	0.165605	-16.2784	1.40424e-59	1.69333e-58
Ndufa8	1241.14	-2.69551	0.0824869	-32.6781	3.19933e-234	2.4038e-232
Wfdc17	8.05205	-2.6949	0.364018	-7.40321	1.32933e-13	4.23802e-13
Tmbim4	3030.75	-2.69063	0.0919522	-29.2612	3.23276e-188	1.69308e-186
Aga	339.737	-2.68597	0.104044	-25.8156	5.92891e-147	2.15682e-145
Grrp1	33.784	-2.68497	0.294461	-9.11827	7.63323e-20	3.12873e-19
Capns1	2602.23	-2.68218	0.0723114	-37.092	3.77905e-301	5.19886e-299
Myl6	2745.69	-2.6814	0.0935919	-28.6499	1.60956e-180	8.04161e-179
Ybx1	6819.72	-2.68047	0.102236	-26.2184	1.64064e-151	6.25976e-150
Uqcrb	2116.88	-2.67969	0.0956417	-28.018	9.81034e-173	4.65158e-171
Ctsh	2301.77	-2.6781	0.0714665	-37.4735	2.48615e-307	3.6244e-305
Tyrobp	56.8486	-2.67763	0.193869	-13.8116	2.17052e-43	1.79971e-42
Dgcr6	702.516	-2.67729	0.0875745	-30.5715	2.92566e-205	1.75855e-203
Cops6	1090.65	-2.67686	0.0876795	-30.5301	1.03918e-204	6.18914e-203
Serpina1b	148.249	-2.67652	0.268887	-9.95407	2.42065e-23	1.11553e-22
Ass1	2.52024	-2.67496	0.406016	-6.5883	4.44896e-11	1.26526e-10
Pfdn1	676.721	-2.67337	0.0878219	-30.4408	1.58521e-203	9.32741e-202
Mrpl14	296.274	-2.673	0.115217	-23.1996	4.59172e-119	1.27053e-117
BC021785	2977.75	-2.67274	0.176516	-15.1416	8.605e-52	8.85662e-51
Tmco3	1162.85	-2.66799	0.116547	-22.8919	5.59513e-116	1.49318e-114
Rnasek	1340.45	-2.66655	0.0990801	-26.913	1.54531e-159	6.45037e-158
Swi5	1102.77	-2.66462	0.0767745	-34.7071	6.16502e-264	6.30543e-262
Nipsnap1	1657.98	-2.664	0.0749793	-35.5298	1.70307e-276	1.90111e-274
Tmco1	1614.72	-2.66366	0.0938488	-28.3825	3.32889e-177	1.61766e-175
Ebp	779.959	-2.66366	0.0816598	-32.6189	2.21168e-233	1.63039e-231
Acad10	1064.92	-2.66274	0.139671	-19.0643	4.99755e-81	8.83504e-80
Bcap31	1743.25	-2.66239	0.0787415	-33.8118	1.32302e-250	1.1642e-248
Atp5g2	463.251	-2.66209	0.0781266	-34.0741	1.78679e-254	1.65427e-252
Mdh2	5180.03	-2.66138	0.0781937	-34.0357	6.59914e-254	5.99601e-252
Cd36	6268.38	-2.66085	0.164718	-16.1539	1.06527e-58	1.25892e-57
1500011K16Rik	230.788	-2.65774	0.103106	-25.7768	1.61584e-146	5.83465e-145
Serpina1c	11.7758	-2.64914	0.354868	-7.46515	8.32075e-14	2.68183e-13
Des	155.493	-2.64733	0.166642	-15.8864	7.87642e-57	8.93012e-56
Trap1	3319.12	-2.64715	0.0819652	-32.296	7.95936e-229	5.65404e-227
Krtcap2	376.432	-2.64682	0.0971805	-27.2361	2.43039e-163	1.05741e-161
Rpl9	2953.69	-2.64355	0.0881173	-30.0003	9.71306e-198	5.51583e-196
Serpinf1	38.9557	-2.6392	0.169965	-15.5279	2.2461e-54	2.42685e-53
Tecr	1710.65	-2.63916	0.0759807	-34.7346	2.36531e-264	2.45779e-262
Rdm1	193.645	-2.63704	0.0849526	-31.0413	1.49677e-211	9.22379e-210
Igfbp2	33.1375	-2.63548	0.242216	-10.8807	1.42476e-27	7.5183e-27
Serpina1a	218.096	-2.6323	0.354155	-7.43262	1.06469e-13	3.41243e-13
S100a4	30.3606	-2.63079	0.198294	-13.2671	3.59191e-40	2.74094e-39
Rpl10	4226.31	-2.62883	0.0907267	-28.9752	1.34944e-184	6.90088e-183
Suclg1	3799.94	-2.62847	0.0650815	-40.3874	0	0
Mrpl12	1815.47	-2.62845	0.0805636	-32.6258	1.76656e-233	1.30719e-231
Tmprss6	40.1302	-2.62206	0.398569	-6.57868	4.74658e-11	1.34813e-10
Adhfe1	2853.66	-2.62184	0.142217	-18.4355	6.81884e-76	1.11563e-74
Lrpap1	5093.39	-2.62094	0.0844237	-31.0451	1.32827e-211	8.2113e-210
Aprt	475.019	-2.61923	0.108579	-24.1227	1.44377e-128	4.43459e-127
Proz	63.0949	-2.61818	0.180544	-14.5016	1.1828e-47	1.09819e-46
Cdhr2	817.006	-2.6178	0.138984	-18.8352	3.88673e-79	6.67786e-78
Anpep	1816.19	-2.61766	0.146041	-17.9241	7.64101e-72	1.15981e-70
Ssr4	620.649	-2.61673	0.0729455	-35.8724	8.23725e-282	9.57825e-280
1110065P20Rik	84.3782	-2.61586	0.150367	-17.3966	8.75999e-68	1.22408e-66
Cryl1	2801.82	-2.61449	0.11658	-22.4266	2.16397e-111	5.49001e-110
Sepw1	427.464	-2.61419	0.0892139	-29.3025	9.64959e-189	5.09472e-187
Rpl22	1648.19	-2.61219	0.0872587	-29.9361	6.66566e-197	3.75256e-195
4931406C07Rik	10103.9	-2.60977	0.142162	-18.3577	2.86671e-75	4.63969e-74
Car3	1682.09	-2.60794	0.272563	-9.56822	1.08764e-21	4.74796e-21
Fam132a	569.203	-2.60541	0.105132	-24.7823	1.39236e-135	4.55607e-134
Tufm	1191.87	-2.60432	0.0932755	-27.9207	1.49682e-171	6.99533e-170
Mrps24	479.165	-2.6031	0.104644	-24.8758	1.36035e-136	4.51179e-135
Slc18a1	1897.24	-2.60183	0.183082	-14.2113	7.79979e-46	6.93848e-45
Rundc3a	339.09	-2.60171	0.0992271	-26.2197	1.58385e-151	6.05488e-150
Pdzk1	13037.7	-2.59738	0.149264	-17.4012	8.08149e-68	1.13008e-66
Serpina1e	6.25393	-2.59614	0.459011	-5.65595	1.54983e-08	3.83628e-08
Slirp	184.356	-2.59473	0.127392	-20.368	3.21354e-92	6.59416e-91
Atp5f1	5773.11	-2.59455	0.0860881	-30.1383	1.52499e-199	8.76195e-198
Ugt1a7c	1182.49	-2.59382	0.270714	-9.58141	9.57284e-22	4.18638e-21
Col1a1	286.953	-2.59364	0.218325	-11.8797	1.50941e-32	9.27824e-32
Halr1	16.9981	-2.59292	0.313842	-8.26187	1.43409e-16	5.20529e-16
Pmpcb	2465.05	-2.59281	0.0783924	-33.0748	6.8474e-240	5.41555e-238
Timd2	410.439	-2.59192	0.32747	-7.91499	2.47264e-15	8.4921e-15
Rpl6	2482.96	-2.59188	0.0678853	-38.1803	0	0
Ubl5	856.944	-2.59181	0.0791461	-32.7472	3.3329e-235	2.51383e-233
Coasy	2552.58	-2.59078	0.101428	-25.543	6.57358e-144	2.33482e-142
Ftl1	20800.7	-2.59052	0.110107	-23.5274	2.14101e-122	6.11471e-121
Fggy	1276.38	-2.58885	0.113966	-22.7161	3.10778e-114	8.12725e-113
Zeb2os	28.5405	-2.58876	0.208634	-12.4081	2.36118e-35	1.57587e-34
Naaladl1	11.9802	-2.5887	0.319163	-8.11092	5.02361e-16	1.77944e-15
Rarres1	9.99664	-2.58758	0.239023	-10.8257	2.60167e-27	1.36513e-26
1810063I02Rik	5.41266	-2.58617	0.338758	-7.63428	2.27078e-14	7.47552e-14
Sct	1.19875	-2.58449	0.481898	-5.36314	8.17886e-08	1.93995e-07
Ly6c1	663.748	-2.58409	0.10855	-23.8056	2.92179e-125	8.62194e-124
Cpxm1	56.3914	-2.58329	0.193533	-13.348	1.21625e-40	9.40966e-40
Glod5	281.47	-2.58284	0.123106	-20.9807	9.84773e-98	2.16395e-96
Fahd2a	627.221	-2.58247	0.102829	-25.1143	3.47118e-139	1.17725e-137
Morn2	145.201	-2.58163	0.107775	-23.9538	8.44352e-127	2.5337e-125
Ckb	1379.75	-2.58133	0.184541	-13.9878	1.84953e-44	1.57983e-43
Gm2a	3225.91	-2.58021	0.113361	-22.761	1.11625e-114	2.93485e-113
Pantr1	101.722	-2.5771	0.184152	-13.9944	1.68615e-44	1.44279e-43
Dpyd	1154.3	-2.57694	0.147129	-17.5148	1.10384e-68	1.56825e-67
Tesc	147.126	-2.57655	0.153618	-16.7724	3.88398e-63	5.01478e-62
Cox5a	3660.41	-2.57563	0.0974597	-26.4276	6.60416e-154	2.60631e-152
Gabarap	3092.48	-2.57556	0.0924661	-27.8541	9.60369e-171	4.46686e-169
Ndufs4	1140.62	-2.57494	0.0987307	-26.0805	6.0723e-150	2.29001e-148
Sil1	555.064	-2.57337	0.0973107	-26.4449	4.1751e-154	1.65102e-152
Mpnd	463.361	-2.57287	0.112088	-22.9539	1.34575e-116	3.61117e-115
Smim4	260.662	-2.57032	0.107913	-23.8186	2.14389e-125	6.3456e-124
Pipox	3817.32	-2.56979	0.117441	-21.8815	3.8961e-106	9.39635e-105
Guca1a	3.54805	-2.56926	0.382916	-6.70972	1.94996e-11	5.64248e-11
Thy1	23.2872	-2.56839	0.248607	-10.3311	5.09787e-25	2.48346e-24
Nkain4	3.69422	-2.56821	0.371204	-6.9186	4.56135e-12	1.35957e-11
Idh3b	3871.2	-2.56817	0.0577749	-44.4513	0	0
Col6a5	12.9285	-2.56754	0.309664	-8.29137	1.11949e-16	4.07933e-16
Prdx4	232.035	-2.5652	0.0880463	-29.1346	1.30889e-186	6.78227e-185
Slc51b	207.091	-2.56432	0.158021	-16.2277	3.21254e-59	3.836e-58
Snca	25.9695	-2.56308	0.191892	-13.3569	1.08012e-40	8.37969e-40
Acaa1a	1133.7	-2.56297	0.0749016	-34.2179	1.31116e-256	1.23737e-254
Eif3i	1118.6	-2.56169	0.0543173	-47.1616	0	0
Tpsb2	1.91156	-2.55903	0.49768	-5.14193	2.71933e-07	6.26072e-07
Yif1b	408.185	-2.55833	0.0701531	-36.4677	3.60429e-291	4.54257e-289
Taf10	516.081	-2.55699	0.108313	-23.6075	3.22922e-123	9.33178e-122
2010204K13Rik	26.5858	-2.55697	0.478921	-5.33903	9.34476e-08	2.21005e-07
Nedd8	739.26	-2.55617	0.0868712	-29.4248	2.64704e-190	1.43639e-188
Mecr	472.659	-2.55309	0.0785127	-32.5181	5.90896e-232	4.30715e-230
Comp	18.7167	-2.55148	0.320595	-7.95858	1.74024e-15	6.02546e-15
Gm1673	2.23974	-2.55103	0.462749	-5.51277	3.5323e-08	8.56017e-08
Sec61b	321.494	-2.54977	0.115128	-22.1472	1.10898e-108	2.75622e-107
Psme1	506.334	-2.54832	0.0857961	-29.702	7.2368e-194	3.98228e-192
Slco1a6	3563.2	-2.5483	0.158516	-16.076	3.75813e-58	4.39611e-57
H2-D1	910.892	-2.54787	0.152326	-16.7264	8.42026e-63	1.08075e-61
2017-09-15	3218.43	-2.54697	0.0818712	-31.1095	1.78973e-212	1.11345e-210
Apoh	82.1839	-2.5455	0.345541	-7.36671	1.74895e-13	5.5536e-13
Cyp2j13	2394.98	-2.54449	0.293326	-8.67461	4.14966e-18	1.58864e-17
Tmem59	4606.84	-2.54274	0.072303	-35.1678	6.21627e-271	6.67224e-269
Nnt	2945.99	-2.5412	0.149388	-17.0107	6.84116e-65	9.12232e-64
Nkg7	5.78019	-2.54054	0.376772	-6.74291	1.5525e-11	4.51982e-11
Psmg4	82.3377	-2.53995	0.114463	-22.19	4.28695e-109	1.07366e-107
Ndufa12	686.354	-2.53818	0.0975079	-26.0306	2.23359e-149	8.32695e-148
Fam173a	409.241	-2.53814	0.0669833	-37.8921	0	0
Dad1	1045.99	-2.53586	0.0744618	-34.0559	3.32285e-254	3.03327e-252
Arl2	313.875	-2.53531	0.0741729	-34.1811	4.61733e-256	4.33652e-254
Slc22a27	22.5105	-2.53404	0.387376	-6.54155	6.08836e-11	1.71823e-10
Slc22a17	353.773	-2.53181	0.0944166	-26.8153	2.14232e-158	8.81057e-157
Car5a	32.4193	-2.5318	0.268875	-9.41628	4.67361e-21	1.99386e-20
Npc2	1411.31	-2.53015	0.0572292	-44.2108	0	0
Serpina1f	2697.94	-2.52882	0.248484	-10.177	2.51194e-24	1.19539e-23
Hist1h4i	42.3781	-2.52614	0.301981	-8.36522	6.00035e-17	2.21289e-16
Tpi1	5916.53	-2.52556	0.0960932	-26.2824	3.04796e-152	1.17208e-150
Pi16	87.5423	-2.52398	0.149333	-16.9017	4.36902e-64	5.76292e-63
C1qa	298.79	-2.52358	0.160877	-15.6865	1.8722e-55	2.06863e-54
Tmem238	155.957	-2.51935	0.180616	-13.9487	3.2056e-44	2.71795e-43
Ndufv3	1422.68	-2.51807	0.0672176	-37.4615	3.90175e-307	5.64598e-305
Slc7a7	1316.01	-2.51793	0.209969	-11.9919	3.91779e-33	2.45301e-32
Fcamr	151.996	-2.51783	0.235748	-10.6802	1.2599e-26	6.47858e-26
Mccc2	1491.61	-2.51652	0.072485	-34.7178	4.25217e-264	4.3719e-262
Rps6	2175.99	-2.51575	0.0802609	-31.3447	1.14933e-215	7.38556e-214
Polr2f	349.698	-2.51564	0.0916876	-27.437	9.91956e-166	4.40406e-164
Tmem208	407.122	-2.51473	0.0789891	-31.8365	2.02506e-222	1.37359e-220
Mrgprg	3.94395	-2.51456	0.425656	-5.9075	3.47337e-09	8.91971e-09
Gnas	7501.86	-2.51167	0.0635526	-39.5212	0	0
Cml2	323.366	-2.51152	0.266397	-9.42771	4.19152e-21	1.79054e-20
Acsf3	781.188	-2.51088	0.0747261	-33.6011	1.61672e-247	1.34969e-245
Tmem147	1034.19	-2.51065	0.079703	-31.5001	8.65894e-218	5.71461e-216
Slc3a1	5506.11	-2.51025	0.126456	-19.8508	1.08519e-87	2.10518e-86
Smlr1	77.3657	-2.51002	0.19686	-12.7503	3.10567e-37	2.18865e-36
Cox16	69.8427	-2.50997	0.122105	-20.5559	6.81324e-94	1.43423e-92
Sparc	1627.39	-2.50895	0.136918	-18.3244	5.28325e-75	8.51553e-74
C2	602.457	-2.50853	0.161716	-15.5119	2.88013e-54	3.0965e-53
Ttc32	157.276	-2.5078	0.129775	-19.3242	3.36054e-83	6.13535e-82
Vegfb	416.206	-2.5065	0.105076	-23.8542	9.15925e-126	2.72338e-124
Mgat5b	3.53491	-2.50526	0.373883	-6.70064	2.07504e-11	5.99644e-11
Pcdhb9	6.52778	-2.50424	0.319133	-7.84702	4.26038e-15	1.44843e-14
Ltc4s	39.2638	-2.50357	0.187445	-13.3563	1.08814e-40	8.43856e-40
Rpl10a	1143.11	-2.50236	0.0838587	-29.8401	1.17873e-195	6.56026e-194
Asl	2063.36	-2.5022	0.139234	-17.9711	3.28013e-72	5.03357e-71
Dnajc12	1388.48	-2.50149	0.165635	-15.1025	1.55956e-51	1.59592e-50
Eddm3b	28.9849	-2.50132	0.436512	-5.73023	1.00293e-08	2.50925e-08
Cldn18	3.79684	-2.50092	0.483548	-5.17202	2.31572e-07	5.34786e-07
Gfra3	2.55483	-2.49964	0.426711	-5.85793	4.68673e-09	1.19649e-08
Fbln2	61.6858	-2.49826	0.181856	-13.7375	6.05058e-43	4.97467e-42
Sult1c2	632.578	-2.49341	0.156018	-15.9815	1.71824e-57	1.98262e-56
Igfbp3	2627.24	-2.49301	0.184842	-13.4872	1.85922e-41	1.46274e-40
Cyb5r3	2252.66	-2.49266	0.107737	-23.1366	1.9849e-118	5.46126e-117
Rpl3	3468.89	-2.49081	0.0871672	-28.575	1.37327e-179	6.80882e-178
Ces2g	74.4183	-2.48842	0.150511	-16.5331	2.11917e-61	2.64693e-60
Ndufb4	128.446	-2.48658	0.128773	-19.3097	4.45133e-83	8.10408e-82
5830411N06Rik	5.47653	-2.48608	0.37481	-6.63291	3.29122e-11	9.41209e-11
F5	121.334	-2.4856	0.347819	-7.14625	8.9178e-13	2.74865e-12
Cuta	398.867	-2.48535	0.0892111	-27.8592	8.34313e-171	3.88981e-169
Pdzk1ip1	4092.77	-2.48359	0.112563	-22.0639	7.02885e-108	1.72715e-106
Dhrs1	1140.02	-2.48218	0.103435	-23.9975	2.95593e-127	8.92491e-126
Ccs	1032.1	-2.47969	0.0986209	-25.1436	1.65955e-139	5.64795e-138
Ddah1	3368.48	-2.47947	0.159672	-15.5285	2.22483e-54	2.40654e-53
1110008P14Rik	245.917	-2.47945	0.109912	-22.5585	1.10856e-112	2.84274e-111
Unc45b	52.4606	-2.47908	0.168506	-14.7121	5.39131e-49	5.19325e-48
Epdr1	117.731	-2.477	0.153829	-16.1023	2.45974e-58	2.88942e-57
Nt5dc2	180.651	-2.47538	0.152896	-16.19	5.93545e-59	7.05286e-58
Mroh7	148.882	-2.47362	0.230247	-10.7433	6.37142e-27	3.30762e-26
Hsd17b11	3147.29	-2.47254	0.196233	-12.6	2.11158e-36	1.45604e-35
C1qb	331.836	-2.47022	0.162596	-15.1923	3.97435e-52	4.11441e-51
Rpl36al	521.259	-2.46967	0.0957673	-25.7883	1.20044e-146	4.35076e-145
Col15a1	257.498	-2.46814	0.233606	-10.5654	4.31232e-26	2.1779e-25
Gsta2	2373.18	-2.46759	0.202235	-12.2016	3.04825e-34	1.96786e-33
H2-Eb1	1205.05	-2.46748	0.201846	-12.2246	2.2982e-34	1.48857e-33
Lipo1	652.1	-2.46722	0.21115	-11.6847	1.52634e-31	9.06018e-31
Nox4	5513.64	-2.46666	0.182569	-13.5109	1.34951e-41	1.06688e-40
Prelid1	1826.78	-2.46644	0.0711976	-34.6422	5.85995e-263	5.9313e-261
Txn1	2852.45	-2.46528	0.101195	-24.3616	4.36535e-131	1.36443e-129
Gnb2l1	4412.93	-2.46518	0.0621615	-39.6576	0	0
Sfrp5	15.3085	-2.46386	0.219018	-11.2496	2.32687e-29	1.29318e-28
Dio1	580.691	-2.46382	0.187332	-13.1522	1.65332e-39	1.24126e-38
Ggnbp1	227.849	-2.46303	0.108173	-22.7693	9.23822e-115	2.43219e-113
Col1a2	790.522	-2.46277	0.178068	-13.8305	1.66751e-43	1.38735e-42
Hsd3b3	685.382	-2.46262	0.214075	-11.5036	1.26578e-30	7.28768e-30
Cox6b2	69.5118	-2.46179	0.160417	-15.3462	3.75263e-53	3.95403e-52
Mmrn1	25.7362	-2.45912	0.231191	-10.6367	2.01112e-26	1.02711e-25
Lgmn	7609.72	-2.45886	0.102033	-24.0987	2.57807e-128	7.89381e-127
Ces1c	1.27069	-2.45848	0.545762	-4.50468	6.64736e-06	1.39241e-05
Mettl7a1	5686.33	-2.45812	0.149999	-16.3876	2.34588e-60	2.87495e-59
Gm10639	144.105	-2.45741	0.372976	-6.58865	4.43841e-11	1.26244e-10
Fxyd2	13220.6	-2.45731	0.0988117	-24.8686	1.62615e-136	5.37509e-135
Mettl7a2	863.788	-2.457	0.272503	-9.01644	1.94303e-19	7.82784e-19
Mir703	120.142	-2.45692	0.188093	-13.0623	5.40826e-39	4.00191e-38
C1rl	210.935	-2.45658	0.142145	-17.2822	6.41118e-67	8.85105e-66
Tspan3	3023.48	-2.45595	0.086829	-28.2849	5.30342e-176	2.55808e-174
Fam167b	80.2139	-2.45477	0.174036	-14.1049	3.54174e-45	3.08599e-44
Comtd1	101.1	-2.45377	0.114301	-21.4677	3.12387e-102	7.23043e-101
Fhit	96.1038	-2.45314	0.135635	-18.0864	4.07889e-73	6.34909e-72
Pdlim4	17.1443	-2.45077	0.211581	-11.5831	5.01752e-31	2.92502e-30
Amacr	1826.28	-2.4497	0.168477	-14.5403	6.73446e-48	6.30065e-47
Nop10	630.699	-2.44801	0.0913397	-26.8012	3.12811e-158	1.27308e-156
Ccl11	7.25032	-2.44458	0.319752	-7.64523	2.08569e-14	6.87892e-14
D8Ertd738e	832.429	-2.44426	0.0954941	-25.5959	1.69494e-144	6.05314e-143
Mut	3463.06	-2.44303	0.124623	-19.6034	1.44642e-85	2.7169e-84
Rspo1	7.75255	-2.43716	0.310937	-7.83811	4.57367e-15	1.5517e-14
Uqcrfs1	4846.62	-2.43542	0.0947304	-25.7089	9.2836e-146	3.33987e-144
C1qc	199.324	-2.43408	0.172305	-14.1266	2.60531e-45	2.28023e-44
Vil1	2121.06	-2.43141	0.116072	-20.9475	1.97876e-97	4.33839e-96
Cope	909.899	-2.43052	0.0589276	-41.2459	0	0
Fbxw15	8.44681	-2.42949	0.327233	-7.42435	1.13334e-13	3.6283e-13
Gypa	1.01725	-2.42522	0.521536	-4.65014	3.31707e-06	7.09193e-06
Pla2g7	256.557	-2.42395	0.163308	-14.8428	7.74577e-50	7.59988e-49
Egfl6	304.541	-2.42368	0.174116	-13.9199	4.79497e-44	4.04097e-43
Apoo	125.118	-2.41969	0.144913	-16.6975	1.36629e-62	1.74676e-61
Vps28	665.125	-2.41895	0.0598465	-40.4193	0	0
Aldh3b1	142.325	-2.4186	0.137743	-17.5587	5.0989e-69	7.28122e-68
Dnph1	192.815	-2.4177	0.134585	-17.964	3.72632e-72	5.70931e-71
Itgbl1	7.3525	-2.41585	0.317473	-7.60962	2.74897e-14	9.01481e-14
Rgn	71.2075	-2.41528	0.132836	-18.1824	7.11765e-74	1.11861e-72
Abhd17a	752.976	-2.4138	0.109366	-22.0708	6.03672e-108	1.48523e-106
Abhd3	1109.72	-2.41121	0.131087	-18.394	1.46751e-75	2.39297e-74
Lppos	62.2433	-2.40958	0.13772	-17.4962	1.53148e-68	2.16637e-67
Podxl2	15.8581	-2.40717	0.257138	-9.36139	7.86934e-21	3.33032e-20
Ldhb	13085.2	-2.40659	0.0845422	-28.4661	3.07923e-178	1.50382e-176
Mrps15	396.383	-2.40651	0.0669238	-35.959	3.66089e-283	4.30817e-281
Ahcy	1693.47	-2.40651	0.190185	-12.6535	1.06949e-36	7.44031e-36
Galns	1390.44	-2.40633	0.133548	-18.0184	1.39657e-72	2.15668e-71
Serpine2	295.25	-2.40541	0.119535	-20.1231	4.63356e-90	9.28376e-89
Psmb5	611.478	-2.40361	0.105408	-22.8029	4.29229e-115	1.13311e-113
Ghdc	526.014	-2.40247	0.111911	-21.4677	3.12177e-102	7.23043e-101
Matn2	212.23	-2.40246	0.116137	-20.6865	4.57965e-95	9.75609e-94
2310009B15Rik	36.7679	-2.40156	0.172053	-13.9582	2.80325e-44	2.38093e-43
Sdha	11412.4	-2.40077	0.0947567	-25.3361	1.27854e-141	4.46801e-140
Snord104	20.0446	-2.39933	0.233778	-10.2633	1.03148e-24	4.97653e-24
Colec12	260.441	-2.39916	0.128122	-18.7256	3.06284e-78	5.221e-77
Rpl7	3963.26	-2.39648	0.0599055	-40.0044	0	0
Ppt1	1348.47	-2.39592	0.0883597	-27.1156	6.45483e-162	2.75919e-160
Map1lc3a	850.954	-2.39581	0.131507	-18.2181	3.70871e-74	5.86163e-73
Gm853	729.769	-2.39562	0.247656	-9.67316	3.92072e-22	1.73598e-21
App	15282.6	-2.39408	0.076686	-31.2192	5.84158e-214	3.69305e-212
Dynlrb2	1.4775	-2.39346	0.493078	-4.85412	1.20924e-06	2.67314e-06
S100a13	182.271	-2.39085	0.0868531	-27.5276	8.2157e-167	3.68105e-165
Chpt1	20987.5	-2.38838	0.126322	-18.907	9.98123e-80	1.73165e-78
Ramp2	137.601	-2.3875	0.126498	-18.8739	1.86938e-79	3.23458e-78
2810025M15Rik	156.979	-2.3868	0.104993	-22.7329	2.11821e-114	5.56171e-113
Frzb	409.463	-2.38575	0.192352	-12.4031	2.51506e-35	1.67685e-34
Fabp5	69.9884	-2.38429	0.149884	-15.9075	5.62188e-57	6.39624e-56
Rnase4	220.31	-2.38387	0.185851	-12.8268	1.16037e-37	8.2699e-37
Olfml1	84.8715	-2.38337	0.206219	-11.5575	6.76835e-31	3.93277e-30
H2-Aa	1175.67	-2.38321	0.187781	-12.6914	6.5996e-37	4.61594e-36
Ndufv2	2555.67	-2.38263	0.0813609	-29.2847	1.62461e-188	8.55436e-187
Pth1r	5437.59	-2.3822	0.120405	-19.7849	4.0141e-87	7.68025e-86
Ndufaf2	163.679	-2.38186	0.125953	-18.9107	9.31833e-80	1.61808e-78
Nfs1	1738.46	-2.38024	0.0664101	-35.8415	2.49491e-281	2.88391e-279
Rpl5	2317.61	-2.3796	0.0746725	-31.8672	7.60315e-223	5.17518e-221
Ddc	970.715	-2.37934	0.248574	-9.57195	1.04911e-21	4.58283e-21
Fam195a	900.032	-2.37762	0.118669	-20.0358	2.6834e-89	5.31645e-88
Fxyd6	135.723	-2.37759	0.203475	-11.6849	1.52188e-31	9.03922e-31
Ifi27	468.08	-2.37679	0.100869	-23.5632	9.20242e-123	2.64756e-121
Acadvl	4950.99	-2.37598	0.0699893	-33.9477	1.31705e-252	1.18021e-250
Lmf1	338.114	-2.37432	0.0858289	-27.6634	1.92574e-168	8.83082e-167
0610012G03Rik	412.92	-2.37355	0.129632	-18.3099	6.90158e-75	1.10965e-73
Acss2	2787.88	-2.3724	0.12862	-18.4451	5.70583e-76	9.35096e-75
Snrnp25	56.5214	-2.37102	0.15023	-15.7826	4.1001e-56	4.59263e-55
Ptn	15.5595	-2.37028	0.284363	-8.33539	7.72411e-17	2.83842e-16
Fuom	282.017	-2.36952	0.0739905	-32.0247	4.94882e-225	3.41609e-223
Rsph9	136.067	-2.36854	0.114297	-20.7226	2.16629e-95	4.64018e-94
Ctla2a	147.158	-2.36839	0.212653	-11.1374	8.25175e-29	4.49144e-28
Itm2b	19796.1	-2.3656	0.0754252	-31.3636	6.354e-216	4.11011e-214
BC024386	1153.55	-2.36552	0.207106	-11.4217	3.25629e-30	1.85187e-29
Mrpl30	632.73	-2.36512	0.0869426	-27.2033	5.93929e-163	2.57831e-161
Mmp23	50.3532	-2.36333	0.134393	-17.5852	3.19799e-69	4.59358e-68
Tmem242	709.55	-2.36297	0.0749853	-31.5125	5.85907e-218	3.8799e-216
Oxld1	115.776	-2.36167	0.138288	-17.0779	2.16696e-65	2.91942e-64
Fn1	718.285	-2.36077	0.223262	-10.574	3.934e-26	1.99095e-25
Plekhb1	309.812	-2.36017	0.145122	-16.2633	1.79694e-59	2.1642e-58
Txnrd2	306.181	-2.36003	0.0711989	-33.147	6.25549e-241	4.9878e-239
Babam1	842.385	-2.35981	0.078776	-29.956	3.6802e-197	2.07782e-195
Ivd	4322.96	-2.35942	0.124665	-18.926	6.96289e-80	1.21447e-78
Atp5a1	30263.3	-2.35768	0.0733634	-32.137	1.34404e-226	9.44455e-225
C4b	100.878	-2.35738	0.247934	-9.50809	1.94194e-21	8.40591e-21
Mrpl13	527.16	-2.35726	0.0935024	-25.2107	3.06123e-140	1.05099e-138
Gpm6a	2531.69	-2.3552	0.162914	-14.4567	2.27551e-47	2.09482e-46
Crtac1	2.1059	-2.35505	0.444057	-5.30349	1.13611e-07	2.67203e-07
Sord	12403.4	-2.3545	0.202534	-11.6252	3.0674e-31	1.80378e-30
Ptprn2	18.6722	-2.35303	0.272666	-8.62972	6.1505e-18	2.34531e-17
Cib2	58.0084	-2.35282	0.139039	-16.922	3.09477e-64	4.08765e-63
Atp6v0e2	444.674	-2.3527	0.0992077	-23.7149	2.5336e-124	7.40928e-123
Mup3	1.00181	-2.35155	0.549675	-4.27807	1.88524e-05	3.81244e-05
Mipep	621.074	-2.35071	0.095814	-24.5341	6.39882e-133	2.03254e-131
Phb	947.55	-2.34795	0.0859245	-27.3258	2.0964e-164	9.20294e-163
Spta1	1.80273	-2.34713	0.485785	-4.83163	1.35418e-06	2.98207e-06
C3	844.569	-2.34642	0.213996	-10.9648	5.64429e-28	3.00276e-27
Tie1	477.142	-2.34545	0.130799	-17.9317	6.67111e-72	1.01575e-70
Myl6b	85.5864	-2.34361	0.144202	-16.2522	2.15373e-59	2.58593e-58
Clpp	634.73	-2.34277	0.0730668	-32.0634	1.42959e-225	9.9032e-224
Vstm2l	0.856635	-2.34144	0.548065	-4.27219	1.9356e-05	3.90943e-05
Slc13a4	60.362	-2.34111	0.150095	-15.5975	7.56486e-55	8.24203e-54
Mrps12	263.512	-2.34087	0.100913	-23.197	4.87828e-119	1.34791e-117
Ptms	3980.32	-2.34076	0.09872	-23.7111	2.77244e-124	8.09561e-123
Gstm1	6251.81	-2.34012	0.125328	-18.6719	8.38689e-78	1.42097e-76
Idh2	5421.97	-2.34009	0.12767	-18.3292	4.83641e-75	7.80176e-74
Pomp	899.709	-2.33808	0.0990322	-23.6093	3.09573e-123	8.95927e-122
Glrx5	883.732	-2.3377	0.116017	-20.1497	2.70936e-90	5.44519e-89
Gm10845	15.3214	-2.33754	0.347819	-6.72056	1.81024e-11	5.25063e-11
Ndufs3	1660.08	-2.33731	0.0689899	-33.879	1.35809e-251	1.20046e-249
Tmem116	676.166	-2.33653	0.14124	-16.543	1.79948e-61	2.25629e-60
Hgfac	132.281	-2.33589	0.468382	-4.98714	6.12785e-07	1.38151e-06
Alox5ap	55.3778	-2.3348	0.223183	-10.4614	1.29988e-25	6.44661e-25
Ctsf	800.877	-2.33393	0.107662	-21.6783	3.28756e-104	7.75633e-103
Naa10	274.087	-2.33386	0.0845852	-27.5918	1.39431e-167	6.276e-166
Eci1	1192.96	-2.33386	0.127674	-18.2798	1.19863e-74	1.91302e-73
2900041M22Rik	2.20527	-2.33335	0.443456	-5.26173	1.42703e-07	3.33776e-07
Gngt2	41.902	-2.33331	0.152579	-15.2925	8.58485e-53	8.9826e-52
C1qtnf4	29.112	-2.33324	0.217316	-10.7366	6.84911e-27	3.55371e-26
Sox18	101.521	-2.33312	0.24472	-9.53384	1.51569e-21	6.58272e-21
Npdc1	372.156	-2.33303	0.0806169	-28.9397	3.77981e-184	1.9279e-182
Lap3	5400.55	-2.33292	0.117288	-19.8906	4.9107e-88	9.57391e-87
Aldh9a1	5748.13	-2.33227	0.10348	-22.5384	1.74659e-112	4.47177e-111
Emilin1	324.351	-2.33158	0.164936	-14.1363	2.26979e-45	1.98836e-44
Comt	1646.94	-2.33049	0.119901	-19.4368	3.77294e-84	6.96639e-83
Nhp2	521.029	-2.32926	0.138097	-16.8669	7.88147e-64	1.03124e-62
Cycs	2090.55	-2.32911	0.109443	-21.2814	1.6885e-100	3.84888e-99
Cnpy2	706.402	-2.32793	0.0865193	-26.9065	1.84268e-159	7.67523e-158
Rabac1	1402.32	-2.32586	0.0898649	-25.8817	1.0696e-147	3.91284e-146
Os9	2604.9	-2.32532	0.0678119	-34.2907	1.07822e-257	1.03759e-255
Slc27a2	46217.1	-2.32509	0.131972	-17.6181	1.78873e-69	2.58071e-68
Uqcrc2	7043.66	-2.3245	0.0700813	-33.1686	3.05457e-241	2.44554e-239
Ang	15.6693	-2.32416	0.247878	-9.37621	6.83841e-21	2.90157e-20
Mxra8	263.848	-2.324	0.115711	-20.0845	1.00797e-89	2.01131e-88
Mgl2	29.2674	-2.32251	0.238399	-9.74213	1.99341e-22	8.89274e-22
Rab5c	3538.6	-2.32233	0.0688738	-33.7186	3.08662e-249	2.65626e-247
Tmem143	402.651	-2.31777	0.130254	-17.7942	7.83093e-71	1.1651e-69
Pcsk1n	2.15736	-2.31768	0.529951	-4.37339	1.22334e-05	2.51717e-05
Decr1	3008.33	-2.31767	0.112564	-20.5899	3.38066e-94	7.14731e-93
Loxl1	192.887	-2.31725	0.176383	-13.1376	2.00374e-39	1.50146e-38
Renbp	655.729	-2.3168	0.124603	-18.5935	3.62406e-77	6.07171e-76
Nme3	229.677	-2.31519	0.0852552	-27.156	2.1491e-162	9.22697e-161
Psca	148.044	-2.31457	0.139855	-16.5498	1.60702e-61	2.01755e-60
Aurkaip1	797.75	-2.31321	0.0659976	-35.05	3.90342e-269	4.1218e-267
Acot7	486.296	-2.31274	0.145981	-15.8428	1.57703e-56	1.77871e-55
Mccc1	2144.27	-2.31248	0.107687	-21.474	2.72276e-102	6.32451e-101
Rgs5	285.371	-2.31165	0.124757	-18.5291	1.20248e-76	1.98903e-75
Fbxo36	203.648	-2.31001	0.124331	-18.5795	4.70704e-77	7.87261e-76
Aqp1	11968.1	-2.30986	0.116167	-19.8839	5.61305e-88	1.09323e-86
Txn2	2229.93	-2.30963	0.0698674	-33.0573	1.22145e-239	9.54437e-238
Rpl4	7782.93	-2.30886	0.0759615	-30.3951	6.37282e-203	3.71621e-201
Apopt1	408.129	-2.30877	0.0836523	-27.5996	1.12564e-167	5.09015e-166
Wdr83os	323.373	-2.3081	0.0885649	-26.0611	1.00609e-149	3.78688e-148
Aifm3	204.721	-2.30799	0.129789	-17.7826	9.6383e-71	1.43182e-69
Gstz1	3523.01	-2.30466	0.0962902	-23.9345	1.33874e-126	4.00493e-125
Trappc2l	301.914	-2.30421	0.0855638	-26.9297	9.85542e-160	4.12261e-158
Evc	1833.73	-2.30383	0.147996	-15.5668	1.22346e-54	1.32779e-53
0610009L18Rik	29.7378	-2.3027	0.196618	-11.7116	1.11227e-31	6.64468e-31
Dnajc19	596.145	-2.3018	0.107368	-21.4384	5.86008e-102	1.35315e-100
Mrps33	133.304	-2.29872	0.118182	-19.4507	2.87683e-84	5.32691e-83
Cldn10	1788.93	-2.29815	0.141679	-16.2208	3.59263e-59	4.28461e-58
Ict1	486.684	-2.29796	0.0732732	-31.3615	6.77527e-216	4.36815e-214
Cuedc2	444.968	-2.29661	0.0682917	-33.6294	6.23444e-248	5.24956e-246
Aldh4a1	6686.1	-2.29446	0.134932	-17.0045	7.60277e-65	1.0131e-63
Spg7	1379.12	-2.29431	0.0670463	-34.2198	1.22862e-256	1.1651e-254
Acyp1	114.845	-2.29426	0.130471	-17.5845	3.24017e-69	4.65076e-68
Tmbim6	25805.7	-2.29391	0.0777457	-29.5053	2.45882e-191	1.3417e-189
Lamc3	239.184	-2.29366	0.138184	-16.5986	7.13458e-62	9.00931e-61
Gss	4022.63	-2.29254	0.0996417	-23.0079	3.88934e-117	1.04942e-115
Tfr2	4.14963	-2.29185	0.384813	-5.95574	2.58895e-09	6.69692e-09
Mme	3172.25	-2.29089	0.13586	-16.8621	8.54984e-64	1.11645e-62
Prdx3	2698.2	-2.29037	0.0877514	-26.1007	3.57813e-150	1.35201e-148
Mrpl27	461.465	-2.28846	0.0883098	-25.914	4.62748e-148	1.69602e-146
Papss2	5282.38	-2.28761	0.110377	-20.7254	2.04234e-95	4.37949e-94
Vill	912.58	-2.2844	0.130317	-17.5296	8.52025e-69	1.21226e-67
Guk1	673.873	-2.28432	0.0782914	-29.1772	3.77802e-187	1.96809e-185
Bpnt1	3778.67	-2.28363	0.119628	-19.0894	3.09026e-81	5.48802e-80
Psme2	504.369	-2.28275	0.0919666	-24.8215	5.25226e-136	1.72732e-134
Dynlrb1	641.102	-2.28182	0.0884889	-25.7865	1.25613e-146	4.54418e-145
Cyp7b1	1687.95	-2.28113	0.322633	-7.07036	1.54534e-12	4.70516e-12
Atp6v1f	1370.14	-2.281	0.085851	-26.5693	1.5362e-155	6.13696e-154
Ctsb	8911.83	-2.28082	0.0656786	-34.727	3.08259e-264	3.18616e-262
Epb4.2	9.67809	-2.28064	0.289614	-7.87476	3.41397e-15	1.16432e-14
Gstt2	2194.05	-2.27794	0.142604	-15.9738	1.94475e-57	2.24001e-56
2017-03-02	3047.17	-2.27676	0.0925753	-24.5936	1.47723e-133	4.74633e-132
Cdh13	57.6015	-2.27462	0.144529	-15.7381	8.28449e-56	9.22677e-55
Polr2i	198.778	-2.27238	0.104542	-21.7365	9.26948e-105	2.20291e-103
Psmb6	1311.4	-2.27159	0.0848144	-26.7831	5.08703e-158	2.06173e-156
Pfdn6	336.763	-2.27133	0.0835049	-27.2	6.49777e-163	2.80827e-161
Serpinf2	2813.89	-2.27057	0.188053	-12.0741	1.44803e-33	9.1782e-33
Srpx	28.9731	-2.27024	0.202781	-11.1956	4.28705e-29	2.35444e-28
Eif3h	1437.57	-2.26683	0.0584365	-38.7913	0	0
Fam81a	284.813	-2.26664	0.13652	-16.603	6.63019e-62	8.3778e-61
2310034G01Rik	11.0495	-2.26552	0.247373	-9.15834	5.27039e-20	2.17163e-19
Mrpl33	369.48	-2.26514	0.13831	-16.3772	2.78152e-60	3.40031e-59
Mrpl42	767.831	-2.26466	0.0911749	-24.8387	3.42832e-136	1.12938e-134
Use1	559.476	-2.26436	0.0939627	-24.0985	2.58908e-128	7.91514e-127
Mrps11	253.979	-2.26321	0.0869017	-26.0434	1.59913e-149	5.9845e-148
1700112E06Rik	49.128	-2.26179	0.1659	-13.6334	2.53382e-42	2.05216e-41
Gstp2	21.3224	-2.26154	0.25325	-8.9301	4.25635e-19	1.69275e-18
Ephx2	4861.71	-2.26114	0.163285	-13.8478	1.31173e-43	1.09273e-42
Rgs10	46.001	-2.25981	0.174149	-12.9763	1.66826e-38	1.21784e-37
2200002D01Rik	63.1821	-2.25867	0.159149	-14.1922	1.02412e-45	9.07719e-45
Apoa4	173.162	-2.25865	0.309688	-7.29332	3.02416e-13	9.50708e-13
Blvra	726.078	-2.25781	0.0897534	-25.1557	1.22365e-139	4.18633e-138
AU021092	185.472	-2.25741	0.114058	-19.7917	3.51163e-87	6.72546e-86
Ggact	757.41	-2.25729	0.0944652	-23.8955	3.41376e-126	1.01813e-124
Bola1	160.113	-2.25605	0.100944	-22.3496	1.21724e-110	3.07616e-109
Cfi	50.3967	-2.2555	0.181027	-12.4594	1.24268e-35	8.35368e-35
BC004004	1943.46	-2.25517	0.0896508	-25.1551	1.24314e-139	4.24557e-138
Afmid	857.839	-2.2534	0.127176	-17.7188	3.00274e-70	4.41374e-69
Dpp7	769.876	-2.25275	0.119219	-18.8959	1.23307e-79	2.13737e-78
Akr1d1	543.099	-2.25124	0.253801	-8.87009	7.30864e-19	2.88433e-18
Mien1	794.781	-2.25115	0.0879095	-25.6076	1.25642e-144	4.49527e-143
Tmem14a	70.1889	-2.25058	0.131133	-17.1625	5.06531e-66	6.90516e-65
Enho	23.5896	-2.24979	0.203882	-11.0348	2.59715e-28	1.39613e-27
Mbd3	879.021	-2.24862	0.0839326	-26.7908	4.13271e-158	1.67843e-156
9030619P08Rik	508.921	-2.24719	0.282837	-7.94519	1.93896e-15	6.69335e-15
Aamdc	328.577	-2.24286	0.103384	-21.6945	2.31346e-104	5.47135e-103
Mrpl20	734.102	-2.24133	0.100924	-22.2081	2.86684e-109	7.18919e-108
Enpp5	1947.33	-2.24063	0.0954221	-23.4813	6.33841e-122	1.79972e-120
Dlk1	13.1326	-2.23824	0.522104	-4.28696	1.81131e-05	3.67016e-05
Fis1	1115.07	-2.23666	0.0578095	-38.6902	0	0
Lage3	215.549	-2.23658	0.114574	-19.5209	7.29287e-85	1.35941e-83
1700029N11Rik	8.45639	-2.23552	0.300102	-7.4492	9.39057e-14	3.01867e-13
Lst1	3.68146	-2.23183	0.424173	-5.2616	1.42808e-07	3.33983e-07
2410003L11Rik	7.89838	-2.23173	0.341535	-6.53441	6.38593e-11	1.80013e-10
Il17f	8.57512	-2.22848	0.29483	-7.55852	4.07688e-14	1.33091e-13
Rpl15	1353.6	-2.22779	0.0835134	-26.6758	8.98836e-157	3.61291e-155
Sf3b5	328.153	-2.22751	0.111448	-19.9869	7.16363e-89	1.40786e-87
Mylk3	14.6945	-2.22677	0.221773	-10.0408	1.00894e-23	4.70624e-23
Urah	24.208	-2.22345	0.192089	-11.5751	5.50938e-31	3.20792e-30
1700034P13Rik	11.7124	-2.2233	0.225816	-9.84562	7.1596e-23	3.24884e-22
Mpv17l	12854.7	-2.22081	0.205409	-10.8116	3.03241e-27	1.58858e-26
Glmp	1478.65	-2.22014	0.0906236	-24.4985	1.53381e-132	4.84055e-131
Hsf2bp	107.368	-2.21994	0.187237	-11.8563	1.99593e-32	1.22189e-31
Nr1h3	537.819	-2.21973	0.115389	-19.2369	1.81696e-82	3.2774e-81
Dctn3	596.804	-2.2197	0.0762199	-29.1223	1.87231e-186	9.67608e-185
Itfg1	2622.18	-2.21929	0.0913038	-24.3067	1.66641e-130	5.19191e-129
Snapc5	243.265	-2.21923	0.106974	-20.7456	1.34371e-95	2.89409e-94
Coa3	542.48	-2.21915	0.110445	-20.0928	8.52485e-90	1.70453e-88
Gys2	215.18	-2.21898	0.178676	-12.4191	2.05987e-35	1.37618e-34
Asna1	1033.9	-2.21876	0.0645713	-34.3614	9.50108e-259	9.32682e-257
Itih5	661.568	-2.21838	0.192857	-11.5027	1.27845e-30	7.35843e-30
Mettl23	206.686	-2.21831	0.112083	-19.7917	3.5115e-87	6.72546e-86
Aup1	2031.67	-2.21693	0.0661336	-33.5219	2.30958e-246	1.8957e-244
Hscb	165.172	-2.21504	0.118259	-18.7304	2.79751e-78	4.77288e-77
Fancd2os	26.7015	-2.21494	0.221856	-9.98372	1.79608e-23	8.31037e-23
Lrg1	105.859	-2.21397	0.201186	-11.0046	3.63086e-28	1.94326e-27
Ascc1	668.834	-2.21396	0.107965	-20.5063	1.89297e-93	3.95924e-92
Slc47a1	6489	-2.21364	0.164835	-13.4295	4.06389e-41	3.17679e-40
Mxra7	105.609	-2.21256	0.124149	-17.8217	4.79216e-71	7.14617e-70
Gm10941	8.07347	-2.21231	0.261	-8.47627	2.32524e-17	8.70017e-17
Slc17a1	7834.89	-2.21189	0.158314	-13.9715	2.327e-44	1.98247e-43
Cited1	9.66211	-2.21107	0.367143	-6.02236	1.71893e-09	4.48681e-09
Ppia	5404.93	-2.20893	0.0772785	-28.584	1.06116e-179	5.27475e-178
Tpk1	1474.4	-2.20851	0.0921739	-23.9602	7.23453e-127	2.17425e-125
1700037C18Rik	74.5941	-2.20703	0.13898	-15.8802	8.69313e-57	9.84465e-56
Ces1d	5186.27	-2.20648	0.240785	-9.1637	5.01488e-20	2.06766e-19
C8g	151.4	-2.20623	0.109143	-20.2141	7.35761e-91	1.48944e-89
Ugt2b5	26.0467	-2.20528	0.321869	-6.85149	7.30873e-12	2.15804e-11
Tmem258	235.859	-2.2041	0.0816797	-26.9846	2.23827e-160	9.42341e-159
Fars2	619.789	-2.20407	0.107601	-20.4839	2.99958e-93	6.24699e-92
Tbxa2r	30.1657	-2.20115	0.22371	-9.83931	7.62355e-23	3.45456e-22
A430035B10Rik	36.3855	-2.20083	0.15175	-14.503	1.1598e-47	1.07787e-46
Cyp4b1-ps2	14.1407	-2.1992	0.495831	-4.43539	9.19067e-06	1.90513e-05
Ctss	247.752	-2.19897	0.187018	-11.7581	6.41765e-32	3.86821e-31
Dnajc15	478.429	-2.1976	0.106825	-20.572	4.89219e-94	1.03095e-92
Tmsb10	123.344	-2.19717	0.141967	-15.4766	4.99107e-54	5.34249e-53
Slc6a4	109.171	-2.1948	0.154002	-14.2518	4.37137e-46	3.91539e-45
2310043L19Rik	4.43012	-2.19373	0.365848	-5.99628	2.01884e-09	5.2472e-09
Gstm6	24.2716	-2.19225	0.479806	-4.56903	4.89996e-06	1.0365e-05
Mrpl4	860.956	-2.19211	0.0821611	-26.6806	7.90612e-157	3.18445e-155
A630076J17Rik	37.9173	-2.19207	0.335852	-6.52689	6.7151e-11	1.89074e-10
Tcf21	140.074	-2.19015	0.180762	-12.1162	8.66886e-34	5.53781e-33
Fam212a	12.1315	-2.18931	0.256081	-8.54928	1.23855e-17	4.67268e-17
Fxyd5	140.4	-2.18912	0.125415	-17.4549	3.15874e-68	4.44248e-67
Urod	811.748	-2.18881	0.0655117	-33.411	9.48522e-245	7.68854e-243
Glb1	1481.1	-2.18879	0.121698	-17.9854	2.5341e-72	3.901e-71
Adh5	2686.25	-2.18866	0.0932248	-23.4773	6.96078e-122	1.97357e-120
Sqrdl	1323.84	-2.18832	0.133647	-16.3739	2.93857e-60	3.59005e-59
Mpv17	884.748	-2.18794	0.0863082	-25.3503	8.92887e-142	3.13152e-140
Syp	126.526	-2.18778	0.129789	-16.8565	9.40116e-64	1.22516e-62
2310008N11Rik	1.09567	-2.18709	0.506429	-4.31865	1.56989e-05	3.19956e-05
Serpina6	17.2682	-2.18679	0.387092	-5.64926	1.61137e-08	3.98306e-08
Abat	5780.64	-2.184	0.15809	-13.8149	2.07221e-43	1.71892e-42
Vamp8	1777.86	-2.18345	0.0951388	-22.9502	1.4678e-116	3.93326e-115
Gm15706	26.453	-2.18075	0.185672	-11.7452	7.47704e-32	4.49566e-31
Ufc1	904.16	-2.18022	0.0866864	-25.1506	1.39054e-139	4.74071e-138
Fah	5375.65	-2.17956	0.10923	-19.9539	1.38525e-88	2.71695e-87
Samm50	2056.89	-2.17881	0.0699282	-31.1578	3.97774e-213	2.48259e-211
Lgals3bp	583.565	-2.17776	0.1155	-18.855	2.67121e-79	4.6138e-78
Eif5a	4587.39	-2.17513	0.0888148	-24.4906	1.85976e-132	5.85975e-131
Commd4	354.672	-2.17493	0.0828597	-26.2483	7.46915e-152	2.86098e-150
Fads2	1073.5	-2.17454	0.194886	-11.158	6.54339e-29	3.57253e-28
Lbp	86.9558	-2.17409	0.148071	-14.6827	8.31999e-49	7.97503e-48
Shfm1	781.148	-2.17106	0.108537	-20.0029	5.19841e-89	1.02473e-87
Pfn3	483.879	-2.17031	0.252195	-8.60567	7.58696e-18	2.87957e-17
Psap	20972.4	-2.17013	0.0866945	-25.0319	2.75138e-138	9.28293e-137
Foxs1	11.1694	-2.17005	0.331787	-6.54048	6.13207e-11	1.73032e-10
Klk1b1	1.61967	-2.16912	0.469689	-4.6182	3.87077e-06	8.23878e-06
Cox14	547.21	-2.16814	0.10363	-20.9219	3.38321e-97	7.40931e-96
Timm17b	278.504	-2.16709	0.0850571	-25.478	3.45277e-143	1.22192e-141
Gng5	594.598	-2.16696	0.100119	-21.6438	6.95146e-104	1.63611e-102
1810044D09Rik	31.9252	-2.16694	0.177739	-12.1917	3.44163e-34	2.21962e-33
Prkcsh	1489.18	-2.16633	0.0816765	-26.5233	5.2211e-155	2.07727e-153
3632451O06Rik	143.777	-2.16511	0.157984	-13.7046	9.53131e-43	7.81671e-42
Hpn	4996.29	-2.16507	0.082077	-26.3785	2.41926e-153	9.45204e-152
Galk2	694.126	-2.165	0.104443	-20.729	1.89579e-95	4.07417e-94
Thbs4	32.9481	-2.16327	0.270775	-7.98917	1.35851e-15	4.72721e-15
Retnlg	1.24057	-2.16273	0.501582	-4.31182	1.61914e-05	3.29615e-05
Dhrs7b	372.978	-2.16265	0.0820239	-26.3662	3.34983e-153	1.30356e-151
Cib1	1277.36	-2.16211	0.095956	-22.5324	2.00003e-112	5.10728e-111
Postn	103.142	-2.16125	0.133641	-16.172	7.94812e-59	9.4158e-58
Hsbp1	1412.46	-2.16025	0.0766351	-28.1887	8.04041e-175	3.84033e-173
Cryab	1981.84	-2.16016	0.134804	-16.0244	8.6263e-58	1.00128e-56
Tcf15	5.8689	-2.15867	0.321648	-6.71128	1.92922e-11	5.58496e-11
Coq4	298.999	-2.15859	0.102118	-21.1383	3.53597e-99	7.89432e-98
Ubd	6.68273	-2.15612	0.346082	-6.23007	4.66222e-10	1.25675e-09
Grina	7222.46	-2.15539	0.0942628	-22.8658	1.01869e-115	2.70014e-114
Glod4	1005.73	-2.15504	0.0927464	-23.2359	1.97726e-119	5.50225e-118
Timm50	684.818	-2.15495	0.0760356	-28.3414	1.06823e-176	5.1653e-175
Cstb	659.073	-2.15297	0.104937	-20.5168	1.52486e-93	3.19273e-92
Adamtsl2	357.562	-2.15153	0.225961	-9.52169	1.70384e-21	7.38343e-21
Hrct1	31.8957	-2.15112	0.224473	-9.58298	9.42861e-22	4.12423e-21
Klf2	308.422	-2.14659	0.272511	-7.87709	3.35087e-15	1.14319e-14
Gjb1	386.069	-2.14648	0.182439	-11.7655	5.87926e-32	3.54808e-31
Flywch2	34.6901	-2.14603	0.178051	-12.0529	1.87188e-33	1.18302e-32
Mydgf	514.694	-2.14603	0.0756326	-28.3744	4.191e-177	2.03154e-175
Mrps18a	554.913	-2.14385	0.0648145	-33.0766	6.44196e-240	5.1156e-238
Actg2	19.475	-2.14307	0.207906	-10.3079	6.49282e-25	3.14889e-24
1190002F15Rik	4.36114	-2.14188	0.341109	-6.27915	3.40426e-10	9.24028e-10
Man2b2	620.601	-2.14163	0.138632	-15.4483	7.74236e-54	8.26035e-53
Rpn2	2534.84	-2.14155	0.0794566	-26.9524	5.34461e-160	2.24531e-158
Rras	231.395	-2.14138	0.101188	-21.1623	2.12616e-99	4.77409e-98
Aldob	92163.8	-2.14031	0.137939	-15.5163	2.68937e-54	2.8946e-53
Serpina10	81.6868	-2.14018	0.358463	-5.97042	2.36637e-09	6.1366e-09
Acox2	1210.37	-2.13942	0.250376	-8.54485	1.28705e-17	4.85282e-17
Gas6	4194.66	-2.13698	0.082131	-26.0191	3.00749e-149	1.11694e-147
Il3ra	30.5458	-2.13658	0.209647	-10.1913	2.16807e-24	1.03477e-23
Mvb12a	426.764	-2.13565	0.0617294	-34.5969	2.80876e-262	2.81381e-260
Vsig8	3.54596	-2.13525	0.373274	-5.72032	1.06325e-08	2.65506e-08
Ctnna2	13.9174	-2.13497	0.383229	-5.571	2.53275e-08	6.18852e-08
B3gat2	411.367	-2.13436	0.119606	-17.8449	3.16727e-71	4.7412e-70
Gimap1	65.4262	-2.1341	0.146087	-14.6084	2.48141e-48	2.34629e-47
Sucla2	3116.49	-2.13387	0.0871451	-24.4864	2.0606e-132	6.4821e-131
Eno1	1.52229	-2.13376	0.467969	-4.55962	5.12468e-06	1.08263e-05
C030006K11Rik	399.064	-2.13204	0.10286	-20.7276	1.95457e-95	4.19587e-94
Fmr1nb	2.95196	-2.13148	0.448431	-4.7532	2.00227e-06	4.35087e-06
Pdia3	6470.95	-2.12948	0.10536	-20.2115	7.76333e-91	1.56994e-89
Psmb4	1880.19	-2.12941	0.0781218	-27.2576	1.35138e-163	5.8927e-162
Aldh6a1	15165.8	-2.12936	0.114775	-18.5524	7.7966e-77	1.29512e-75
Slc13a3	8949.16	-2.12762	0.147127	-14.4612	2.1319e-47	1.9654e-46
Ebpl	97.8469	-2.12748	0.140436	-15.1491	7.67727e-52	7.90593e-51
Snf8	613.19	-2.12709	0.0902794	-23.5611	9.65131e-123	2.77262e-121
Slc7a10	12.2543	-2.12675	0.334953	-6.34939	2.16176e-10	5.92534e-10
Esd	4254.58	-2.12632	0.0855733	-24.8479	2.72254e-136	8.98392e-135
Uap1l1	728.484	-2.12619	0.0995785	-21.3519	3.74499e-101	8.58666e-100
H2-T22	0.940818	-2.12581	0.507767	-4.18659	2.83179e-05	5.64479e-05
Fkbp4	2715.98	-2.12441	0.113419	-18.7307	2.78217e-78	4.75085e-77
1700119H24Rik	7.04407	-2.12431	0.295042	-7.20002	6.02033e-13	1.87243e-12
Nphs2	680.82	-2.12326	0.169961	-12.4926	8.19049e-36	5.54213e-35
Slc25a1	1386.73	-2.12229	0.0838251	-25.3181	2.02137e-141	7.05133e-140
Cd3d	5.42233	-2.12199	0.366889	-5.78374	7.30579e-09	1.8432e-08
2310010J17Rik	47.3741	-2.12197	0.147872	-14.35	1.06463e-46	9.6285e-46
Ggct	331.745	-2.1198	0.15844	-13.3792	7.99982e-41	6.22864e-40
Mir670	1.02969	-2.11788	0.537654	-3.93912	8.17822e-05	0.00015706
Epb4.1l4aos	75.9519	-2.11743	0.208312	-10.1647	2.85042e-24	1.35416e-23
Endog	180.729	-2.11661	0.139793	-15.1411	8.68103e-52	8.93017e-51
Lypla1	5292.72	-2.11487	0.129351	-16.3498	4.36213e-60	5.3093e-59
Mthfs	56.1785	-2.11432	0.154708	-13.6665	1.61004e-42	1.30996e-41
Hsd17b14	123.503	-2.11306	0.214447	-9.85351	6.61879e-23	3.00623e-22
Ghitm	9408.13	-2.11271	0.0825873	-25.5815	2.44831e-144	8.7277e-143
Snhg9	0.945668	-2.11211	0.508205	-4.15601	3.23852e-05	6.42541e-05
Lamp2	11234	-2.11178	0.0900732	-23.4451	1.48162e-121	4.17655e-120
Rnase1	6.35843	-2.11083	0.455701	-4.63204	3.62076e-06	7.72263e-06
Egfl7	453.434	-2.11031	0.205951	-10.2466	1.22563e-24	5.90301e-24
Hs6st2	102.04	-2.11013	0.185926	-11.3493	7.47326e-30	4.21085e-29
Hspd1	7508.16	-2.10935	0.114456	-18.4293	7.64226e-76	1.2493e-74
Efemp2	100.765	-2.10859	0.136267	-15.474	5.199e-54	5.55897e-53
Ppm1m	251.524	-2.10722	0.103853	-20.2905	1.56147e-91	3.18074e-90
Reep5	1750.38	-2.10691	0.0969777	-21.7258	1.1713e-104	2.78023e-103
Ptgds	98.3388	-2.10495	0.233078	-9.03109	1.69964e-19	6.86283e-19
Car14	964.734	-2.1049	0.194376	-10.829	2.50944e-27	1.31744e-26
Astn1	11.0469	-2.10415	0.318354	-6.60946	3.85722e-11	1.10033e-10
Pomc	4.48673	-2.10414	0.353487	-5.95254	2.64012e-09	6.82387e-09
Spcs1	1056.23	-2.10205	0.0913224	-23.0179	3.08835e-117	8.34452e-116
Tmem42	127.1	-2.10186	0.108076	-19.448	3.03201e-84	5.60894e-83
2210011C24Rik	52.3716	-2.10183	0.200191	-10.4991	8.71698e-26	4.35738e-25
Mrpl41	350.508	-2.10156	0.0962143	-21.8425	9.16084e-106	2.19595e-104
Tma7	323.507	-2.1005	0.123963	-16.9446	2.10802e-64	2.79377e-63
Aco2	14382.2	-2.10018	0.0993326	-21.1429	3.20684e-99	7.1759e-98
Cml5	584.613	-2.09971	0.273599	-7.6744	1.66201e-14	5.50294e-14
Nat9	223.223	-2.09797	0.0906935	-23.1326	2.17784e-118	5.9837e-117
Apool	475.66	-2.09792	0.0855958	-24.5096	1.16797e-132	3.69195e-131
Sema3g	591.067	-2.09771	0.129121	-16.2461	2.37909e-59	2.84951e-58
Ap1s1	705.681	-2.09738	0.0901156	-23.2744	8.06466e-120	2.25062e-118
Adam11	106.481	-2.096	0.239176	-8.76342	1.89419e-18	7.36087e-18
Sms	308.346	-2.09564	0.0923564	-22.6908	5.52125e-114	1.44195e-112
Tbcb	562.756	-2.09173	0.0810681	-25.8022	8.38366e-147	3.04414e-145
Tnfsf12	100.654	-2.09113	0.128214	-16.3097	8.41654e-60	1.02059e-58
1810041H14Rik	9.68335	-2.09081	0.281422	-7.42945	1.0905e-13	3.49344e-13
Gm15217	202.167	-2.09034	0.176324	-11.8551	2.0254e-32	1.23916e-31
2700094K13Rik	89.2653	-2.08995	0.145701	-14.3441	1.15936e-46	1.04756e-45
Cd248	36.8358	-2.08642	0.197885	-10.5436	5.43553e-26	2.73527e-25
Prkcdbp	103.716	-2.08612	0.130696	-15.9616	2.36505e-57	2.71932e-56
Pih1d1	358.349	-2.08573	0.0685984	-30.4049	4.72578e-203	2.77232e-201
Msrb1	2173.7	-2.08552	0.13118	-15.8981	6.53421e-57	7.41874e-56
Rps15a	1897.08	-2.08414	0.155003	-13.4458	3.25967e-41	2.55221e-40
Igfbp4	10427.5	-2.08363	0.16674	-12.4963	7.82339e-36	5.29923e-35
Pbld2	346.962	-2.08291	0.147144	-14.1555	1.72615e-45	1.5162e-44
Ppp1r14a	24.336	-2.08266	0.228549	-9.11254	8.04771e-20	3.29378e-19
Cma1	0.958387	-2.0817	0.538204	-3.86786	0.000109795	0.00020848
Mtch1	2394.05	-2.08091	0.0943438	-22.0567	8.24303e-108	2.02042e-106
Coq7	420.232	-2.0804	0.122087	-17.0403	4.12838e-65	5.5352e-64
Nudt2	177.06	-2.08023	0.105328	-19.7501	8.01039e-87	1.52517e-85
Apeh	2632.65	-2.0802	0.0984005	-21.1401	3.4001e-99	7.59965e-98
Aifm1	2034.93	-2.07962	0.0919879	-22.6075	3.6555e-113	9.4458e-112
9030625G05Rik	4.50012	-2.0782	0.378845	-5.48562	4.12025e-08	9.95045e-08
Klk1b5	47.1427	-2.07815	0.180251	-11.5292	9.40148e-31	5.43528e-30
Ubxn1	1276.77	-2.07553	0.0685687	-30.2693	2.90694e-201	1.68009e-199
Cidea	163.091	-2.07453	0.262821	-7.89334	2.94209e-15	1.00654e-14
C1qbp	1220.83	-2.07376	0.077528	-26.7485	1.28461e-157	5.18491e-156
Gc	704.155	-2.0734	0.235033	-8.82172	1.12713e-18	4.42048e-18
Fndc5	30.1504	-2.07198	0.206561	-10.0308	1.11589e-23	5.19267e-23
P4hb	10365.1	-2.07191	0.0771098	-26.8696	4.97976e-159	2.06538e-157
G6pc3	632.022	-2.07186	0.0807064	-25.6716	2.42915e-145	8.72304e-144
BC031181	1257.11	-2.07165	0.087215	-23.7534	1.01377e-124	2.98254e-123
Rpp21	196.733	-2.07149	0.089197	-23.2238	2.61962e-119	7.26909e-118
Csrp2	1565.03	-2.07091	0.116177	-17.8255	4.47872e-71	6.6941e-70
Mfsd1	3087.83	-2.07021	0.111184	-18.6197	2.22519e-77	3.74089e-76
Zmynd10	190.605	-2.06939	0.147869	-13.9947	1.67828e-44	1.43668e-43
Kl	8922.64	-2.06927	0.179213	-11.5464	7.69821e-31	4.46245e-30
Rnaset2b	89.3847	-2.06828	0.203964	-10.1404	3.65641e-24	1.73075e-23
Clec2h	266.844	-2.06483	0.298648	-6.9139	4.71494e-12	1.40428e-11
Glb1l	1424.93	-2.06409	0.116521	-17.7142	3.25555e-70	4.77456e-69
Tkfc	4768.76	-2.06399	0.157203	-13.1295	2.23195e-39	1.66927e-38
Plbd1	162.905	-2.06157	0.169338	-12.1743	4.26198e-34	2.74055e-33
Jmjd8	335.386	-2.06156	0.116086	-17.759	1.46816e-70	2.16947e-69
Tbca	795.207	-2.06135	0.112276	-18.3597	2.761e-75	4.47603e-74
Tubb1	2.24082	-2.05965	0.430926	-4.77958	1.75663e-06	3.83415e-06
Chchd3	2040.5	-2.05779	0.0954705	-21.5542	4.83775e-103	1.13045e-101
Mrc2	285.368	-2.05738	0.139766	-14.7202	4.78254e-49	4.61368e-48
Gm11837	19.5372	-2.05736	0.479616	-4.2896	1.78998e-05	3.62805e-05
Uqcc3	226.937	-2.05662	0.0927684	-22.1694	6.78335e-109	1.69237e-107
Pld3	763.859	-2.05634	0.0968736	-21.2271	5.3673e-100	1.20934e-98
Dhrs7	168.448	-2.05628	0.116996	-17.5756	3.79144e-69	5.43402e-68
Crlf1	20.3909	-2.05585	0.351872	-5.84261	5.13896e-09	1.30954e-08
Cdc37	1393.16	-2.05555	0.0731445	-28.1026	9.11431e-174	4.34264e-172
AI314278	715.796	-2.05554	0.204845	-10.0346	1.07404e-23	5.00269e-23
Cbs	2116.38	-2.05481	0.162666	-12.6321	1.40441e-36	9.73568e-36
Slc26a10	27.4795	-2.05459	0.242783	-8.46265	2.61379e-17	9.76672e-17
Mrpl23	27.8518	-2.05422	0.159424	-12.8853	5.44831e-38	3.92307e-37
Naprt	458.093	-2.05195	0.0732879	-27.9984	1.69747e-172	8.00968e-171
As3mt	715.42	-2.04799	0.0708603	-28.9018	1.13366e-183	5.76719e-182
Col6a6	68.7242	-2.04694	0.426318	-4.80144	1.57529e-06	3.45263e-06
Galm	1508.77	-2.04658	0.130768	-15.6505	3.29541e-55	3.62885e-54
Pgk1	3271.67	-2.04599	0.0742939	-27.5391	5.9761e-167	2.68375e-165
Rexo2	648.796	-2.04575	0.102112	-20.0344	2.76166e-89	5.46595e-88
Apmap	1761.69	-2.04565	0.085499	-23.926	1.64153e-126	4.90325e-125
Hmgcl	1636.55	-2.0448	0.0600345	-34.0605	2.84017e-254	2.60482e-252
Mpc1	1006.17	-2.04438	0.12849	-15.9109	5.32653e-57	6.07082e-56
Htatip2	373.26	-2.04358	0.0980146	-20.8497	1.53241e-96	3.32989e-95
Csad	3258.68	-2.0431	0.131624	-15.5222	2.45584e-54	2.64908e-53
Adk	2038.64	-2.04259	0.114346	-17.8633	2.27889e-71	3.42975e-70
B230118H07Rik	353.381	-2.04246	0.109933	-18.5791	4.74191e-77	7.92414e-76
Bbox1	36.2072	-2.04191	0.234629	-8.70272	3.24031e-18	1.24703e-17
Toporsos	16.3825	-2.04164	0.207916	-9.81953	9.27717e-23	4.19513e-22
Chmp2a	1091.72	-2.04143	0.078669	-25.9497	1.83394e-148	6.75962e-147
Prdx1	10031.5	-2.04016	0.112851	-18.0783	4.72018e-73	7.34146e-72
S100a6	328.265	-2.03881	0.146279	-13.9378	3.73081e-44	3.15777e-43
Rnd2	76.9898	-2.03709	0.12339	-16.5093	3.14494e-61	3.91565e-60
Myom3	13.8216	-2.03678	0.281708	-7.23011	4.82605e-13	1.50626e-12
Cyp2d9	1745.58	-2.03671	0.194629	-10.4646	1.2564e-25	6.23573e-25
LOC102631757	86.1994	-2.03649	0.265615	-7.66709	1.75947e-14	5.82069e-14
Yif1a	605.372	-2.03466	0.0835466	-24.3536	5.31605e-131	1.65893e-129
Fam162a	484.843	-2.03375	0.096708	-21.0298	3.4979e-98	7.72108e-97
Hexa	612.487	-2.03347	0.111656	-18.2119	4.15495e-74	6.56159e-73
Igbp1	942.079	-2.03334	0.0692753	-29.3516	2.27973e-189	1.22348e-187
Cckar	922.388	-2.03317	0.190484	-10.6737	1.35101e-26	6.94343e-26
Ap2s1	676.229	-2.03315	0.0965151	-21.0656	1.64549e-98	3.64866e-97
Bex4	99.0575	-2.03304	0.140623	-14.4574	2.25115e-47	2.07338e-46
Cdh16	12219.6	-2.03109	0.13905	-14.6069	2.53785e-48	2.39849e-47
Rnaseh2b	268.405	-2.03079	0.110432	-18.3895	1.59307e-75	2.59338e-74
Abcg2	4863.36	-2.03053	0.132737	-15.2974	7.96227e-53	8.33563e-52
Gmds	178.402	-2.03047	0.123917	-16.3857	2.42022e-60	2.96235e-59
Tm6sf2	97.7007	-2.02963	0.134526	-15.0873	1.96431e-51	2.0038e-50
Ms4a4b	14.3029	-2.02915	0.330899	-6.13223	8.66569e-10	2.30037e-09
Clta	1998.34	-2.02775	0.0851319	-23.8189	2.1282e-125	6.30872e-124
Tmem217	1.24025	-2.02682	0.500858	-4.04669	5.19469e-05	0.000101245
Slc38a10	2401.46	-2.02664	0.0783709	-25.8595	1.90121e-147	6.94209e-146
Got2	2664.6	-2.02614	0.0878969	-23.0514	1.42566e-117	3.88428e-116
Nsg2	35.1205	-2.02613	0.237192	-8.54214	1.31754e-17	4.96586e-17
Aldh16a1	831.009	-2.02324	0.0709459	-28.518	7.0104e-179	3.45829e-177
Gng11	120.736	-2.02161	0.142524	-14.1843	1.14615e-45	1.01312e-44
Slamf9	50.144	-2.02078	0.205493	-9.83382	8.0509e-23	3.64567e-22
Angptl3	239.212	-2.01773	0.191855	-10.5169	7.21723e-26	3.6188e-25
Gstm2	597.252	-2.01696	0.112039	-18.0022	1.87134e-72	2.8853e-71
Pcx	7411.63	-2.0158	0.15367	-13.1177	2.6072e-39	1.94692e-38
Kng1	8.33598	-2.0156	0.329994	-6.10799	1.00892e-09	2.66449e-09
Gipc2	1503.55	-2.01547	0.105617	-19.0829	3.50314e-81	6.20433e-80
Nell2	5.37261	-2.01483	0.360648	-5.5867	2.31427e-08	5.67243e-08
Mapk13	169.392	-2.0147	0.108405	-18.5848	4.26327e-77	7.1365e-76
Hddc3	141.136	-2.01375	0.240403	-8.37658	5.44859e-17	2.01244e-16
Tfpi2	123.883	-2.01197	0.255916	-7.86182	3.78586e-15	1.28934e-14
Ubash3a	4.73017	-2.01109	0.392808	-5.11978	3.05888e-07	7.0226e-07
Mrpl21	267.45	-2.00999	0.0838419	-23.9736	5.24726e-127	1.57943e-125
Polr2e	593.884	-2.00984	0.0768796	-26.1427	1.19216e-150	4.5309e-149
Tpgs1	233.012	-2.00838	0.117158	-17.1425	7.14584e-66	9.71426e-65
Higd1b	10.1749	-2.00642	0.233393	-8.59671	8.2032e-18	3.10922e-17
Snhg8	142.06	-2.00583	0.160603	-12.4893	8.53555e-36	5.76563e-35
Pcp4l1	68.1057	-2.00574	0.154838	-12.9538	2.23686e-38	1.62684e-37
Tmem106c	286.798	-2.00558	0.108036	-18.5639	6.29279e-77	1.04889e-75
Hgd	5356.3	-2.00442	0.12501	-16.034	7.39498e-58	8.59886e-57
Pla2g5	71.2483	-2.00406	0.235328	-8.51602	1.65134e-17	6.20245e-17
Cldnd2	2.00477	-2.00364	0.43259	-4.63173	3.62615e-06	7.73243e-06
Cntn6	1.19229	-2.00332	0.490947	-4.08052	4.49342e-05	8.81028e-05
2310009A05Rik	106.441	-2.00273	0.136706	-14.65	1.34777e-48	1.28433e-47
Eng	1294.51	-2.00243	0.133709	-14.9761	1.05214e-50	1.05079e-49
Acta2	711.299	-2.00192	0.146415	-13.6729	1.47375e-42	1.20107e-41
Abi3bp	145.5	-2.00192	0.128271	-15.607	6.52778e-55	7.12802e-54
Odc1	8329.54	-2.00138	0.187566	-10.6703	1.40196e-26	7.19774e-26
Zmat5	145.687	-2.00091	0.111305	-17.9769	2.95359e-72	4.53961e-71
Ftcd	216.942	-2.00088	0.208587	-9.59255	8.5935e-22	3.76484e-21
5830454E08Rik	14.2244	-2.00078	0.2085	-9.59608	8.3044e-22	3.63981e-21
Neu1	4047.69	-1.99977	0.110799	-18.0486	8.09066e-73	1.25537e-71
Gnmt	375.732	-1.99967	0.165554	-12.0787	1.36949e-33	8.68491e-33
Ak7	57.7576	-1.99824	0.143148	-13.9593	2.76285e-44	2.34765e-43
Copz2	220.325	-1.99763	0.09494	-21.041	2.76535e-98	6.11098e-97
Eef1a1	43475.9	-1.99747	0.0461902	-43.2446	0	0
Espn	224.998	-1.99583	0.100554	-19.8483	1.1396e-87	2.20635e-86
Cryaa	29.0842	-1.99546	0.359173	-5.5557	2.76507e-08	6.74267e-08
Igsf1	0.785568	-1.99519	0.518579	-3.84741	0.000119373	0.000225811
Sdf2l1	111.627	-1.99513	0.215987	-9.23725	2.52913e-20	1.05277e-19
Mlf2	2754.63	-1.99495	0.0743409	-26.8352	1.2568e-158	5.17966e-157
Slc44a4	1091.42	-1.99491	0.109338	-18.2453	2.25675e-74	3.58128e-73
Serf2	994.694	-1.9948	0.0733382	-27.2	6.49079e-163	2.80827e-161
Aass	7410.53	-1.99453	0.145782	-13.6816	1.30794e-42	1.06817e-41
Aldh3b3	46.381	-1.99327	0.238123	-8.37077	5.72428e-17	2.11307e-16
Tusc3	523.528	-1.99326	0.0877386	-22.7182	2.96233e-114	7.75725e-113
Spink11	0.736093	-1.99305	0.551634	-3.613	0.000302677	0.000551927
Auh	1056.32	-1.99282	0.0613706	-32.4719	2.66293e-231	1.9219e-229
Clmp	34.7701	-1.99261	0.22322	-8.92667	4.39022e-19	1.74563e-18
Emp3	53.1607	-1.99169	0.133027	-14.9721	1.11806e-50	1.11549e-49
Cd300lg	459.443	-1.99091	0.160137	-12.4326	1.73934e-35	1.16443e-34
Abhd11	639.413	-1.99023	0.0632998	-31.4413	5.52427e-217	3.62136e-215
Kynu	248.453	-1.98861	0.243823	-8.15598	3.46373e-16	1.23497e-15
Cat	13423.9	-1.98842	0.111353	-17.8569	2.5539e-71	3.83772e-70
Cyp4a12b	128.831	-1.98822	0.354434	-5.60957	2.02833e-08	4.98784e-08
Map3k7cl	535.966	-1.98803	0.170138	-11.6848	1.52395e-31	9.04875e-31
Mmp8	5.13361	-1.98798	0.427355	-4.65182	3.29025e-06	7.03767e-06
Pbld1	1549.95	-1.98663	0.206663	-9.61292	7.05184e-22	3.09916e-21
Cadm3	7.26237	-1.98569	0.328359	-6.0473	1.47289e-09	3.86006e-09
Me3	541.104	-1.98554	0.114427	-17.352	1.90656e-67	2.65276e-66
Car9	145.564	-1.98551	0.20043	-9.90625	3.91061e-23	1.78741e-22
Agt	1033.93	-1.98537	0.234221	-8.47646	2.32146e-17	8.68767e-17
H2-DMb1	185.891	-1.98509	0.145521	-13.6413	2.27547e-42	1.84446e-41
Ube2u	78.1138	-1.98493	0.135647	-14.633	1.72907e-48	1.64128e-47
Exosc5	255.399	-1.98478	0.0818925	-24.2364	9.20484e-130	2.86332e-128
Cacng1	1.89224	-1.98408	0.459285	-4.31995	1.56068e-05	3.18179e-05
Nsg1	46.319	-1.98363	0.166059	-11.9454	6.86344e-33	4.26048e-32
Trdn	3.93997	-1.98011	0.468582	-4.22575	2.38149e-05	4.7784e-05
Tmem174	3962.41	-1.97903	0.155713	-12.7095	5.23769e-37	3.67127e-36
Chst7	205.606	-1.9787	0.185786	-10.6504	1.73532e-26	8.88116e-26
D630023F18Rik	314.098	-1.97768	0.235337	-8.40361	4.32953e-17	1.60519e-16
Cd300lh	2.41301	-1.97725	0.452224	-4.37228	1.22953e-05	2.52937e-05
Dusp28	195.26	-1.97641	0.107653	-18.3591	2.79272e-75	4.5237e-74
4933416M06Rik	1.79579	-1.97589	0.453925	-4.35289	1.34352e-05	2.754e-05
Cxx1c	66.1263	-1.97512	0.13269	-14.8852	4.11295e-50	4.06612e-49
Anapc11	332	-1.97365	0.0900726	-21.9117	2.00735e-106	4.85918e-105
1190007I07Rik	67.914	-1.97271	0.2037	-9.68434	3.51458e-22	1.55827e-21
Gtf3a	93.1597	-1.97053	0.128733	-15.3071	6.85246e-53	7.18919e-52
0610005C13Rik	1094.93	-1.97015	0.171573	-11.4829	1.6086e-30	9.23147e-30
Gltp	850.051	-1.96941	0.0951784	-20.6917	4.1123e-95	8.77007e-94
D330023K18Rik	39.3256	-1.96735	0.120117	-16.3786	2.7187e-60	3.3256e-59
Cd81	3768.33	-1.96699	0.0787542	-24.9764	1.10491e-137	3.69596e-136
Lactb2	6419.87	-1.96583	0.150567	-13.0562	5.85837e-39	4.32842e-38
Gzmk	3.36103	-1.96575	0.455905	-4.31176	1.61959e-05	3.29672e-05
Clu	4573.9	-1.96426	0.190085	-10.3336	4.96604e-25	2.42166e-24
Slc39a11	503.621	-1.96388	0.0982853	-19.9815	7.98403e-89	1.56752e-87
Shmt2	2862.36	-1.96373	0.11903	-16.4977	3.80824e-61	4.73847e-60
Gm4952	16.2473	-1.96118	0.335352	-5.84813	4.97137e-09	1.26799e-08
Fxn	139.678	-1.96055	0.0902617	-21.7207	1.307e-104	3.09483e-103
Gpaa1	545.369	-1.95836	0.0925683	-21.1558	2.43764e-99	5.46094e-98
Mvk	147.076	-1.95609	0.119168	-16.4145	1.50545e-60	1.85311e-59
Mgst1	1253.11	-1.95568	0.130625	-14.9717	1.12396e-50	1.12081e-49
Prelp	292.024	-1.95461	0.193883	-10.0814	6.67902e-24	3.13189e-23
Sec61g	31.2971	-1.95457	0.159781	-12.2328	2.07584e-34	1.34588e-33
Mrps34	560.267	-1.95437	0.10787	-18.1179	2.30301e-73	3.59626e-72
Med9os	5.07672	-1.95391	0.304883	-6.40873	1.46737e-10	4.06251e-10
Tmem119	134.531	-1.95326	0.182311	-10.7139	8.76228e-27	4.53433e-26
Nxph4	56.158	-1.95313	0.228532	-8.5464	1.26988e-17	4.78995e-17
Gadd45gip1	286.79	-1.95215	0.0984546	-19.8279	1.71144e-87	3.30692e-86
Itih2	78.8697	-1.95177	0.228886	-8.52729	1.49819e-17	5.6348e-17
Mfap5	12.28	-1.95163	0.228667	-8.53482	1.40372e-17	5.28254e-17
Pon1	7.04117	-1.95163	0.292147	-6.6803	2.38454e-11	6.86947e-11
Cetn2	581.681	-1.95148	0.10799	-18.0709	5.40624e-73	8.40182e-72
Coa6	435.953	-1.95141	0.112366	-17.3665	1.47952e-67	2.06151e-66
Eef1d	1255.2	-1.95114	0.0795613	-24.5237	8.25108e-133	2.61664e-131
Prg2	4.40675	-1.95051	0.375199	-5.1986	2.008e-07	4.65152e-07
Gcgr	368.339	-1.94936	0.132887	-14.6693	1.01377e-48	9.70304e-48
Ift27	96.1459	-1.94919	0.10663	-18.2799	1.19652e-74	1.91121e-73
Gsta3	1543.59	-1.94853	0.160134	-12.1681	4.59439e-34	2.95235e-33
Nudc	959.835	-1.94822	0.0716677	-27.184	1.00339e-162	4.32698e-161
Acadl	5079.93	-1.9477	0.0769656	-25.3061	2.73816e-141	9.50087e-140
Mpv17l2	300.527	-1.9473	0.0823441	-23.6483	1.22862e-123	3.57691e-122
Slc25a11	1988.18	-1.94691	0.112494	-17.3067	4.18758e-67	5.79762e-66
Cntn1	44.0157	-1.94678	0.261401	-7.44748	9.51411e-14	3.05738e-13
Spag4	12.4142	-1.94625	0.264458	-7.35941	1.84728e-13	5.85821e-13
Tmprss9	36.0463	-1.94531	0.298346	-6.52033	7.01519e-11	1.97296e-10
Sfrp2	26.8298	-1.94413	0.221655	-8.77097	1.77128e-18	6.8928e-18
Ly6e	2609.41	-1.9434	0.185393	-10.4826	1.03895e-25	5.17095e-25
Serhl	339.178	-1.94313	0.0822194	-23.6335	1.74634e-123	5.06154e-122
Lhfpl1	3.15035	-1.94167	0.387623	-5.00917	5.46656e-07	1.23656e-06
Itga8	234.066	-1.94105	0.155029	-12.5206	5.76222e-36	3.91803e-35
Kmo	1810.78	-1.9402	0.182686	-10.6204	2.39563e-26	1.21935e-25
Tmem134	721.638	-1.9398	0.0633982	-30.5971	1.33784e-205	8.14166e-204
Aldoa	10929.6	-1.93962	0.0709028	-27.356	9.15778e-165	4.03831e-163
Lamtor5	841.895	-1.93929	0.0968181	-20.0303	2.99898e-89	5.92967e-88
Mrps16	357.283	-1.93865	0.0847171	-22.8838	6.73815e-116	1.79332e-114
Ddost	1436.54	-1.93782	0.0826036	-23.4592	1.06386e-121	3.00325e-120
Htra1	1369.42	-1.93777	0.143041	-13.547	8.25836e-42	6.57137e-41
Fbxo2	25.4893	-1.93637	0.171224	-11.309	1.18498e-29	6.64047e-29
Atp1a3	18.3289	-1.93326	0.38467	-5.02575	5.01463e-07	1.13683e-06
Fkbp9	1450.76	-1.93306	0.0905007	-21.3597	3.17048e-101	7.27794e-100
S100a11	496.461	-1.93164	0.137229	-14.0761	5.32732e-45	4.61095e-44
Rogdi	886.384	-1.93118	0.0885283	-21.8142	1.7001e-105	4.07004e-104
Pm20d1	1825.15	-1.93027	0.234806	-8.22071	2.02305e-16	7.28618e-16
Mrps26	622.46	-1.93026	0.0733374	-26.3203	1.1229e-152	4.34373e-151
Mrpl11	442.922	-1.92986	0.0752462	-25.6473	4.53469e-145	1.62542e-143
Ccdc91	720.183	-1.92767	0.142317	-13.5449	8.49063e-42	6.75344e-41
Akr1c12	64.5285	-1.92759	0.154453	-12.4801	9.5829e-36	6.46193e-35
C920025E04Rik	26.592	-1.92629	0.216483	-8.89813	5.67967e-19	2.25238e-18
H2-K1	3484.65	-1.92582	0.14968	-12.8662	6.97298e-38	5.00982e-37
Lonp1	2702.24	-1.92569	0.0799505	-24.086	3.50337e-128	1.06935e-126
Reep6	759.999	-1.92468	0.139304	-13.8164	2.03016e-43	1.68476e-42
Dusp23	110.726	-1.92466	0.151945	-12.6668	9.02688e-37	6.29561e-36
Rsph3b	156.45	-1.92458	0.1302	-14.7817	1.92336e-49	1.87302e-48
Churc1	331.029	-1.92216	0.0974936	-19.7158	1.57945e-86	2.99849e-85
Fahd1	1140.12	-1.92113	0.140802	-13.6441	2.18761e-42	1.77471e-41
Eef2	24936.9	-1.92082	0.0771798	-24.8876	1.01233e-136	3.36324e-135
F2	4.16597	-1.91996	0.380026	-5.05219	4.36773e-07	9.93985e-07
Esm1	152.3	-1.91918	0.23542	-8.15215	3.57496e-16	1.27416e-15
Gcsh	1360.94	-1.91906	0.0938203	-20.4546	5.46337e-93	1.13298e-91
Col28a1	3.06125	-1.91891	0.371606	-5.16383	2.41948e-07	5.58351e-07
Tpmt	1499.18	-1.91784	0.12641	-15.1716	5.4567e-52	5.63408e-51
Cabp2	4.55392	-1.91762	0.358825	-5.34416	9.08395e-08	2.14967e-07
Arpc3	1232.11	-1.91693	0.0781265	-24.5362	6.06992e-133	1.94069e-131
Chchd1	399.001	-1.91595	0.0938586	-20.4131	1.27799e-92	2.63907e-91
Rpl3l	23.7486	-1.91553	0.458513	-4.1777	2.94465e-05	5.86439e-05
Klk1b11	8.7901	-1.91549	0.292936	-6.53893	6.1961e-11	1.74763e-10
Otos	0.693568	-1.91486	0.549351	-3.48567	0.000490909	0.000876752
Crip1	119.385	-1.91482	0.181546	-10.5473	5.22992e-26	2.63451e-25
Letm1	2481.08	-1.91432	0.0771792	-24.8036	8.1951e-136	2.69061e-134
Ecscr	47.7788	-1.91399	0.155636	-12.2979	9.29905e-35	6.08974e-34
Psmb3	837.04	-1.91295	0.093881	-20.3763	2.71524e-92	5.58339e-91
C130021I20Rik	12.3046	-1.91284	0.306729	-6.23625	4.48196e-10	1.20899e-09
Dpcd	230.196	-1.9128	0.0829079	-23.0714	8.9764e-118	2.4525e-116
Map2k2	1454.2	-1.91239	0.0683456	-27.9812	2.75484e-172	1.29677e-170
Selenbp2	225.214	-1.91226	0.273759	-6.98521	2.8443e-12	8.54953e-12
Adamts2	100.484	-1.91206	0.19201	-9.95814	2.32369e-23	1.07186e-22
Tmem219	269.669	-1.91191	0.0828405	-23.0794	7.45263e-118	2.04189e-116
Il27ra	13.7059	-1.91182	0.283378	-6.74655	1.51403e-11	4.41178e-11
Tagln	973.62	-1.91103	0.145891	-13.099	3.33507e-39	2.48288e-38
Atp9a	848.561	-1.91095	0.121789	-15.6906	1.75282e-55	1.93782e-54
Gmpr	717.71	-1.90737	0.130413	-14.6257	1.92607e-48	1.82561e-47
Gsn	2108.54	-1.90606	0.104294	-18.2758	1.29074e-74	2.05666e-73
Palm	1030.17	-1.90579	0.10241	-18.6093	2.69952e-77	4.53051e-76
Sap30l	355.165	-1.90548	0.08629	-22.0823	4.67526e-108	1.15172e-106
Gipc3	3.48407	-1.90522	0.364344	-5.22919	1.70255e-07	3.95661e-07
Nit2	1154.49	-1.90487	0.082676	-23.0402	1.84562e-117	5.00754e-116
Hoga1	2263.12	-1.90481	0.110384	-17.2563	1.00326e-66	1.38116e-65
Pdk3	680.267	-1.90441	0.106233	-17.9268	7.27942e-72	1.10664e-70
Mgam	1326.31	-1.9038	0.12619	-15.0868	1.97686e-51	2.01555e-50
Fmo1	6957.46	-1.9029	0.168495	-11.2935	1.41322e-29	7.90359e-29
Sfrp1	1745.8	-1.90285	0.150778	-12.6202	1.6338e-36	1.13098e-35
Ninj1	1266.51	-1.90192	0.0778889	-24.4183	1.09202e-131	3.42968e-130
Ndufab1	382.217	-1.90084	0.101704	-18.6899	5.9818e-78	1.01701e-76
Epyc	2.17347	-1.90019	0.451224	-4.21119	2.54025e-05	5.08337e-05
Tkt	3296.02	-1.89894	0.0989728	-19.1865	4.80208e-82	8.62212e-81
Them6	253.401	-1.89832	0.0983385	-19.3039	4.97566e-83	9.03341e-82
Rnf181	3278.81	-1.89731	0.107349	-17.6741	6.63679e-70	9.63222e-69
Sigirr	910.322	-1.89627	0.08807	-21.5314	7.9162e-103	1.84759e-101
Pemt	21.0916	-1.89531	0.191448	-9.89986	4.16861e-23	1.9031e-22
Prdx6	3122.28	-1.89439	0.0769195	-24.6282	6.30242e-134	2.03165e-132
Gpr37l1	1.47341	-1.89403	0.514452	-3.68164	0.000231736	0.000427676
Tm4sf4	10.3755	-1.89394	0.331544	-5.7125	1.11329e-08	2.77861e-08
Mthfsl	103.256	-1.89364	0.118333	-16.0026	1.22508e-57	1.41777e-56
C1ql4	2.07995	-1.8934	0.436552	-4.33717	1.44328e-05	2.9523e-05
Scube1	53.7301	-1.89195	0.25038	-7.5563	4.14681e-14	1.35329e-13
Calr	8466.34	-1.8919	0.116017	-16.3072	8.77351e-60	1.0619e-58
Psenen	345.423	-1.89087	0.102428	-18.4604	4.2986e-76	7.0744e-75
Eif3f	1458.22	-1.89001	0.0804278	-23.4995	4.12942e-122	1.17421e-120
2017-09-01	52.2355	-1.88911	0.166785	-11.3266	9.68441e-30	5.43323e-29
Spns3	21.8015	-1.88907	0.302934	-6.23593	4.49105e-10	1.21128e-09
Ube2m	1045.05	-1.88896	0.0769825	-24.5375	5.88124e-133	1.88344e-131
Chadl	48.689	-1.88672	0.423407	-4.45605	8.3484e-06	1.73588e-05
Dkk3	416.905	-1.88611	0.165453	-11.3997	4.19739e-30	2.38084e-29
Man2b1	2200.27	-1.88555	0.0926597	-20.3492	4.72105e-92	9.65714e-91
Rhoc	843.532	-1.88348	0.123404	-15.2627	1.35617e-52	1.41521e-51
Mnd1	17.6493	-1.88247	0.193017	-9.75285	1.79364e-22	8.01434e-22
Rab1b	2327.81	-1.88246	0.0765165	-24.602	1.20244e-133	3.86978e-132
Cotl1	1604.82	-1.88201	0.0896516	-20.9924	7.68877e-98	1.69335e-96
Cyp51	3721.43	-1.88173	0.142813	-13.1761	1.20379e-39	9.07257e-39
Macrod2	352.2	-1.87991	0.162156	-11.5932	4.46159e-31	2.60404e-30
Scg3	1.5724	-1.87966	0.553977	-3.39304	0.000691226	0.00121726
Ccdc85b	235.228	-1.87904	0.167281	-11.2328	2.81289e-29	1.55753e-28
Sec11c	318.997	-1.87901	0.0794962	-23.6365	1.62475e-123	4.71613e-122
Meox1	35.3028	-1.87893	0.224055	-8.38603	5.02839e-17	1.8597e-16
Pxmp2	594.513	-1.87871	0.137247	-13.6886	1.18848e-42	9.73053e-42
Selenbp1	5606.59	-1.87802	0.11343	-16.5566	1.43527e-61	1.80309e-60
Slc25a23	1624.28	-1.87746	0.100628	-18.6575	1.09776e-77	1.85669e-76
Scg2	15.4426	-1.87696	0.556705	-3.37155	0.000747473	0.00131123
Gm8709	0.662027	-1.87616	0.562135	-3.33756	0.000845188	0.00147721
Ly6k	4.74818	-1.87563	0.393626	-4.76501	1.88849e-06	4.11232e-06
Col13a1	59.4803	-1.87481	0.232604	-8.0601	7.6233e-16	2.67699e-15
Ubxn6	856.611	-1.87476	0.0575539	-32.574	9.57008e-233	7.00193e-231
Pin4	62.4503	-1.87458	0.128732	-14.5619	4.91002e-48	4.61806e-47
Arl6ip4	429.414	-1.87282	0.0837078	-22.3733	7.1686e-111	1.81397e-109
Gm561	188.297	-1.87275	0.137519	-13.6182	3.12306e-42	2.52103e-41
Ppp1r1b	431.998	-1.87269	0.19724	-9.49449	2.2129e-21	9.54705e-21
Tmem14c	1047.66	-1.87218	0.0860274	-21.7626	5.2477e-105	1.25017e-103
Ell3	107.229	-1.87193	0.17874	-10.473	1.14994e-25	5.71458e-25
Tgfbi	417.026	-1.87101	0.191279	-9.78157	1.35102e-22	6.06997e-22
Banf1	466.456	-1.87012	0.0955653	-19.5691	2.83862e-85	5.31153e-84
Folh1	2010.18	-1.86874	0.310109	-6.02607	1.67992e-09	4.38791e-09
Psmb7	1669.75	-1.86818	0.0806718	-23.1578	1.21375e-118	3.34894e-117
Pold4	41.1065	-1.86809	0.141275	-13.223	6.46155e-40	4.89629e-39
Tmem223	425.747	-1.86755	0.0885496	-21.0905	9.72419e-99	2.15866e-97
Phgdh	190.321	-1.8672	0.151822	-12.2987	9.20842e-35	6.03241e-34
Tm2d2	1516.23	-1.86673	0.0960929	-19.4263	4.62794e-84	8.53699e-83
Cldn5	110.435	-1.86667	0.20242	-9.22174	2.92314e-20	1.21368e-19
C1qtnf1	220.168	-1.86599	0.127612	-14.6223	2.02378e-48	1.91636e-47
Ramp1	12.0796	-1.86487	0.264243	-7.05739	1.69665e-12	5.15266e-12
Rem1	83.8423	-1.86226	0.197517	-9.42836	4.16557e-21	1.77984e-20
Nlrp6	1343.28	-1.86217	0.19026	-9.7875	1.27407e-22	5.73082e-22
Ms4a4d	14.751	-1.86198	0.225534	-8.25586	1.50812e-16	5.46995e-16
Gdf10	63.5305	-1.86147	0.177539	-10.4849	1.01396e-25	5.04784e-25
Vps29	1152.15	-1.86048	0.0716972	-25.9491	1.8621e-148	6.85049e-147
Ugt1a10	845.809	-1.85961	0.342671	-5.42681	5.73714e-08	1.37196e-07
Adm2	25.2393	-1.85947	0.238105	-7.80947	5.74268e-15	1.93954e-14
Nagk	379.218	-1.85801	0.074065	-25.0862	7.03291e-139	2.38107e-137
Gpr150	7.04098	-1.85794	0.29628	-6.27089	3.58985e-10	9.73184e-10
Hagh	2374.66	-1.8574	0.0805933	-23.0465	1.59324e-117	4.32877e-116
Rsph1	12.5858	-1.85736	0.244455	-7.59799	3.00767e-14	9.85323e-14
Akip1	217.725	-1.85717	0.121201	-15.3231	5.36172e-53	5.63428e-52
Rpl22l1	571.074	-1.85694	0.18504	-10.0353	1.06635e-23	4.96808e-23
Abcb1b	412.011	-1.85669	0.283615	-6.54651	5.88983e-11	1.66341e-10
Mrpl2	731.839	-1.85636	0.0799115	-23.2302	2.25798e-119	6.27447e-118
1700125G22Rik	1.134	-1.85543	0.484899	-3.82643	0.000130014	0.000244991
Bckdk	872.684	-1.85435	0.133147	-13.9271	4.33639e-44	3.66082e-43
Psmb1	1623.27	-1.85423	0.0787166	-23.5557	1.09623e-122	3.14002e-121
Crlf2	64.0953	-1.85415	0.204646	-9.06027	1.30128e-19	5.27617e-19
Cubn	7220.2	-1.85394	0.176696	-10.4922	9.37776e-26	4.6793e-25
Hmg20b	559.397	-1.8539	0.0691645	-26.8041	2.89141e-158	1.1792e-156
Dnase2a	126.903	-1.85314	0.101319	-18.2902	9.91115e-75	1.587e-73
Ckmt1	724.577	-1.85261	0.135359	-13.6867	1.22003e-42	9.97626e-42
H2-Q10	21.7904	-1.85224	0.278638	-6.64746	2.9819e-11	8.54501e-11
Akr1c14	3429.9	-1.85147	0.280563	-6.59912	4.13602e-11	1.17797e-10
Tmem8	3141.12	-1.85143	0.123173	-15.0311	4.5926e-51	4.63891e-50
Nme5	37.7246	-1.85125	0.136194	-13.5928	4.4208e-42	3.54808e-41
Cfl1	3845.62	-1.85115	0.0836126	-22.1397	1.3121e-108	3.25691e-107
Man1a	2130.55	-1.85002	0.117311	-15.7702	4.9896e-56	5.57619e-55
Pycrl	382.923	-1.84992	0.110686	-16.7133	1.04861e-62	1.34413e-61
Cpne4	95.9007	-1.84892	0.245909	-7.51871	5.53189e-14	1.7966e-13
Ppp1ca	2454.17	-1.8489	0.0698682	-26.4627	2.60699e-154	1.03301e-152
Rsu1	477.031	-1.84873	0.098002	-18.8642	2.24662e-79	3.88387e-78
Fgg	327.695	-1.84871	0.378699	-4.88173	1.05158e-06	2.33492e-06
Tbx10	29.4919	-1.84828	0.290816	-6.35548	2.07779e-10	5.6984e-10
Mvd	456.645	-1.84767	0.121237	-15.2402	1.91333e-52	1.99025e-51
Akr1b10	373.327	-1.84619	0.0818403	-22.5585	1.10886e-112	2.84274e-111
Sdhd	4091.2	-1.84552	0.0833253	-22.1484	1.08178e-108	2.69204e-107
Pgam2	741.048	-1.84186	0.093021	-19.8005	2.94813e-87	5.6629e-86
Adam5	1.25655	-1.84136	0.47188	-3.90217	9.53322e-05	0.00018192
Prlr	1922.99	-1.84075	0.30339	-6.06729	1.30086e-09	3.41884e-09
Smcp	9.84438	-1.84044	0.284204	-6.47577	9.43291e-11	2.63396e-10
Ndufaf3	217.396	-1.83996	0.0893517	-20.5923	3.21832e-94	6.81148e-93
Surf1	562.468	-1.8388	0.0772403	-23.8063	2.87497e-125	8.49659e-124
Mrps7	1109.32	-1.83732	0.0745782	-24.6362	5.17521e-134	1.6738e-132
BC029722	240.976	-1.83515	0.105879	-17.3325	2.67413e-67	3.71809e-66
Cdk5	371.167	-1.83489	0.102134	-17.9656	3.62481e-72	5.55814e-71
Gm4477	17.921	-1.83483	0.298008	-6.157	7.41376e-10	1.97528e-09
Lsp1	71.14	-1.83417	0.193849	-9.46182	3.02625e-21	1.29929e-20
Dap	906.296	-1.83273	0.128384	-14.2753	3.11738e-46	2.8012e-45
Gm5177	0.789448	-1.83183	0.511515	-3.58119	0.000342038	0.00061971
Mdh1b	3.2914	-1.83085	0.350558	-5.22267	1.76363e-07	4.09417e-07
Ece2	86.7991	-1.83038	0.103392	-17.7034	3.94717e-70	5.77588e-69
Lama2	382.095	-1.83006	0.183464	-9.97504	1.96023e-23	9.05486e-23
Col3a1	599.277	-1.82933	0.203072	-9.00829	2.09297e-19	8.42319e-19
Col16a1	225.403	-1.82904	0.198084	-9.23367	2.61523e-20	1.08815e-19
Srgn	384.058	-1.82802	0.12794	-14.2881	2.59539e-46	2.3343e-45
Klk1b9	28.9851	-1.82754	0.20744	-8.80994	1.25208e-18	4.90071e-18
Bcam	1620.33	-1.82716	0.104764	-17.4407	4.04967e-68	5.68321e-67
Nkain1	327.257	-1.82662	0.165099	-11.0638	1.87912e-28	1.01545e-27
Phyhd1	851.92	-1.82524	0.0757986	-24.0802	4.03259e-128	1.22897e-126
Phb2	2096.02	-1.824	0.0701928	-25.9856	7.19761e-149	2.65795e-147
Aarsd1	485.724	-1.82292	0.0573403	-31.7913	8.52987e-222	5.76578e-220
D630029K05Rik	1708.57	-1.82265	0.20436	-8.91885	4.71154e-19	1.87225e-18
Gusb	625.326	-1.82095	0.130713	-13.9309	4.11222e-44	3.47457e-43
Rer1	2265.72	-1.82029	0.101492	-17.9353	6.2501e-72	9.53872e-71
Nudt9	568.735	-1.81994	0.0757184	-24.0356	1.18118e-127	3.57188e-126
Yipf1	482.574	-1.81946	0.0960689	-18.9391	5.43414e-80	9.49329e-79
Slc25a5	14254.3	-1.81697	0.0787746	-23.0654	1.03082e-117	2.81243e-116
Vti1b	1004.85	-1.8167	0.0846293	-21.4666	3.19857e-102	7.39456e-101
Tmem50a	667.901	-1.81638	0.095825	-18.9552	3.99879e-80	6.99968e-79
Capg	545.134	-1.81517	0.18554	-9.78319	1.32956e-22	5.97493e-22
Eef1g	2182.46	-1.81237	0.0627144	-28.8988	1.23709e-183	6.27701e-182
Atp6ap1	3452.1	-1.81211	0.0698619	-25.9385	2.45383e-148	9.01045e-147
Josd2	171.561	-1.81202	0.150436	-12.0451	2.05751e-33	1.29782e-32
Uncx	21.7133	-1.80974	0.338525	-5.34597	8.99347e-08	2.12877e-07
Clic6	14.0558	-1.80952	0.305755	-5.9182	3.25487e-09	8.3685e-09
Vnn1	1588.67	-1.80756	0.231266	-7.81593	5.45587e-15	1.84427e-14
Dkk2	214.822	-1.80672	0.140685	-12.8424	9.49416e-38	6.78377e-37
Fcgr2b	578.943	-1.80609	0.122896	-14.6961	6.833e-49	6.56903e-48
Tnxb	200.077	-1.80586	0.173825	-10.389	2.78339e-25	1.36996e-24
Cd59a	521.835	-1.80506	0.148607	-12.1465	5.98756e-34	3.83498e-33
Chst4	0.672903	-1.8049	0.556699	-3.24215	0.00118632	0.00204382
Apol11b	0.837778	-1.8049	0.539862	-3.34326	0.000828006	0.00144821
Erp29	1387.88	-1.80417	0.0668363	-26.9938	1.74586e-160	7.36618e-159
Cdr1	0.904227	-1.80415	0.546468	-3.30149	0.000961744	0.00167135
Lpl	13903.2	-1.80398	0.242058	-7.45265	9.14855e-14	2.94184e-13
Mfng	54.9239	-1.80269	0.14425	-12.4969	7.75752e-36	5.25826e-35
Pdcd1	6.83841	-1.80265	0.449334	-4.01183	6.02511e-05	0.000116929
Gtf2h5	514.022	-1.80262	0.0848638	-21.2413	3.96514e-100	8.97556e-99
0610031O16Rik	46.3401	-1.80232	0.272619	-6.61115	3.81356e-11	1.08819e-10
Tmem141	163.925	-1.80029	0.0932342	-19.3093	4.48551e-83	8.1587e-82
Maats1	11.2725	-1.80005	0.376591	-4.77985	1.75424e-06	3.82937e-06
2200002J24Rik	1.46042	-1.79574	0.506322	-3.54664	0.000390185	0.000703633
Dera	819.21	-1.79553	0.0856888	-20.9541	1.72313e-97	3.78218e-96
Snx20	19.2662	-1.79528	0.269501	-6.66148	2.71092e-11	7.78907e-11
Spock1	3.53782	-1.79381	0.437837	-4.09699	4.18557e-05	8.22752e-05
Chga	27.2385	-1.79378	0.564343	-3.17853	0.00148024	0.00252635
Dtd1	196.042	-1.79352	0.11296	-15.8775	9.0696e-57	1.0265e-55
Smpx	7.92762	-1.79308	0.341311	-5.25349	1.49243e-07	3.4849e-07
Hypk	753.012	-1.7926	0.104752	-17.1128	1.19082e-65	1.61211e-64
Mrps18c	324.335	-1.79165	0.0944986	-18.9596	3.67956e-80	6.44665e-79
Cxcr3	10.1547	-1.79161	0.288372	-6.21285	5.20333e-10	1.39817e-09
1700102H20Rik	5.02651	-1.79138	0.341196	-5.2503	1.51856e-07	3.54378e-07
Spp1	24900.8	-1.79027	0.249462	-7.17652	7.15102e-13	2.21466e-12
Smim8	270.82	-1.79002	0.0974845	-18.3621	2.64141e-75	4.28571e-74
Rhpn1	238.41	-1.79002	0.154354	-11.5968	4.27701e-31	2.50004e-30
Clec2d	283.985	-1.78922	0.171875	-10.41	2.23191e-25	1.10018e-24
1700011H14Rik	1339.21	-1.78787	0.141879	-12.6013	2.07595e-36	1.43249e-35
Slc25a10	6061.68	-1.78644	0.109829	-16.2656	1.73121e-59	2.08632e-58
Slc45a2	4.85786	-1.78641	0.400788	-4.45726	8.30149e-06	1.72668e-05
Rnf187	2559.73	-1.78631	0.0959474	-18.6176	2.31527e-77	3.88898e-76
AF251705	28.2382	-1.78554	0.237754	-7.51003	5.91155e-14	1.91735e-13
Cdk5rap3	769.221	-1.78551	0.0714915	-24.9752	1.13815e-137	3.80064e-136
Acadsb	2667.79	-1.78482	0.123829	-14.4136	4.2473e-47	3.88259e-46
AI317395	2565.81	-1.78475	0.142187	-12.5521	3.87168e-36	2.64915e-35
Tmem132e	2.49108	-1.78368	0.448191	-3.97974	6.89907e-05	0.000133333
Bri3	564.377	-1.78362	0.13115	-13.5999	4.0113e-42	3.22605e-41
Msc	1.0626	-1.78358	0.520878	-3.42417	0.000616676	0.0010903
Dnajc4	219.984	-1.78322	0.10551	-16.901	4.42483e-64	5.82867e-63
Parp3	335.39	-1.7828	0.148388	-12.0144	2.98543e-33	1.87465e-32
Emcn	963.684	-1.78203	0.115743	-15.3965	1.72827e-53	1.82891e-52
Hhatl	117.608	-1.78197	0.154373	-11.5433	7.9789e-31	4.62241e-30
Gpi1	5841.68	-1.78114	0.0838334	-21.2462	3.57779e-100	8.11755e-99
Sat2	162.083	-1.78052	0.121601	-14.6423	1.50971e-48	1.43654e-47
Naglu	616.55	-1.78044	0.0912166	-19.5188	7.60105e-85	1.41551e-83
Gpd1	6392.95	-1.78027	0.175156	-10.1639	2.87355e-24	1.36482e-23
Dync2li1	381.197	-1.78014	0.0959076	-18.561	6.64263e-77	1.10626e-75
Nov	10.8362	-1.77977	0.24033	-7.40551	1.30647e-13	4.16752e-13
Cd164l2	63.6289	-1.77863	0.184253	-9.65318	4.76546e-22	2.10333e-21
Tpp1	3550.2	-1.77786	0.0801688	-22.1765	5.79199e-109	1.44874e-107
Dram2	1816.78	-1.77732	0.107258	-16.5705	1.13848e-61	1.43207e-60
Eef1a2	3.18888	-1.77711	0.561669	-3.16398	0.00155629	0.0026508
Dalrd3	887.293	-1.77683	0.0728571	-24.3879	2.29967e-131	7.21093e-130
Gpx7	19.3379	-1.77562	0.232313	-7.64321	2.11875e-14	6.9856e-14
Npepl1	1063.7	-1.77354	0.0722621	-24.5432	5.11097e-133	1.63946e-131
Hras	726.492	-1.77335	0.0680894	-26.0444	1.55658e-149	5.83641e-148
Cd3g	6.52593	-1.77288	0.388305	-4.56568	4.97869e-06	1.05247e-05
Gm11128	346.702	-1.77244	0.297021	-5.96737	2.41104e-09	6.25079e-09
Defb28	1.39672	-1.7724	0.486512	-3.64307	0.0002694	0.000493745
Qpct	37.3638	-1.77185	0.180612	-9.81023	1.01737e-22	4.5931e-22
Slc52a2	522.225	-1.77179	0.126906	-13.9614	2.67976e-44	2.28001e-43
Gm525	0.609912	-1.77107	0.563176	-3.14479	0.00166207	0.00282187
Cenpv	171.125	-1.77093	0.10877	-16.2813	1.33917e-59	1.61685e-58
Mapk3	966.232	-1.7703	0.0733254	-24.1431	8.83197e-129	2.71705e-127
Nudt1	135.008	-1.76859	0.116697	-15.1554	6.97977e-52	7.19524e-51
3300005D01Rik	9.8283	-1.76664	0.415021	-4.25676	2.07407e-05	4.18046e-05
Psmb8	110.525	-1.76662	0.159043	-11.1078	1.14898e-28	6.2331e-28
Cops7a	1084.32	-1.76657	0.0747191	-23.6429	1.39723e-123	4.06175e-122
Mpl	0.528441	-1.76637	0.556458	-3.17431	0.00150191	0.00256176
Egf	24593.1	-1.76627	0.215927	-8.17997	2.83915e-16	1.01655e-15
1810037I17Rik	425.297	-1.76521	0.114455	-15.4227	1.15216e-53	1.22723e-52
Cd8b1	5.04906	-1.7651	0.378544	-4.66286	3.11842e-06	6.68403e-06
Psmc3	2114.74	-1.76386	0.0576723	-30.5842	1.98373e-205	1.19606e-203
Pdap1	767.338	-1.76357	0.069789	-25.2701	6.8146e-141	2.352e-139
Aldh1a2	82.3352	-1.76347	0.204919	-8.60572	7.58388e-18	2.87896e-17
Atraid	1131.23	-1.76287	0.0855427	-20.6081	2.32271e-94	4.93196e-93
Rps15a-ps6	7.65104	-1.7627	0.378651	-4.6552	3.23674e-06	6.927e-06
Nt5c	251.19	-1.76221	0.0814407	-21.638	7.88835e-104	1.85215e-102
Padi2	196.601	-1.76036	0.307047	-5.73318	9.85623e-09	2.46848e-08
2410006H16Rik	187.197	-1.76031	0.187214	-9.40266	5.32014e-21	2.26622e-20
Bad	260.332	-1.75959	0.0800835	-21.9719	5.34957e-107	1.30142e-105
Nudt19	13844.4	-1.7589	0.178793	-9.83761	7.75303e-23	3.51242e-22
Acad11	3392.81	-1.75864	0.173474	-10.1377	3.75669e-24	1.77778e-23
Ndufs1	4209.19	-1.75781	0.0825542	-21.2928	1.32453e-100	3.02274e-99
4930524N10Rik	3.85613	-1.75738	0.360222	-4.8786	1.06841e-06	2.37066e-06
Ace2	932.044	-1.75687	0.13882	-12.6557	1.04013e-36	7.23868e-36
Tex264	1365.13	-1.7563	0.0693718	-25.3173	2.06249e-141	7.18194e-140
Glyat	6171.36	-1.75629	0.179846	-9.76553	1.58286e-22	7.09203e-22
Mcoln1	692.899	-1.75615	0.0991297	-17.7157	3.17334e-70	4.65749e-69
Cyp2f2	116.661	-1.7559	0.236696	-7.41836	1.18583e-13	3.79012e-13
Ushbp1	209.84	-1.75528	0.116362	-15.0847	2.04326e-51	2.08108e-50
Kctd17	528.342	-1.75523	0.108593	-16.1634	9.14469e-59	1.08268e-57
Cd151	1551.69	-1.75388	0.0708035	-24.7711	1.83899e-135	5.99743e-134
Ethe1	1080.42	-1.75359	0.149048	-11.7652	5.89538e-32	3.55561e-31
Rab3b	35.3229	-1.75324	0.201441	-8.70349	3.21828e-18	1.23904e-17
C1ql1	2.63591	-1.75133	0.461405	-3.79565	0.000147256	0.000276387
Atp6v0c	1.10327	-1.7506	0.545344	-3.21009	0.00132692	0.00227441
Sh3bgrl	1401.87	-1.75007	0.132239	-13.2341	5.57364e-40	4.23662e-39
Sh2d1a	1.81121	-1.74951	0.497178	-3.51887	0.000433384	0.000778425
Spc24	34.0258	-1.74918	0.175295	-9.97852	1.89261e-23	8.74668e-23
Sfta2	2.11129	-1.74908	0.405688	-4.31141	1.6222e-05	3.30101e-05
Scly	1201.29	-1.74798	0.0772209	-22.6361	1.91102e-113	4.95773e-112
Rfng	525.013	-1.74781	0.0882464	-19.806	2.64348e-87	5.08272e-86
Tango2	718.52	-1.74768	0.0772109	-22.6351	1.95622e-113	5.06827e-112
Snrpd3	652.661	-1.74663	0.103202	-16.9244	2.97485e-64	3.93191e-63
Tmem150a	869.399	-1.74634	0.114213	-15.2902	8.88853e-53	9.29537e-52
Clpb	967.124	-1.74629	0.0811359	-21.523	9.48592e-103	2.21131e-101
Chd3	4860.11	-1.74407	0.118684	-14.6951	6.93472e-49	6.66354e-48
Fam96a	1095.46	-1.74342	0.122413	-14.2421	5.01949e-46	4.48357e-45
Tmem261	255.678	-1.74342	0.0815684	-21.3737	2.3495e-101	5.40606e-100
2010001A14Rik	80.427	-1.74315	0.120842	-14.425	3.60195e-47	3.29574e-46
Serp2	7.41883	-1.74283	0.304269	-5.72791	1.01673e-08	2.54279e-08
Cox7a2l	1231.79	-1.74189	0.0888324	-19.6087	1.30423e-85	2.45218e-84
Sectm1b	519.762	-1.74096	0.253416	-6.86997	6.42167e-12	1.90204e-11
Carkd	870.647	-1.7405	0.087257	-19.9468	1.59818e-88	3.13143e-87
Insc	7.27687	-1.74016	0.371621	-4.68262	2.83227e-06	6.08873e-06
Pex7	993.539	-1.73975	0.0888848	-19.5731	2.62185e-85	4.91063e-84
Slc12a3	11489.7	-1.73885	0.209333	-8.30659	9.84944e-17	3.59964e-16
Ctsd	9148.06	-1.73801	0.0833667	-20.8478	1.59577e-96	3.45987e-95
Lrrc3b	14.4625	-1.73774	0.287437	-6.04563	1.48824e-09	3.89872e-09
Athl1	557.625	-1.73731	0.097291	-17.8568	2.55775e-71	3.84056e-70
Apba2	1.64775	-1.73694	0.470934	-3.68828	0.000225779	0.000417118
Pla1a	384.042	-1.73662	0.113084	-15.3569	3.18421e-53	3.35872e-52
Fam181b	7.72689	-1.73645	0.318775	-5.44727	5.11474e-08	1.22702e-07
Cplx2	217.164	-1.73583	0.101711	-17.0663	2.64602e-65	3.55992e-64
Ntpcr	115.414	-1.73383	0.125564	-13.8084	2.26959e-43	1.88025e-42
Myl12b	1976.86	-1.73254	0.0637384	-27.182	1.06039e-162	4.56271e-161
Gsta4	999.374	-1.73236	0.167605	-10.336	4.84253e-25	2.36261e-24
Polr2l	289.077	-1.73056	0.0998461	-17.3322	2.68663e-67	3.73281e-66
Car2	4832.56	-1.72884	0.118002	-14.6509	1.3295e-48	1.26754e-47
Cd4	19.0862	-1.7282	0.287724	-6.00645	1.89634e-09	4.93868e-09
Gm4956	122.356	-1.72729	0.20949	-8.2452	1.64884e-16	5.97035e-16
Slc9a3r2	719.718	-1.72679	0.118464	-14.5765	3.96473e-48	3.73798e-47
Crtap	493.185	-1.72595	0.119606	-14.4303	3.33554e-47	3.05484e-46
Ltb	7.37947	-1.72548	0.363984	-4.74054	2.13152e-06	4.62247e-06
Emc7	1201.37	-1.72489	0.075095	-22.9694	9.42447e-117	2.53591e-115
Stmn1	223.163	-1.72403	0.12347	-13.9632	2.6155e-44	2.22631e-43
Ptpmt1	469.905	-1.72402	0.090275	-19.0974	2.65391e-81	4.72169e-80
Top1mt	398.316	-1.72359	0.0904929	-19.0467	7.00007e-81	1.23306e-79
Atp6v1g1	1734.2	-1.72275	0.0965225	-17.8482	2.98433e-71	4.4742e-70
Hsd17b4	3576.23	-1.72168	0.134188	-12.8303	1.10869e-37	7.90445e-37
Hcst	4.13901	-1.7216	0.342853	-5.02138	5.13013e-07	1.16234e-06
Gm15417	57.8662	-1.72113	0.1151	-14.9533	1.4833e-50	1.47687e-49
C7	195.499	-1.72107	0.238626	-7.21244	5.49592e-13	1.71178e-12
Ltbp1	308.035	-1.72054	0.132132	-13.0214	9.24161e-39	6.79724e-38
Coq9	2524.27	-1.71956	0.0745982	-23.051	1.43848e-117	3.91376e-116
Tmem9	822.598	-1.71898	0.0724735	-23.7187	2.31184e-124	6.7709e-123
Tmem237	368.738	-1.71893	0.141943	-12.11	9.34693e-34	5.96122e-33
Entpd2	153.662	-1.71858	0.0971445	-17.691	4.92158e-70	7.17486e-69
Stoml2	713.068	-1.71832	0.0740462	-23.2061	3.94951e-119	1.09438e-117
Nucb2	263.296	-1.71812	0.137653	-12.4816	9.41172e-36	6.34869e-35
Cltb	1348.86	-1.71808	0.0633931	-27.102	9.33048e-162	3.97972e-160
Rbks	134.94	-1.71781	0.103326	-16.6252	4.5804e-62	5.81404e-61
Rbpms2	1592.08	-1.71773	0.100913	-17.0219	5.65214e-65	7.55746e-64
Gkn3	1.23396	-1.71634	0.516275	-3.32446	0.000885905	0.00154505
Nit1	1407.5	-1.71588	0.101866	-16.8446	1.14961e-63	1.49618e-62
Tfpi	156.922	-1.71569	0.136152	-12.6012	2.07837e-36	1.43365e-35
Tmeff2	8.57942	-1.71518	0.26496	-6.47335	9.58512e-11	2.6757e-10
Scn1b	137.315	-1.71516	0.108703	-15.7783	4.38816e-56	4.91247e-55
Glrx3	80.2488	-1.71451	0.124079	-13.8178	1.9898e-43	1.65196e-42
Gdpd2	6.78115	-1.71325	0.341393	-5.01841	5.20998e-07	1.18016e-06
Cadm4	450.908	-1.71181	0.0923381	-18.5385	1.01036e-76	1.67408e-75
Pdzd11	390.267	-1.71169	0.0819155	-20.8958	5.85081e-97	1.27991e-95
Creg1	1162.59	-1.71153	0.143919	-11.8923	1.29751e-32	7.99584e-32
Mrpl40	362.363	-1.71145	0.0671589	-25.4835	3.00145e-143	1.06413e-141
Syt13	17.7309	-1.71043	0.268771	-6.36388	1.9672e-10	5.40496e-10
Ffar3	1.03631	-1.71041	0.525234	-3.25647	0.00112808	0.00194794
Cystm1	1238.89	-1.70719	0.0902253	-18.9214	7.60547e-80	1.32536e-78
Ehhadh	16019.3	-1.70692	0.200332	-8.52042	1.58976e-17	5.97689e-17
Pdia6	2315.55	-1.70686	0.0971997	-17.5603	4.95857e-69	7.086e-68
Aqp11	502.136	-1.70685	0.149904	-11.3863	4.89475e-30	2.77317e-29
Aamp	2535.78	-1.70636	0.0692746	-24.6319	5.75659e-134	1.85876e-132
Col6a4	5.96279	-1.70588	0.368336	-4.63132	3.63341e-06	7.74708e-06
Ndfip1	3120.29	-1.70575	0.0869378	-19.6203	1.03733e-85	1.956e-84
Abcb8	897.581	-1.70563	0.061633	-27.674	1.4375e-168	6.60745e-167
Slc6a7	7.33344	-1.70436	0.25528	-6.67644	2.44818e-11	7.04971e-11
Amt	651.784	-1.70434	0.106971	-15.9328	3.7532e-57	4.30022e-56
Clptm1	3118.23	-1.70417	0.0831691	-20.4904	2.62391e-93	5.47044e-92
9230105E05Rik	2.97011	-1.70379	0.397125	-4.29032	1.78417e-05	3.61666e-05
Foxd2	23.723	-1.70369	0.217797	-7.82239	5.18286e-15	1.75411e-14
Dtnbp1	994.52	-1.70351	0.0724444	-23.5147	2.8842e-122	8.22525e-121
Cbr2	46.8596	-1.70299	0.174067	-9.78352	1.32517e-22	5.95656e-22
Aldh1b1	74.2393	-1.70224	0.182786	-9.31276	1.24556e-20	5.23946e-20
Kcnj8	91.3316	-1.70215	0.18668	-9.11802	7.65087e-20	3.1353e-19
Prok1	16.8256	-1.7021	0.316545	-5.3771	7.56934e-08	1.79865e-07
Astn2	48.174	-1.70098	0.195987	-8.67907	3.99034e-18	1.52906e-17
Slc7a9	1431.7	-1.70009	0.169992	-10.0011	1.50789e-23	6.99186e-23
Atp1b2	228.755	-1.69992	0.118234	-14.3776	7.14998e-47	6.50558e-46
Akr1c13	222.808	-1.69747	0.174436	-9.7312	2.21956e-22	9.89029e-22
Lace1	489.515	-1.69674	0.115443	-14.6977	6.66547e-49	6.41113e-48
Coprs	176.309	-1.6959	0.127535	-13.2975	2.39208e-40	1.8354e-39
Aif1	8.6083	-1.69528	0.307409	-5.51473	3.49324e-08	8.46867e-08
Commd6	484.571	-1.69509	0.0896192	-18.9144	8.6793e-80	1.50845e-78
Srp14	670.401	-1.69481	0.0831808	-20.375	2.78835e-92	5.72769e-91
Wdr55	414.828	-1.69423	0.090966	-18.6249	2.01791e-77	3.39533e-76
Rfc2	444.124	-1.6938	0.0792676	-21.3682	2.64334e-101	6.07503e-100
Emc4	593.051	-1.6932	0.0735434	-23.0232	2.73163e-117	7.39092e-116
Tm2d1	641.125	-1.69281	0.086292	-19.6172	1.10255e-85	2.07498e-84
Tmem234	699.055	-1.69254	0.056268	-30.08	8.84461e-199	5.0373e-197
Hibch	962.289	-1.69213	0.130223	-12.9942	1.32034e-38	9.66383e-38
Mrpl51	877.717	-1.69184	0.0834706	-20.2687	2.43072e-91	4.94111e-90
Mrpl57	316.651	-1.6914	0.103669	-16.3154	7.67579e-60	9.31345e-59
Hoxa11os	19.6599	-1.691	0.179963	-9.39641	5.64557e-21	2.4017e-20
Klk1b3	17.8811	-1.68951	0.257995	-6.5486	5.80774e-11	1.64117e-10
Hspbp1	378.364	-1.68928	0.0874407	-19.3191	3.70757e-83	6.7626e-82
C330021F23Rik	20.7213	-1.68908	0.235346	-7.17701	7.12511e-13	2.2076e-12
Snhg18	309.348	-1.689	0.119253	-14.1632	1.54852e-45	1.36385e-44
Immt	5509.57	-1.68749	0.0775122	-21.7706	4.40646e-105	1.05233e-103
Pts	705.737	-1.68708	0.0928727	-18.1655	9.68247e-74	1.5156e-72
Gfm1	1772.04	-1.68673	0.0986488	-17.0984	1.52638e-65	2.06066e-64
Prrt1	8.38798	-1.68613	0.265712	-6.34573	2.21369e-10	6.0626e-10
Prrg2	368.619	-1.68373	0.0882724	-19.0743	4.13251e-81	7.31237e-80
Aip	463.5	-1.68257	0.0756928	-22.2289	1.8042e-109	4.53604e-108
Slc23a1	4801.17	-1.68114	0.14588	-11.5241	9.97748e-31	5.76146e-30
Aldoart1	1.50983	-1.68029	0.468061	-3.58989	0.00033082	0.000600499
1110004E09Rik	309.6	-1.6794	0.0952247	-17.6361	1.30043e-69	1.88177e-68
Camk1	376.244	-1.67849	0.0852241	-19.695	2.3803e-86	4.50573e-85
Pigp	299.503	-1.67842	0.121268	-13.8406	1.44911e-43	1.20667e-42
Cyb561d2	221.344	-1.67811	0.0959904	-17.4821	1.96109e-68	2.76805e-67
Tmem213	687.293	-1.67724	0.127362	-13.1691	1.32186e-39	9.93943e-39
Acad8	1375.82	-1.67703	0.0600153	-27.9435	7.91368e-172	3.70728e-170
Vdac1	9685.22	-1.67668	0.108887	-15.3984	1.67893e-53	1.77863e-52
Ccbl2	1508.07	-1.67638	0.124013	-13.5178	1.22765e-41	9.72905e-41
Ocel1	243.739	-1.67619	0.149351	-11.2232	3.13698e-29	1.73306e-28
Angptl6	11.5878	-1.67596	0.232239	-7.21653	5.33319e-13	1.66189e-12
Tspan4	673.477	-1.67589	0.0889434	-18.8422	3.40631e-79	5.8576e-78
Sh3bgr	13.2663	-1.67543	0.208235	-8.04585	8.56502e-16	2.9996e-15
AW112010	41.6289	-1.67457	0.224621	-7.45507	8.98179e-14	2.88965e-13
Gstm4	188.227	-1.6737	0.127308	-13.1468	1.77569e-39	1.33211e-38
2700060E02Rik	1135.12	-1.67353	0.105093	-15.9243	4.29885e-57	4.91386e-56
Lgals9	146.268	-1.67238	0.151819	-11.0156	3.21292e-28	1.72193e-27
Pla2g2d	4.59312	-1.67132	0.396825	-4.21172	2.53432e-05	5.07254e-05
Cd1d2	0.862664	-1.67123	0.545402	-3.06421	0.00218243	0.00365421
Atp6v1e1	4081.93	-1.67093	0.0875217	-19.0916	2.96475e-81	5.26992e-80
Cyp2c38	0.778174	-1.67044	0.550923	-3.03208	0.00242873	0.00404478
Col6a3	338.491	-1.6703	0.200718	-8.32162	8.67697e-17	3.18139e-16
Tgm2	3395.01	-1.67023	0.157682	-10.5924	3.23092e-26	1.63853e-25
Ccdc53	293.018	-1.67017	0.0993867	-16.8048	2.25017e-63	2.91879e-62
Omd	44.821	-1.67004	0.234916	-7.10908	1.16819e-12	3.58027e-12
Alg14	142.215	-1.66975	0.128917	-12.9521	2.28505e-38	1.66065e-37
Gm12942	149.05	-1.66974	0.111272	-15.006	6.71143e-51	6.73038e-50
Chgb	39.8191	-1.66885	0.476945	-3.49905	0.000466924	0.000835519
Hspb1	197.784	-1.66867	0.212617	-7.84824	4.21926e-15	1.4347e-14
Bmp1	237.919	-1.6676	0.144929	-11.5063	1.22602e-30	7.0629e-30
Pcsk2	2.36323	-1.6676	0.464759	-3.58809	0.000333114	0.000604438
Ggt5	109.045	-1.667	0.154713	-10.7748	4.52986e-27	2.36101e-26
Pcolce2	42.5008	-1.66661	0.183655	-9.07469	1.14002e-19	4.63096e-19
Plscr2	5116.73	-1.66616	0.123268	-13.5166	1.24895e-41	9.88987e-41
Slc6a13	2023.64	-1.66605	0.147839	-11.2693	1.85948e-29	1.03608e-28
Vwa1	856.212	-1.66568	0.236786	-7.03455	1.99904e-12	6.04977e-12
Foxc2	74.1104	-1.66548	0.245168	-6.79321	1.09666e-11	3.21382e-11
Cacng8	0.483589	-1.66541	0.557794	-2.9857	0.00282929	0.00467758
Mrpl16	678.474	-1.6648	0.0740578	-22.4798	6.54691e-112	1.66746e-110
Gimap7	4.69239	-1.66408	0.398936	-4.1713	3.02864e-05	6.02489e-05
Praf2	135.438	-1.66365	0.0986918	-16.857	9.32315e-64	1.21581e-62
Itih3	11.8897	-1.66319	0.242357	-6.86254	6.76449e-12	1.99976e-11
Tgfb1i1	145.074	-1.66286	0.174982	-9.50307	2.03791e-21	8.81349e-21
Epn1	3156.7	-1.66272	0.0665762	-24.9747	1.15244e-137	3.84181e-136
Mrps14	605.873	-1.66199	0.108951	-15.2544	1.53886e-52	1.60329e-51
Mpp6	1357.64	-1.66007	0.131845	-12.591	2.3655e-36	1.62826e-35
Ccdc3	82.6022	-1.6595	0.152782	-10.8619	1.75155e-27	9.22278e-27
Sdc2	1567.91	-1.65929	0.140865	-11.7793	4.98984e-32	3.01785e-31
Clcnka	1567.03	-1.659	0.125893	-13.1778	1.17702e-39	8.88107e-39
Pla2g2c	4.44563	-1.659	0.36333	-4.56609	4.96902e-06	1.05054e-05
Fkbp11	47.6301	-1.65789	0.153525	-10.7988	3.48629e-27	1.82342e-26
Timp2	1109.93	-1.65691	0.11054	-14.9892	8.64139e-51	8.63918e-50
Tmed1	270.17	-1.65663	0.0839286	-19.7386	1.00481e-86	1.91129e-85
Ptpn7	16.3769	-1.65584	0.29044	-5.70115	1.19e-08	2.96589e-08
Pcdhb4	7.27916	-1.6547	0.284951	-5.80696	6.36182e-09	1.6117e-08
Sirt2	874.778	-1.65265	0.0724344	-22.8159	3.19053e-115	8.43396e-114
[truncated: 10,314 more rows]
