# Supplementary material for: Snapshots of nascent RNA reveal cell- and stimulus-specific responses to acute kidney injury
Source: JCI Insight. 2022 Mar 22;7(6):e146374. doi: 10.1172/jci.insight.146374 (PMC8986083; doi:10.1172/jci.insight.146374)
Supplement: Supplemental table 2 [file jciinsight-7-146374-s071.xlsx]

## Sheet: Table 2 AtpCre vs Total RNA
This chart lists genes that are enriched by Atp6v1b1 Cre mediated RNA labeling (Atp61v1Cre compared with Total Kidney RNA )
Gene	baseMean	log2FoldChange	lfcSE	stat	pvalue	padj
Defb19	4.2311	-5.17276	0.450321	-11.4868	1.53659e-30	9.32216e-30
Tmem27	11104.4	-4.922	0.118296	-41.6075	0	0
Cfd	780.688	-4.81149	0.247704	-19.4243	4.80617e-84	8.82412e-83
Spink1	3396.27	-4.63344	0.122542	-37.8111	0	0
Pvalb	367.008	-4.62092	0.232376	-19.8855	5.43437e-88	1.05214e-86
Cela1	540.061	-4.59011	0.141358	-32.4715	2.69399e-231	1.90678e-229
Ugt2b37	690.245	-4.55777	0.304973	-14.9448	1.68285e-50	1.69806e-49
Cox8b	55.467	-4.54727	0.268387	-16.9429	2.17004e-64	2.90354e-63
Cyba	2314.82	-4.52442	0.0967546	-46.7618	0	0
Igfbp7	8521.19	-4.52239	0.0840544	-53.8032	0	0
Apom	602.55	-4.51608	0.113194	-39.8967	0	0
Ces2e	123.54	-4.47711	0.193897	-23.0901	5.82503e-118	1.5503e-116
Defb29	234.263	-4.47165	0.199057	-22.4641	9.30937e-112	2.30785e-110
Sycn	5.28964	-4.45623	0.434961	-10.2451	1.24456e-24	6.30182e-24
Slc22a19	1786.61	-4.44191	0.212114	-20.9411	2.26097e-97	4.86968e-96
Mdk	221.891	-4.42146	0.187469	-23.585	5.48777e-123	1.52929e-121
Cpn1	621.166	-4.36414	0.132215	-33.0078	6.27074e-239	4.64011e-237
Atp5e	1593.22	-4.35397	0.0881326	-49.4026	0	0
Uqcr11	1114.38	-4.33041	0.0790072	-54.8103	0	0
Ndufa1	912.853	-4.31324	0.0970153	-44.4594	0	0
Miox	14378.4	-4.28373	0.184594	-23.2063	3.93307e-119	1.05684e-117
Cyp2c44	405.831	-4.26651	0.170381	-25.0409	2.1926e-138	7.07973e-137
Spp2	1621.88	-4.23222	0.182103	-23.2409	1.75985e-119	4.75501e-118
Ugt2b38	2952.78	-4.21933	0.44642	-9.45147	3.34099e-21	1.50695e-20
Mbl2	3.22873	-4.21429	0.46085	-9.1446	5.98528e-20	2.58965e-19
Uba52	1966.01	-4.17896	0.0869503	-48.0614	0	0
Lgals1	416.96	-4.16566	0.163887	-25.4179	1.59927e-142	5.39582e-141
0610011F06Rik	1351.93	-4.15004	0.0966409	-42.9429	0	0
Cyp4b1-ps2	14.1407	-4.14741	0.504198	-8.22576	1.93954e-16	7.42627e-16
Kap	183859	-4.142	0.168833	-24.533	6.56159e-133	2.01859e-131
Azgp1	558.998	-4.13622	0.218434	-18.9358	5.78575e-80	9.94935e-79
Akr1c21	6978.46	-4.1067	0.185201	-22.1743	6.07512e-109	1.46335e-107
Apoc1	24.8894	-4.09037	0.466284	-8.77227	1.75093e-18	7.17825e-18
F13b	1072.51	-4.08817	0.169923	-24.059	6.7256e-128	1.96978e-126
Cox6a1	4086.53	-4.08678	0.0844126	-48.4144	0	0
Cgref1	1783.11	-4.07243	0.102793	-39.6177	0	0
Cox4i1	5856.44	-4.05476	0.0846881	-47.8787	0	0
Fam151a	201.165	-4.0527	0.256651	-15.7907	3.6042e-56	4.07219e-55
Hao2	8070	-4.04713	0.212582	-19.038	8.26908e-81	1.44358e-79
Mt3	6.87844	-4.04015	0.356986	-11.3174	1.07609e-29	6.38171e-29
Tmem176a	4379.59	-4.03195	0.114129	-35.3279	2.18995e-273	2.16064e-271
Lum	36.6365	-4.01981	0.234527	-17.1401	7.45588e-66	1.01996e-64
Atp5k	1176.26	-3.98568	0.109179	-36.5058	8.97489e-292	1.03132e-289
Ndufa13	1595.45	-3.96912	0.0979698	-40.5138	0	0
Pecr	2378.01	-3.96894	0.149025	-26.6326	2.84479e-156	1.10046e-154
Myl7	6.2207	-3.96356	0.405586	-9.77243	1.47865e-22	6.98223e-22
Smim24	675.937	-3.96146	0.124304	-31.8692	7.13436e-223	4.59966e-221
Rpl38	562.617	-3.95594	0.112771	-35.0793	1.39308e-269	1.31468e-267
Ttr	797.536	-3.95251	0.240377	-16.443	9.41285e-61	1.16823e-59
Cml1	1675.37	-3.94393	0.135573	-29.0909	4.68317e-186	2.31025e-184
Ces2b	132.618	-3.94201	0.348345	-11.3164	1.08854e-29	6.44972e-29
Rpl36	959.574	-3.93278	0.103916	-37.8456	0	0
Wfdc15b	1294.37	-3.93095	0.145868	-26.9486	5.92041e-160	2.3412e-158
Rps21	1235.72	-3.92085	0.0902884	-43.4258	0	0
BC026585	2777.11	-3.92063	0.0927888	-42.2533	0	0
Gatm	5962.24	-3.91719	0.216381	-18.1032	3.00584e-73	4.67881e-72
Ugt3a2	13188.5	-3.91346	0.150309	-26.036	1.93603e-149	7.01677e-148
Slc22a28	746.193	-3.91109	0.269122	-14.5328	7.50846e-48	7.10304e-47
Alas2	130.158	-3.90007	0.143961	-27.0913	1.24847e-161	5.02865e-160
Rplp1	3580.51	-3.89914	0.102311	-38.1106	0	0
Tmigd1	1922.71	-3.89905	0.150977	-25.8255	4.59069e-147	1.61293e-145
Smim22	98.0168	-3.89896	0.137947	-28.2642	9.52115e-176	4.31545e-174
Hint2	922.56	-3.89769	0.0780142	-49.9613	0	0
Cyp2j5	11755.1	-3.89038	0.17559	-22.156	9.1294e-109	2.18826e-107
Rarres2	95.8098	-3.88949	0.16666	-23.3379	1.82847e-120	4.98176e-119
Sugct	1067.03	-3.88417	0.15209	-25.5386	7.34474e-144	2.52161e-142
Cfb	3529.12	-3.86631	0.139517	-27.712	4.99975e-169	2.14659e-167
Fbp1	8912.49	-3.85107	0.161321	-23.8721	5.97522e-126	1.72417e-124
Rpl41	1926.52	-3.84613	0.106731	-36.0358	2.30349e-284	2.43236e-282
Hrsp12	9178.79	-3.83998	0.0903962	-42.4794	0	0
Uqcrq	1645.97	-3.8251	0.111381	-34.3425	1.82171e-258	1.54726e-256
Rps29	1558.55	-3.82334	0.0918918	-41.607	0	0
Atpif1	1636.3	-3.8183	0.0910458	-41.9382	0	0
Inmt	3810.1	-3.80473	0.216236	-17.5953	2.67843e-69	3.87579e-68
Apoa2	29.196	-3.79724	0.225785	-16.8179	1.80332e-63	2.37385e-62
Gamt	125.096	-3.78422	0.147395	-25.674	2.28139e-145	7.93007e-144
Plvap	1297.73	-3.78043	0.11276	-33.5263	1.99482e-246	1.5342e-244
Anapc13	429.637	-3.77525	0.0946423	-39.8896	0	0
Rpl37a	1107.94	-3.7699	0.0754249	-49.9821	0	0
Ccdc107	1254.88	-3.76986	0.0884693	-42.6121	0	0
Gm11127	13.1844	-3.76818	0.303168	-12.4293	1.81162e-35	1.25675e-34
Atox1	693.193	-3.76561	0.0872285	-43.1695	0	0
Gpx3	183243	-3.75782	0.116029	-32.3868	4.20708e-230	2.93519e-228
Mfap4	15.039	-3.75695	0.256114	-14.669	1.0177e-48	9.84684e-48
Prdx5	10060.7	-3.75656	0.0965864	-38.8932	0	0
Gchfr	231.18	-3.74904	0.136208	-27.5244	8.96474e-167	3.76615e-165
Atp5j2	1481.61	-3.74469	0.076369	-49.0342	0	0
Mir682	4.93587	-3.74049	0.374174	-9.99666	1.57616e-23	7.74016e-23
Slc22a7	2692.22	-3.73779	0.258279	-14.4719	1.82278e-47	1.707e-46
Akr1c20	13.46	-3.73748	0.359368	-10.4002	2.47538e-25	1.28097e-24
Grcc10	752.86	-3.73484	0.09769	-38.2316	0	0
Ndufa4	4042.01	-3.72065	0.0892306	-41.697	0	0
Rpl35	562.137	-3.7143	0.0969705	-38.3034	0	0
Ndufa2	1176.21	-3.71397	0.0899804	-41.2753	0	0
Ces1g	51.9604	-3.71098	0.377943	-9.81889	9.33614e-23	4.44075e-22
Rps15	2318.33	-3.70791	0.0864736	-42.8791	0	0
Gpx6	421.068	-3.70602	0.190029	-19.5024	1.04794e-84	1.93859e-83
Cpz	3.56391	-3.69716	0.416753	-8.87136	7.2257e-19	3.00392e-18
Ndufa3	820.6	-3.69279	0.0999578	-36.9435	9.27193e-299	1.13205e-296
C9	1.63749	-3.68624	0.504119	-7.31225	2.62706e-13	8.82841e-13
Ttc36	3588.65	-3.6793	0.171698	-21.429	7.17318e-102	1.61811e-100
Nme2	2907.27	-3.67708	0.0769292	-47.7982	0	0
Msra	2516.39	-3.67592	0.059737	-61.5351	0	0
Nenf	297.847	-3.66202	0.139396	-26.2707	4.15055e-152	1.55626e-150
Cpe	608.078	-3.66186	0.226028	-16.2009	4.96623e-59	5.95186e-58
Fkbp2	491.095	-3.65672	0.0925993	-39.4897	0	0
Gm6300	324.574	-3.65668	0.409778	-8.92356	4.5154e-19	1.89045e-18
Fabp7	30.3623	-3.65407	0.238812	-15.301	7.53109e-53	8.00871e-52
BC089597	1916.25	-3.64911	0.187172	-19.4961	1.18582e-84	2.19158e-83
Ugt3a1	2055.16	-3.6458	0.190029	-19.1855	4.89543e-82	8.71761e-81
Napsa	30992.9	-3.64248	0.151911	-23.9778	4.7449e-127	1.37729e-125
Cox6c	2892.59	-3.63938	0.118746	-30.6485	2.77011e-206	1.62019e-204
Wfdc16	46.214	-3.63917	0.282324	-12.89	5.122e-38	3.78292e-37
2410015M20Rik	867.731	-3.63645	0.0785511	-46.294	0	0
Habp2	1101.95	-3.63222	0.159871	-22.7196	2.86616e-114	7.319e-113
Romo1	388.873	-3.61735	0.103402	-34.9834	4.0198e-268	3.70409e-266
Rps28	522.216	-3.61614	0.0870845	-41.5245	0	0
Hist1h4h	15.0437	-3.61347	0.30733	-11.7576	6.45428e-32	4.06461e-31
Tcn2	13357.3	-3.61335	0.096867	-37.3022	1.51348e-304	1.93241e-302
Pcbd2	143.44	-3.61297	0.1264	-28.5835	1.07731e-179	5.04683e-178
Slc5a2	2518.55	-3.60952	0.248418	-14.53	7.8174e-48	7.39172e-47
Aspdh	547.258	-3.60224	0.155658	-23.142	1.75029e-118	4.69024e-117
Ndufb7	830.563	-3.59157	0.0914577	-39.2703	0	0
Ifi27l2a	101.995	-3.59043	0.208077	-17.2553	1.02003e-66	1.41321e-65
Tmem205	955.469	-3.58791	0.0879531	-40.7935	0	0
Cox6b1	2928.34	-3.58461	0.0821103	-43.6561	0	0
Ndufs6	813.441	-3.5844	0.0845632	-42.3872	0	0
Etfb	3158.65	-3.58425	0.070359	-50.9423	0	0
Slc22a18	4152.13	-3.5816	0.13194	-27.1457	2.84826e-162	1.1496e-160
Dpys	161.554	-3.57534	0.231703	-15.4307	1.01727e-53	1.10157e-52
Slc22a26	193.029	-3.57213	0.360228	-9.91631	3.53591e-23	1.71187e-22
Calml4	2284.04	-3.56951	0.120585	-29.6017	1.41909e-192	7.39251e-191
Slc34a3	390.73	-3.56471	0.272952	-13.0598	5.58657e-39	4.24149e-38
Slc5a11	472.222	-3.5628	0.131915	-27.0082	1.18301e-160	4.71636e-159
Edf1	1109.86	-3.56275	0.0684662	-52.0367	0	0
Amn	1051.13	-3.55978	0.128529	-27.6964	7.71362e-169	3.29728e-167
Slc22a22	788.87	-3.55943	0.253683	-14.031	1.00721e-44	8.871e-44
Morn5	2.09593	-3.55104	0.460131	-7.71746	1.18673e-14	4.24283e-14
Park7	2043.21	-3.54213	0.0813912	-43.5198	0	0
Slc22a8	5118.18	-3.54145	0.164136	-21.5763	3.00152e-103	6.87393e-102
Wif1	9.39952	-3.53863	0.275167	-12.8599	7.56431e-38	5.56213e-37
Akr7a5	2683.89	-3.53691	0.0917085	-38.5669	0	0
Tceb2	693.114	-3.53431	0.103206	-34.2452	5.14746e-257	4.29725e-255
Selm	224.464	-3.53338	0.0927387	-38.1004	0	0
Orm1	16.252	-3.53073	0.280888	-12.5699	3.09128e-36	2.18481e-35
Adipoq	193.973	-3.53005	0.227659	-15.5059	3.16557e-54	3.45086e-53
Pzp	612.153	-3.51731	0.360184	-9.76532	1.58618e-22	7.48274e-22
Pigr	1467.81	-3.51519	0.193081	-18.2058	4.63999e-74	7.32166e-73
Rps19	1184.97	-3.51157	0.0849694	-41.3274	0	0
Tspo	667.347	-3.50802	0.0973937	-36.019	4.21985e-284	4.43198e-282
Cox7c	1382.87	-3.50734	0.108207	-32.4132	1.79058e-230	1.26278e-228
Lypd2	16.4138	-3.50436	0.278019	-12.6048	1.98767e-36	1.41043e-35
Cyp2d26	1470.67	-3.50409	0.222766	-15.7299	9.43298e-56	1.05783e-54
H2-T23	833.069	-3.50158	0.116779	-29.9847	1.55444e-197	8.2967e-196
Rpl28	1755.61	-3.49751	0.0839433	-41.6651	0	0
Tmem256	546.112	-3.49635	0.0970141	-36.0396	2.00865e-284	2.13255e-282
Mogat1	1203.57	-3.48722	0.185853	-18.7633	1.50619e-78	2.55411e-77
AA536875	6.2015	-3.48443	0.511165	-6.81664	9.31934e-12	2.9208e-11
Tmem160	158.423	-3.48372	0.122723	-28.3868	2.94389e-177	1.35955e-175
Ndufc1	743.227	-3.48362	0.103562	-33.6379	4.682e-248	3.61514e-246
Apoe	2257.2	-3.4825	0.146883	-23.7093	2.89083e-124	8.18439e-123
Bloc1s1	517.587	-3.48025	0.0805238	-43.2201	0	0
Igfbp2	33.1375	-3.47817	0.250891	-13.8633	1.05731e-43	9.05106e-43
Cox7a2	2311.63	-3.47805	0.0928076	-37.4759	2.27648e-307	2.98463e-305
Ndufb11	2040.82	-3.47638	0.0831111	-41.8281	0	0
Fam25c	46.3687	-3.47539	0.264524	-13.1383	1.98664e-39	1.52731e-38
Rps17	2273.4	-3.46889	0.0800289	-43.3454	0	0
Ndufb9	2808.93	-3.46825	0.0784827	-44.1913	0	0
Dcxr	1384.84	-3.46498	0.126095	-27.4791	3.12152e-166	1.30297e-164
Eci3	1695.39	-3.46426	0.161243	-21.4847	2.1653e-102	4.9185e-101
Tmem176b	6727.7	-3.46359	0.104624	-33.1052	2.50174e-240	1.86533e-238
Bphl	2497.48	-3.46228	0.0894628	-38.7008	0	0
Tcea3	432.978	-3.46006	0.147011	-23.536	1.74522e-122	4.84275e-121
Ndufb8	2616.16	-3.45692	0.0725252	-47.6651	0	0
Rpl18a	1572.25	-3.4542	0.110289	-31.3196	2.5238e-215	1.5359e-213
Acads	2021.08	-3.45212	0.0819119	-42.1444	0	0
Ldhd	8943.13	-3.45164	0.153114	-22.543	1.57368e-112	3.94126e-111
Rpl31	902.783	-3.44559	0.0885197	-38.9246	0	0
Trappc6a	162.65	-3.44356	0.101304	-33.9924	2.88089e-253	2.30648e-251
Fitm1	214.862	-3.44168	0.11924	-28.8635	3.43289e-183	1.65176e-181
Fam213b	234.468	-3.44063	0.244795	-14.0552	7.15957e-45	6.33147e-44
Acp5	500.752	-3.43914	0.119419	-28.799	2.21002e-182	1.053e-180
2010107E04Rik	1250.04	-3.42885	0.0953464	-35.9621	3.27735e-283	3.4237e-281
Iyd	634.786	-3.42824	0.124231	-27.5957	1.2538e-167	5.27865e-166
Rps20	1605.81	-3.42651	0.0949548	-36.0857	3.7966e-285	4.05282e-283
Slc22a2	2489.14	-3.42569	0.133856	-25.5923	1.85672e-144	6.41966e-143
Fau	1641.2	-3.42135	0.0923007	-37.0674	9.41478e-301	1.17145e-298
Gstm5	1114.78	-3.41952	0.111973	-30.5389	7.94972e-205	4.56758e-203
Cmbl	1147.14	-3.4195	0.15041	-22.7346	2.03801e-114	5.21788e-113
Cox8a	4302.11	-3.41886	0.104663	-32.6653	4.86732e-234	3.52159e-232
Gstk1	592.964	-3.41738	0.106488	-32.0917	5.76497e-226	3.87006e-224
Gpx1	12548.6	-3.41129	0.100071	-34.0888	1.08274e-254	8.77645e-253
Stra6	34.2518	-3.41057	0.30351	-11.2371	2.68041e-29	1.57101e-28
Rpl13	1653.33	-3.41033	0.103458	-32.9634	2.72224e-238	2.00676e-236
Ppbp	5.08361	-3.41019	0.417409	-8.16991	3.08619e-16	1.17225e-15
Pcbd1	1688.83	-3.41019	0.0863838	-39.4772	0	0
Uqcr10	1827.13	-3.40805	0.0824214	-41.3491	0	0
Mif	1188.68	-3.40549	0.0965357	-35.277	1.3233e-272	1.2861e-270
Cox5b	2198.63	-3.40412	0.0939835	-36.2204	2.911e-287	3.1769e-285
Stra13	344.467	-3.40167	0.0891292	-38.1656	0	0
Iah1	1364.07	-3.39595	0.0782606	-43.3928	0	0
Rpl13a	2994.03	-3.39403	0.0953416	-35.5986	1.47354e-277	1.52305e-275
Slc39a5	431.075	-3.39025	0.129778	-26.1234	1.97689e-150	7.25914e-149
Rps10	1052.86	-3.38737	0.0928104	-36.4977	1.20417e-291	1.37564e-289
Slc22a1	3555.83	-3.38648	0.120895	-28.0118	1.16791e-172	5.10405e-171
Lamtor2	457.37	-3.38517	0.0851602	-39.7506	0	0
Timm13	657.533	-3.38286	0.078076	-43.3278	0	0
Snrpd2	285.342	-3.37711	0.0954532	-35.3798	3.4951e-274	3.46583e-272
Mbl1	25.2929	-3.37671	0.268845	-12.5601	3.50103e-36	2.47172e-35
Rps23	1540.84	-3.37251	0.103048	-32.7277	6.31222e-235	4.58399e-233
Rpl39	662.628	-3.37125	0.119439	-28.2256	2.83382e-175	1.27261e-173
Fuca1	2392.83	-3.37067	0.0670038	-50.3057	0	0
C1ra	118.632	-3.36404	0.134013	-25.1024	4.68445e-139	1.52264e-137
Gstt1	1017.45	-3.36278	0.117601	-28.5949	7.77833e-180	3.67028e-178
Naa38	140.062	-3.36272	0.104536	-32.1682	4.92372e-227	3.33975e-225
Hint1	2319.51	-3.36261	0.0696099	-48.3064	0	0
Rpsa	3383.76	-3.36005	0.086457	-38.8638	0	0
Rpl35a	1173.43	-3.35206	0.0823491	-40.7055	0	0
Ndufs8	1291.46	-3.34858	0.0656647	-50.9952	0	0
Fbln1	69.4912	-3.34333	0.521967	-6.40526	1.50112e-10	4.42565e-10
Aadac	1159.65	-3.34045	0.1615	-20.6839	4.83271e-95	1.0054e-93
Guca2b	2149.41	-3.34043	0.12844	-26.0078	4.04605e-149	1.45561e-147
Dmgdh	1501.2	-3.33736	0.132123	-25.2595	8.90484e-141	2.94342e-139
Xpnpep2	81.3306	-3.33608	0.186983	-17.8416	3.35797e-71	5.05378e-70
Umod	46668.2	-3.33035	0.138438	-24.0567	7.10755e-128	2.07853e-126
Aldh2	6906.94	-3.32697	0.0805285	-41.3142	0	0
Pebp1	1757.09	-3.32691	0.0712261	-46.7091	0	0
Rplp2	1587.65	-3.32564	0.0943659	-35.242	4.55408e-272	4.40416e-270
Tpsb2	1.91156	-3.32203	0.507485	-6.54606	5.90749e-11	1.77652e-10
Rpl19	2369.72	-3.32137	0.0695211	-47.775	0	0
Gm17750	48.1964	-3.31741	0.173837	-19.0834	3.46654e-81	6.08982e-80
Igfbp6	38.9029	-3.31736	0.212723	-15.5947	7.90436e-55	8.71889e-54
Gm5617	118.077	-3.31668	0.144449	-22.9609	1.14652e-116	3.00634e-115
Akr1c18	768.546	-3.31474	0.276872	-11.9721	4.97687e-33	3.22786e-32
Ccl8	4.08995	-3.31369	0.448701	-7.38508	1.52362e-13	5.17995e-13
Lsm4	405.779	-3.31332	0.108593	-30.5114	1.83754e-204	1.05268e-202
Tmed6	101.379	-3.31088	0.158173	-20.932	2.73725e-97	5.889e-96
Dbi	4263.79	-3.30916	0.0885573	-37.3675	1.31835e-305	1.70556e-303
Mrpl54	330.187	-3.30685	0.0956077	-34.5877	3.867e-262	3.41818e-260
Rps11	1796.16	-3.3008	0.0815587	-40.4714	0	0
Ndufb2	652.591	-3.30066	0.0959422	-34.4026	2.30499e-259	1.97491e-257
Retsat	2629.15	-3.29843	0.106413	-30.9966	5.99197e-211	3.55785e-209
Rpl36a	816.875	-3.29788	0.0929861	-35.4664	1.62363e-275	1.6434e-273
Vkorc1	355.516	-3.29555	0.0947216	-34.7919	3.22268e-265	2.88785e-263
Cpq	709.113	-3.29554	0.0959583	-34.3435	1.76271e-258	1.50369e-256
Rps25	1591.52	-3.29325	0.0842848	-39.073	0	0
Ugt1a2	1938.22	-3.29035	0.330601	-9.95264	2.45581e-23	1.19637e-22
Pde6a	84.0836	-3.28921	0.272915	-12.0522	1.8893e-33	1.24267e-32
Rps5	2305.33	-3.28727	0.0711232	-46.2194	0	0
Folr1	2944.78	-3.2835	0.134255	-24.4573	4.20954e-132	1.28289e-130
Serping1	900.676	-3.28149	0.147712	-22.2155	2.43266e-109	5.88143e-108
Cyp2c68	2.14663	-3.27778	0.473753	-6.91875	4.55646e-12	1.44685e-11
Sncg	43.878	-3.27483	0.172117	-19.0268	1.02408e-80	1.7862e-79
Chchd6	221.365	-3.27313	0.0956896	-34.2058	1.98583e-256	1.65077e-254
Cox7a1	127.643	-3.26596	0.482892	-6.76333	1.34853e-11	4.19548e-11
Pccb	3468.94	-3.26559	0.0742566	-43.9771	0	0
2810428I15Rik	231.297	-3.26324	0.121124	-26.9414	7.19844e-160	2.84084e-158
C1qtnf3	847.043	-3.26106	0.200566	-16.2593	1.92008e-59	2.31965e-58
D10Jhu81e	1587.98	-3.25896	0.0839749	-38.8088	0	0
Rpl29	611.907	-3.25451	0.27497	-11.8359	2.54721e-32	1.62189e-31
Proc	1257.02	-3.25063	0.111452	-29.1662	5.20209e-187	2.59905e-185
Mep1a	16953.2	-3.24719	0.130967	-24.7939	1.04368e-135	3.28843e-134
Upk2	21.8106	-3.2468	0.473054	-6.86349	6.71993e-12	2.11971e-11
Bgn	1993.69	-3.24547	0.149377	-21.7267	1.14754e-104	2.65292e-103
Tinag	1128.09	-3.24518	0.108304	-29.9637	2.91744e-197	1.55292e-195
Bola2	169.288	-3.24511	0.0959832	-33.8091	1.44718e-250	1.13083e-248
Dcn	587.169	-3.24502	0.157657	-20.5828	3.91034e-94	8.04936e-93
Rpl37	978.542	-3.24303	0.0841529	-38.5374	0	0
Eddm3b	28.9849	-3.2416	0.432509	-7.49486	6.63688e-14	2.29309e-13
Chchd10	2881.17	-3.23931	0.118407	-27.3574	8.81355e-165	3.64002e-163
Clec3b	25.6702	-3.23891	0.230192	-14.0705	5.76586e-45	5.11517e-44
Rpl21	2449.85	-3.23682	0.0798138	-40.5546	0	0
Dhrs4	1696.29	-3.2348	0.085287	-37.9284	0	0
Ces2g	74.4183	-3.23344	0.156145	-20.7079	2.94115e-95	6.15154e-94
Atp5h	2818.95	-3.23044	0.0700442	-46.1201	0	0
Tomm7	619.216	-3.22809	0.0925269	-34.8881	1.12664e-266	1.02367e-264
Ppa2	1510.2	-3.2252	0.074384	-43.3588	0	0
Cisd3	369.141	-3.22482	0.112777	-28.5946	7.83596e-180	3.68856e-178
Hist1h2bc	1271.21	-3.22284	0.160565	-20.0719	1.30031e-89	2.56064e-88
Fbp2	191.608	-3.22161	0.153655	-20.9665	1.32671e-97	2.87651e-96
Ace	2313.8	-3.22078	0.141929	-22.6929	5.25981e-114	1.3379e-112
Rps18	1758.67	-3.21928	0.0815541	-39.4742	0	0
Ddrgk1	1498.86	-3.21698	0.0719896	-44.6867	0	0
1110001J03Rik	299.749	-3.21556	0.0946815	-33.9619	8.13642e-253	6.46118e-251
Pah	9797.32	-3.21443	0.205543	-15.6387	3.96567e-55	4.40167e-54
Aldh7a1	3747.57	-3.21114	0.0964484	-33.2939	4.73093e-243	3.58212e-241
Pet100	170.473	-3.21111	0.100236	-32.0355	3.49965e-225	2.32537e-223
Gpx4	4137.44	-3.20938	0.120317	-26.6743	9.35301e-157	3.62522e-155
Slc7a13	4712.25	-3.20855	0.318077	-10.0873	6.28643e-24	3.12164e-23
Acot13	950.278	-3.20794	0.0910608	-35.2286	7.30298e-272	7.02777e-270
Cndp2	6688.65	-3.20743	0.21017	-15.2611	1.38852e-52	1.46859e-51
Rplp0	4455.95	-3.20642	0.136985	-23.407	3.62661e-121	9.95027e-120
Retn	77.8855	-3.20571	0.259919	-12.3335	5.97678e-35	4.08954e-34
Cpb2	31.8409	-3.20548	0.245664	-13.0482	6.50626e-39	4.934e-38
Rpl32	2337.48	-3.20498	0.0802519	-39.9365	0	0
Fabp1	21.9401	-3.20151	0.375655	-8.52248	1.56171e-17	6.18323e-17
Myeov2	419.504	-3.19633	0.093314	-34.2534	3.87556e-257	3.24932e-255
Ly6c2	18.4758	-3.19003	0.361712	-8.81924	1.15238e-18	4.75532e-18
Prodh2	703.027	-3.18549	0.216588	-14.7076	5.762e-49	5.60282e-48
2017-03-10	9.07322	-3.18293	0.313921	-10.1393	3.6978e-24	1.8489e-23
Mrps21	477.906	-3.18163	0.0863759	-36.8347	5.14885e-297	6.17072e-295
Cox6a2	25.3726	-3.18158	0.319487	-9.95839	2.31776e-23	1.13109e-22
Rcn3	127.367	-3.18145	0.139129	-22.8668	9.94092e-116	2.58239e-114
Atp5d	3414.33	-3.17621	0.0921468	-34.469	2.33986e-260	2.02253e-258
Iscu	1503.24	-3.17132	0.0832158	-38.1095	0	0
Npl	319.52	-3.17009	0.214633	-14.7698	2.29316e-49	2.24771e-48
Pcca	1639.96	-3.16953	0.103495	-30.625	5.68076e-206	3.31265e-204
Ndufb6	1095.99	-3.1676	0.0850643	-37.2377	1.67711e-303	2.10015e-301
Ropn1l	48.8421	-3.16756	0.139983	-22.6282	2.28746e-113	5.78079e-112
Gapdh	9141.93	-3.16415	0.0864565	-36.5982	3.05429e-293	3.55152e-291
Uqcrh	2706.26	-3.15877	0.0902378	-35.005	1.89006e-268	1.7582e-266
Rps12	2367.81	-3.15408	0.094874	-33.245	2.41213e-242	1.81235e-240
Fam213a	1930.58	-3.15034	0.106686	-29.529	1.2209e-191	6.27637e-190
Sod1	4548.08	-3.14763	0.0999711	-31.4854	1.37712e-217	8.48643e-216
Smpdl3a	3593.81	-3.14753	0.119725	-26.2897	2.51574e-152	9.46917e-151
S100a1	1635.87	-3.14693	0.0863979	-36.4237	1.79394e-290	2.03748e-288
Ces1e	758.557	-3.14566	0.225262	-13.9645	2.5687e-44	2.23716e-43
Gatb	701.693	-3.14509	0.0954674	-32.9441	5.13851e-238	3.77371e-236
Aes	4686.62	-3.14319	0.0824743	-38.1111	0	0
Gltpd2	4.61861	-3.14301	0.371421	-8.46212	2.62553e-17	1.03574e-16
Rnaseh2c	171.01	-3.1374	0.100328	-31.2715	1.1381e-214	6.88322e-213
Hibadh	6041.31	-3.13343	0.0800962	-39.1208	0	0
Mpst	886.695	-3.12949	0.138473	-22.6	4.33467e-113	1.09403e-111
Cdhr5	1939.43	-3.12918	0.0784826	-39.871	0	0
Atp5j	2710.9	-3.12732	0.0761559	-41.0647	0	0
Uqcc2	322.43	-3.12478	0.10374	-30.1213	2.55089e-199	1.39977e-197
Lamtor4	493.306	-3.12355	0.0728298	-42.8884	0	0
H2-Ke6	654.235	-3.12076	0.0812805	-38.3949	0	0
Ndufb10	1560.57	-3.11883	0.0880676	-35.4141	1.03682e-274	1.03868e-272
Immp2l	45.972	-3.11755	0.142258	-21.9148	1.87896e-106	4.43304e-105
Rpl18	1556.41	-3.11426	0.0935222	-33.2997	3.90494e-243	2.96821e-241
Col14a1	307.655	-3.11081	0.152479	-20.4016	1.61991e-92	3.28267e-91
Metrn	133.475	-3.101	0.117042	-26.4948	1.11411e-154	4.24251e-153
Ndufa7	824.383	-3.09909	0.0638045	-48.5717	0	0
Gpc3	213.375	-3.09624	0.11184	-27.6844	1.0758e-168	4.58861e-167
Cox7b	2592.91	-3.09585	0.0837338	-36.9725	3.16574e-299	3.9141e-297
Sdhb	4084.19	-3.09517	0.0656491	-47.1472	0	0
Rps14	2172.63	-3.0938	0.0975777	-31.706	1.28386e-220	8.11658e-219
Rbp4	38.577	-3.08765	0.208977	-14.7751	2.12027e-49	2.08138e-48
Pltp	67.2559	-3.08732	0.150521	-20.5109	1.72123e-93	3.52086e-92
Cideb	342.569	-3.08588	0.115073	-26.8167	2.06364e-158	8.07881e-157
Enpep	1822.69	-3.08502	0.149679	-20.611	2.18804e-94	4.52789e-93
Snca	25.9695	-3.08481	0.19868	-15.5265	2.2943e-54	2.50666e-53
Atp5o	2983.68	-3.08469	0.069155	-44.6055	0	0
Nme1	1080.01	-3.08307	0.0841922	-36.6195	1.40148e-293	1.6394e-291
Smdt1	1062.52	-3.08217	0.0868668	-35.4815	9.47546e-276	9.64079e-274
Dpm3	158.94	-3.08182	0.0925858	-33.2861	6.13573e-243	4.62785e-241
Hrg	32.083	-3.07929	0.349661	-8.8065	1.29113e-18	5.31443e-18
Jchain	228.219	-3.07919	0.310394	-9.92026	3.39874e-23	1.64628e-22
Sepp1	20484	-3.07902	0.117251	-26.2601	5.48136e-152	2.04348e-150
Macrod1	311.497	-3.0786	0.11474	-26.831	1.40526e-158	5.5124e-157
Alpl	2920.96	-3.07725	0.184599	-16.6699	2.16853e-62	2.77786e-61
Ndufa6	1490.12	-3.07711	0.0748006	-41.1375	0	0
Gcat	548.623	-3.07661	0.115608	-26.6123	4.89075e-156	1.88816e-154
Rps8	2404.1	-3.07554	0.0819485	-37.5301	0	0
Pyroxd2	1365.87	-3.07467	0.136956	-22.4501	1.27738e-111	3.16269e-110
Naaladl1	11.9802	-3.07417	0.329222	-9.33768	9.84674e-21	4.37471e-20
Sfrp4	11.7529	-3.07402	0.289452	-10.6201	2.40276e-26	1.27514e-25
Tpt1	11009.3	-3.07272	0.102362	-30.0181	5.69911e-198	3.07547e-196
Ltf	2.81279	-3.07003	0.410757	-7.47407	7.77528e-14	2.67789e-13
Bdh2	1864.93	-3.06852	0.122228	-25.1049	4.39608e-139	1.43129e-137
Cd63	7854.95	-3.06827	0.0829898	-36.9717	3.26922e-299	4.01662e-297
Slc22a27	22.5105	-3.06501	0.390138	-7.85621	3.9593e-15	1.44354e-14
Akr1a1	16162.6	-3.06198	0.0957559	-31.9769	2.28562e-224	1.50335e-222
Tstd1	119.672	-3.06115	0.144662	-21.1607	2.19846e-99	4.84729e-98
Ndufa11	848.648	-3.05942	0.0747741	-40.9154	0	0
Pgls	397.132	-3.0584	0.0995733	-30.7151	3.57901e-207	2.1059e-205
Arsb	2059.16	-3.05735	0.146893	-20.8135	3.26482e-96	6.90241e-95
Slc16a4	1712.31	-3.05699	0.137557	-22.2235	2.03495e-109	4.93209e-108
Cryz	5308.58	-3.05412	0.0829514	-36.8182	9.4415e-297	1.12463e-294
Mep1b	1977.95	-3.05367	0.239426	-12.7541	2.95802e-37	2.13701e-36
Rpl27a	1183.72	-3.05249	0.100056	-30.5078	2.05135e-204	1.17173e-202
Rps26	1081.63	-3.05244	0.0761483	-40.0855	0	0
Acaa1b	2492.54	-3.04927	0.153737	-19.8344	1.50269e-87	2.88927e-86
Ddt	1147.46	-3.04535	0.105187	-28.9517	2.66822e-184	1.29984e-182
Mrpl28	616.714	-3.04023	0.0736272	-41.2923	0	0
Pla2g5	71.2483	-3.03814	0.237627	-12.7853	1.98033e-37	1.43653e-36
Dnase1	10603.3	-3.03556	0.181528	-16.7223	9.01629e-63	1.16799e-61
Pfdn5	1124.17	-3.03327	0.0714278	-42.4663	0	0
Rpl12	1635.9	-3.03229	0.102591	-29.5571	5.32105e-192	2.74992e-190
Gpihbp1	93.4815	-3.03144	0.178698	-16.964	1.51637e-64	2.0345e-63
Suclg2	3448.98	-3.02847	0.0821023	-36.8865	7.60017e-298	9.16478e-296
Psca	148.044	-3.02769	0.140862	-21.4941	1.7688e-102	4.02253e-101
Fbln7	92.9669	-3.02764	0.136515	-22.1781	5.59341e-109	1.34898e-107
Pcolce	681.434	-3.02664	0.100622	-30.0792	9.07815e-199	4.95368e-197
Agmat	35.6298	-3.02616	0.237751	-12.7282	4.1201e-37	2.9645e-36
Khk	6091.78	-3.02481	0.142925	-21.1636	2.06988e-99	4.5741e-98
Oxct1	15554.7	-3.02452	0.111748	-27.0655	2.50638e-161	1.00745e-159
Ltbp4	614.735	-3.02385	0.145498	-20.7828	6.1946e-96	1.30541e-94
Acaa2	2933.54	-3.02381	0.127077	-23.7951	3.75338e-125	1.07511e-123
Rps3	3657.13	-3.02294	0.0621222	-48.6612	0	0
Hsd3b4	409.998	-3.02256	0.259842	-11.6323	2.82343e-31	1.74765e-30
Treh	1057.39	-3.01983	0.148317	-20.3606	3.73967e-92	7.55475e-91
Cndp1	576.294	-3.01822	0.189748	-15.9065	5.71445e-57	6.54732e-56
Bckdha	3169.75	-3.01504	0.0798239	-37.7712	0	0
Acat1	8110.19	-3.01397	0.112886	-26.6992	4.81054e-157	1.86827e-155
Qprt	487.307	-3.01021	0.104222	-28.8827	1.97178e-183	9.55797e-182
Rps9	2689.35	-3.00997	0.0653767	-46.0404	0	0
Lamp1	13670.2	-3.00943	0.0722603	-41.647	0	0
Grhpr	1426.78	-3.00854	0.0951243	-31.6275	1.54852e-219	9.66467e-218
Qdpr	2640.02	-3.00805	0.092564	-32.4969	1.17815e-231	8.36917e-230
Scrn2	759.485	-3.00732	0.0900443	-33.3982	1.45671e-244	1.11595e-242
Rps27a	1902.92	-3.00724	0.103775	-28.9786	1.22549e-184	5.98501e-183
Bst2	105.4	-3.00483	0.132452	-22.6862	6.1254e-114	1.55201e-112
Hyi	422.526	-3.00452	0.146134	-20.56	6.26383e-94	1.28533e-92
Rpl14	2264.55	-3.00388	0.0712633	-42.1519	0	0
Bsg	4612.04	-3.00381	0.0546653	-54.9491	0	0
Rps2	3877.87	-3.00309	0.0945462	-31.7632	2.086e-221	1.32736e-219
Vtn	4.6905	-2.99932	0.381752	-7.85672	3.94312e-15	1.43791e-14
Ass1	2.52024	-2.99929	0.406549	-7.37744	1.61361e-13	5.48112e-13
Tst	627.329	-2.99559	0.141043	-21.2388	4.18458e-100	9.28929e-99
Eif3k	900.531	-2.99196	0.0562522	-53.1883	0	0
Ecm1	780.64	-2.99185	0.120506	-24.8273	4.54325e-136	1.4338e-134
Dao	3010.61	-2.99174	0.163342	-18.3158	6.19467e-75	9.98456e-74
Chchd2	2785.4	-2.99058	0.0943022	-31.7127	1.03856e-220	6.58712e-219
Rps16	1381.83	-2.98639	0.092769	-32.1916	2.31001e-227	1.57783e-225
Acmsd	1033.75	-2.98505	0.252763	-11.8097	3.47819e-32	2.20534e-31
Phyh	6218.16	-2.98413	0.105192	-28.3685	4.9504e-177	2.27544e-175
Ctsz	1278.01	-2.984	0.0778134	-38.3481	0	0
Mmp2	61.4295	-2.98287	0.184943	-16.1286	1.60592e-58	1.90593e-57
Mrpl52	256.944	-2.98056	0.1032	-28.8815	2.03986e-183	9.86354e-182
Erich4	361.307	-2.97985	0.135254	-22.0314	1.43897e-107	3.4239e-106
Rpph1	11.3432	-2.97649	0.462449	-6.43637	1.22361e-10	3.62226e-10
Klk8	6.74714	-2.9759	0.302422	-9.84023	7.55401e-23	3.60537e-22
Cytl1	11.9322	-2.97149	0.23575	-12.6044	1.99652e-36	1.4162e-35
Mpc2	2192.44	-2.96759	0.0980116	-30.2779	2.2403e-201	1.23978e-199
Apoa1bp	555.472	-2.96733	0.0711235	-41.7208	0	0
Car4	1268.21	-2.96318	0.209509	-14.1434	2.05026e-45	1.83893e-44
Cxcl14	201.284	-2.96086	0.271428	-10.9085	1.05024e-27	5.81534e-27
Ech1	4359.17	-2.95934	0.0899752	-32.8906	2.99523e-237	2.19146e-235
Hsd17b10	934.194	-2.95853	0.065613	-45.0907	0	0
Slc5a10	2132.46	-2.95851	0.111242	-26.5953	7.68767e-156	2.95627e-154
Cyp2d12	859.164	-2.95167	0.251836	-11.7206	9.99625e-32	6.26288e-31
Acsm2	37554.1	-2.95132	0.203958	-14.4703	1.86786e-47	1.74838e-46
H2afj	819.392	-2.95026	0.164662	-17.917	8.68818e-72	1.32184e-70
Stard10	3753.24	-2.9469	0.0832764	-35.387	2.70363e-274	2.69467e-272
Kcne1l	10.6192	-2.94421	0.291527	-10.0993	5.56565e-24	2.76936e-23
Rpl23	2510.21	-2.94255	0.0850907	-34.5813	4.82717e-262	4.24769e-260
Sdsl	54.3293	-2.93936	0.141986	-20.7017	3.34485e-95	6.98842e-94
Mgp	888.972	-2.93689	0.202061	-14.5347	7.30258e-48	6.91497e-47
Gstp1	748.449	-2.93674	0.103759	-28.3036	3.11785e-176	1.42307e-174
Ugt2a3	23.5581	-2.93599	0.422112	-6.95548	3.51365e-12	1.12155e-11
Mgst3	795.362	-2.93572	0.0787082	-37.2987	1.72217e-304	2.18458e-302
Mea1	372.992	-2.93555	0.0839571	-34.9649	7.6984e-268	7.06048e-266
Abhd14a	376.758	-2.93244	0.118083	-24.8337	3.87842e-136	1.22597e-134
Mogat2	145.533	-2.92941	0.180797	-16.2027	4.82447e-59	5.78551e-58
Hadh	5858.56	-2.92713	0.0971944	-30.1163	2.96659e-199	1.62331e-197
Rpl11	2219.13	-2.925	0.0808984	-36.1565	2.94434e-286	3.19543e-284
Txndc17	1404.14	-2.92409	0.0905284	-32.3002	6.93964e-229	4.8073e-227
Retnla	16.9054	-2.91995	0.320078	-9.12261	7.33337e-20	3.16032e-19
Susd2	2221.93	-2.91664	0.162097	-17.9932	2.20371e-72	3.37644e-71
Haao	1623.16	-2.91614	0.127213	-22.9232	2.72611e-116	7.1006e-115
Slc46a1	399.433	-2.91602	0.110008	-26.5074	7.97094e-155	3.04721e-153
Cyp4a12a	1957.43	-2.91554	0.35539	-8.20376	2.32989e-16	8.90517e-16
Znhit1	218.158	-2.91367	0.0857647	-33.9728	5.61282e-253	4.47537e-251
Mcpt4	1.52032	-2.91329	0.534164	-5.45393	4.92684e-08	1.26957e-07
Sdhc	3535.55	-2.91183	0.0806265	-36.115	1.31871e-285	1.42326e-283
Gstm7	92.0641	-2.91069	0.497881	-5.84615	5.03081e-09	1.36933e-08
Dpt	58.4589	-2.91054	0.183637	-15.8495	1.41752e-56	1.61466e-55
Ccdc124	344.086	-2.90929	0.0862897	-33.7154	3.4353e-249	2.67365e-247
Lctl	20.1185	-2.90882	0.235808	-12.3356	5.82889e-35	3.98974e-34
Bag1	2249.01	-2.9074	0.091801	-31.6707	3.93734e-220	2.47318e-218
S100g	4726.83	-2.90591	0.152431	-19.0638	5.04723e-81	8.85077e-80
Slc6a20b	1793.09	-2.9022	0.18854	-15.393	1.82243e-53	1.96258e-52
Fxyd4	422.593	-2.89894	0.140662	-20.6093	2.26713e-94	4.68661e-93
A830052D11Rik	5.59864	-2.89663	0.343931	-8.42213	3.69691e-17	1.45135e-16
Rps4x	3372.28	-2.89616	0.0678289	-42.6981	0	0
Wfdc2	1316.64	-2.89549	0.131843	-21.9616	6.7041e-107	1.58938e-105
Slco1a1	2949.7	-2.89481	0.346763	-8.3481	6.93705e-17	2.69628e-16
Thnsl2	2182.45	-2.89353	0.122087	-23.7005	3.56405e-124	1.00612e-122
Eef1b2	2094.74	-2.88748	0.0686747	-42.0458	0	0
Wbp1	586.909	-2.88597	0.0865413	-33.348	7.79993e-244	5.95202e-242
Tnnt1	3.88527	-2.8854	0.36716	-7.8587	3.8815e-15	1.41597e-14
Idh3g	2981.34	-2.88294	0.0707773	-40.7326	0	0
Ost4	511.649	-2.88264	0.0740818	-38.9116	0	0
Rpl8	3801.12	-2.88242	0.0669961	-43.0237	0	0
Spa17	68.1908	-2.88226	0.151348	-19.0439	7.38421e-81	1.29141e-79
Ndufa5	997.444	-2.88192	0.102826	-28.0273	7.55563e-173	3.31684e-171
Fmod	87.2274	-2.88136	0.207315	-13.8985	6.46815e-44	5.56631e-43
Higd2a	986.793	-2.88081	0.0901932	-31.9405	7.33029e-224	4.77324e-222
Atp5g1	1663.95	-2.88038	0.0854472	-33.7095	4.19616e-249	3.25285e-247
Nubpl	201.451	-2.87969	0.0980743	-29.3623	1.66252e-189	8.47973e-188
Echdc3	384.598	-2.87592	0.0768196	-37.4374	9.64407e-307	1.25598e-304
Hcfc1r1	514.081	-2.87326	0.0961438	-29.885	3.0825e-196	1.63189e-194
Rpl27	622.391	-2.87292	0.0957733	-29.9971	1.06979e-197	5.72558e-196
Isoc2b	173.146	-2.86983	0.144708	-19.8319	1.58096e-87	3.03677e-86
Mrps28	217.126	-2.86839	0.103934	-27.5981	1.1731e-167	4.94958e-166
Serpina6	17.2682	-2.86776	0.406864	-7.04845	1.80926e-12	5.85164e-12
Apcs	3.12042	-2.867	0.5577	-5.14075	2.7364e-07	6.69953e-07
Ndufb5	1676.82	-2.8669	0.0701491	-40.8686	0	0
Afm	436.532	-2.86369	0.164397	-17.4193	5.88576e-68	8.34386e-67
Ly6a	3949.32	-2.86291	0.141164	-20.2807	1.90379e-91	3.81441e-90
Slc34a1	43506.1	-2.86135	0.220406	-12.9822	1.54422e-38	1.15846e-37
Mcee	459.671	-2.8613	0.0894145	-32.0004	1.07639e-224	7.12788e-223
Commd1	428.458	-2.85856	0.089086	-32.0876	6.56426e-226	4.39153e-224
Rps24	2436.6	-2.85411	0.0815486	-34.9988	2.34287e-268	2.1691e-266
Usmg5	1089.29	-2.85381	0.112033	-25.4729	3.93795e-143	1.34255e-141
Ndufs7	1239.52	-2.85362	0.0860753	-33.1525	5.20466e-241	3.89552e-239
Slc22a29	254.46	-2.85273	0.217175	-13.1357	2.05689e-39	1.57945e-38
Ndufa10	2480.68	-2.85248	0.0673965	-42.3239	0	0
Phpt1	258.926	-2.84894	0.0872313	-32.6596	5.86339e-234	4.22661e-232
Tmprss6	40.1302	-2.84872	0.396914	-7.17717	7.11703e-13	2.34217e-12
Klk1	16248.3	-2.84862	0.148084	-19.2365	1.83061e-82	3.28988e-81
Fam132a	569.203	-2.84646	0.102245	-27.8397	1.4366e-170	6.25033e-169
Ctsa	2523.48	-2.84538	0.0826027	-34.4466	5.06778e-260	4.36119e-258
Gm4013	27.0412	-2.84456	0.490494	-5.79937	6.65654e-09	1.79955e-08
Wfdc1	13.8129	-2.84445	0.208157	-13.6649	1.64433e-42	1.36573e-41
Ndufa9	2509.81	-2.84299	0.0787574	-36.0981	2.43223e-285	2.61063e-283
Agxt2	900.809	-2.84189	0.126261	-22.5081	3.45386e-112	8.58412e-111
Defb2	3.3788	-2.84145	0.405819	-7.00177	2.52751e-12	8.1262e-12
Isoc2a	1786.87	-2.83802	0.1352	-20.9913	7.88242e-98	1.71473e-96
Rps27l	1061.19	-2.83659	0.101886	-27.8409	1.38994e-170	6.06084e-169
Ergic3	1258.14	-2.83611	0.0613081	-46.2601	0	0
Tmprss9	36.0463	-2.83557	0.297692	-9.52516	1.64794e-21	7.51285e-21
Crym	175.735	-2.83476	0.114849	-24.6825	1.64721e-134	5.1403e-133
Slc22a6	8589.3	-2.83453	0.150178	-18.8744	1.85096e-79	3.16347e-78
Slc25a39	5902.91	-2.83014	0.0931939	-30.3683	1.43957e-202	8.01199e-201
Olfm3	140.78	-2.82005	0.259343	-10.8738	1.53634e-27	8.43991e-27
S100a9	8.04724	-2.81868	0.35997	-7.83031	4.86671e-15	1.76646e-14
Sardh	3853.7	-2.81795	0.15408	-18.2889	1.01527e-74	1.62568e-73
Abhd3	1109.72	-2.81779	0.127431	-22.1124	2.40398e-108	5.74105e-107
2310039H08Rik	221.55	-2.81742	0.136022	-20.7129	2.64763e-95	5.54356e-94
Lyplal1	837.31	-2.81693	0.147388	-19.1123	1.99513e-81	3.52395e-80
Ces2c	1480.31	-2.81575	0.206965	-13.605	3.74068e-42	3.07035e-41
Upk3a	49.6738	-2.81316	0.190996	-14.7289	4.20282e-49	4.09487e-48
Prdx2	1799.63	-2.81241	0.0693846	-40.5336	0	0
D14Ertd670e	2.69336	-2.80971	0.452022	-6.21587	5.10395e-10	1.46175e-09
Ppic	1430.66	-2.80958	0.12433	-22.5978	4.55731e-113	1.14874e-111
Rpl14-ps1	14.3133	-2.8094	0.211103	-13.3082	2.07458e-40	1.634e-39
Anxa13	69.8252	-2.80863	0.18062	-15.5499	1.59309e-54	1.74543e-53
Rpl24	1107.35	-2.80569	0.088708	-31.6284	1.50512e-219	9.4239e-218
Clybl	919.754	-2.80542	0.0772236	-36.3285	5.74964e-289	6.45513e-287
Igf2	831.466	-2.8045	0.249027	-11.2618	2.02508e-29	1.19121e-28
Ndufb3	843.247	-2.80444	0.0822465	-34.098	7.89392e-255	6.42532e-253
Taldo1	2454.03	-2.80287	0.0880328	-31.8389	1.87374e-222	1.19619e-220
Cyc1	4385.28	-2.79802	0.0698304	-40.0688	0	0
Me1	4215.43	-2.79744	0.141928	-19.7104	1.7573e-86	3.34869e-85
Rps13	1144.29	-2.79654	0.0913332	-30.6191	6.81497e-206	3.95046e-204
Ddc	970.715	-2.79586	0.242132	-11.5468	7.66113e-31	4.6842e-30
Galk1	464.323	-2.7925	0.0886488	-31.5007	8.50062e-218	5.27174e-216
Arl3	450.552	-2.79153	0.093026	-30.0081	7.69478e-198	4.1296e-196
Slc51a	646.24	-2.79148	0.200398	-13.9297	4.18117e-44	3.62053e-43
Dpep1	1258.4	-2.7883	0.152596	-18.2724	1.37232e-74	2.18843e-73
Cyp2j11	2212.83	-2.78681	0.189817	-14.6816	8.46165e-49	8.20339e-48
Cisd1	2235.25	-2.78073	0.0942706	-29.4973	3.11332e-191	1.59629e-189
Slc22a12	12883.6	-2.78048	0.189653	-14.6609	1.14814e-48	1.10925e-47
Ccl19	17.1098	-2.77925	0.228712	-12.1518	5.61414e-34	3.75976e-33
Rpl17	2268.46	-2.7786	0.0913784	-30.4076	4.35321e-203	2.44368e-201
Slc7a12	1613.2	-2.77797	0.322957	-8.60166	7.85685e-18	3.1458e-17
Tomm6	416.163	-2.77457	0.0966494	-28.7075	3.07123e-181	1.4527e-179
Gm1653	17.4146	-2.77348	0.268754	-10.3198	5.73668e-25	2.93366e-24
Sfrp5	15.3085	-2.77239	0.222589	-12.4552	1.31031e-35	9.11572e-35
1110008P14Rik	245.917	-2.77171	0.107831	-25.7042	1.0502e-145	3.65699e-144
Cst3	2226.39	-2.7702	0.0928309	-29.8414	1.13674e-195	5.98552e-194
Ces1c	1.27069	-2.76975	0.545206	-5.08019	3.77061e-07	9.14562e-07
Gas2	2972.17	-2.76944	0.14424	-19.2002	3.68371e-82	6.58383e-81
Apod	16.4703	-2.76851	0.267859	-10.3357	4.85808e-25	2.49219e-24
Ndufv1	3572.1	-2.76578	0.0686928	-40.263	0	0
Ppdpf	335.981	-2.76427	0.0983146	-28.1165	6.15217e-174	2.73142e-172
Pepd	2922.4	-2.76424	0.0946338	-29.2099	1.45233e-187	7.2934e-186
Bdh1	2268.79	-2.76278	0.131916	-20.9434	2.15508e-97	4.64675e-96
Acadm	12840.9	-2.76223	0.132352	-20.8703	9.96611e-97	2.12774e-95
Gnptg	696.274	-2.76203	0.0686529	-40.2318	0	0
Ndufc2	1064.34	-2.76167	0.110449	-25.004	5.53148e-138	1.77726e-136
Dctpp1	144.043	-2.76076	0.103202	-26.7509	1.20398e-157	4.70394e-156
Rps7	1450.6	-2.75821	0.07917	-34.8391	6.22937e-266	5.63383e-264
S100a6	328.265	-2.75695	0.143955	-19.1515	9.41172e-82	1.66689e-80
Cfi	50.3967	-2.7562	0.183292	-15.0372	4.19132e-51	4.29352e-50
Rpl23a	941.917	-2.75535	0.0640111	-43.045	0	0
Upb1	1495.33	-2.75485	0.131952	-20.8777	8.54702e-97	1.82876e-95
9030617O03Rik	1330.84	-2.75172	0.135735	-20.2727	2.24169e-91	4.48224e-90
Timm8b	444.113	-2.75167	0.100763	-27.3083	3.38175e-164	1.38787e-162
Smoc2	275.566	-2.74856	0.147271	-18.6633	9.84788e-78	1.65416e-76
Hist1h4c	4.11807	-2.74812	0.369232	-7.4428	9.85768e-14	3.38257e-13
Ggt1	11313.9	-2.74711	0.135449	-20.2816	1.86995e-91	3.75046e-90
Nucb1	2141.94	-2.74659	0.0780025	-35.2116	1.32748e-271	1.265e-269
Cyp4b1	19141.8	-2.74541	0.268387	-10.2293	1.46573e-24	7.40256e-24
Ctsh	2301.77	-2.74158	0.0692246	-39.6042	0	0
Spr	1340.95	-2.74155	0.0912965	-30.0291	4.09258e-198	2.22079e-196
Ogfod3	228.286	-2.74144	0.0840328	-32.6234	1.90939e-233	1.36131e-231
Gcdh	4348.14	-2.74066	0.0858164	-31.9363	8.36427e-224	5.42844e-222
Tmem238	155.957	-2.73928	0.176005	-15.5637	1.28554e-54	1.41084e-53
Pfdn1	676.721	-2.73832	0.0850861	-32.183	3.05229e-227	2.07758e-225
Drap1	824.395	-2.73768	0.0674782	-40.5714	0	0
Tmco3	1162.85	-2.73645	0.112929	-24.2317	1.03081e-129	3.06031e-128
Gsta2	2373.18	-2.73467	0.196562	-13.9125	5.31827e-44	4.59092e-43
Rpl9	2953.69	-2.73111	0.0854111	-31.976	2.35287e-224	1.54239e-222
Ppp1r1a	1445.38	-2.73046	0.16912	-16.145	1.2306e-58	1.46405e-57
Alb	150.463	-2.72998	0.280097	-9.74656	1.90826e-22	8.9783e-22
Rpl7a	3868.61	-2.7298	0.0611093	-44.6707	0	0
Dgcr6	702.516	-2.72637	0.0848454	-32.1333	1.50948e-226	1.01682e-224
Acsm1	2537.89	-2.72611	0.115452	-23.6126	2.86094e-123	8.00694e-122
AU021092	185.472	-2.72519	0.11308	-24.0998	2.51404e-128	7.39634e-127
Cyp4f14	45.03	-2.72495	0.229873	-11.8542	2.0477e-32	1.30768e-31
Mrps36	137.394	-2.72292	0.113513	-23.9876	3.74281e-127	1.08803e-125
Eci1	1192.96	-2.72238	0.124125	-21.9326	1.27025e-106	3.0078e-105
Cyp2c69	6.85862	-2.72085	0.318384	-8.54584	1.27609e-17	5.07191e-17
Scand1	385.443	-2.72069	0.227155	-11.9772	4.6786e-33	3.03643e-32
C1s1	261.642	-2.71867	0.119733	-22.7061	3.89873e-114	9.92982e-113
Rpl36al	521.259	-2.71736	0.0933414	-29.1121	2.52638e-186	1.25261e-184
Crlf1	20.3909	-2.71696	0.356255	-7.62646	2.41291e-14	8.50681e-14
Ndufs2	4893	-2.71661	0.0633423	-42.8879	0	0
Mrpl14	296.274	-2.71446	0.111521	-24.3404	7.33091e-131	2.21002e-129
Clec11a	38.9753	-2.71355	0.163319	-16.615	5.4309e-62	6.90258e-61
Myl9	455.308	-2.71252	0.1372	-19.7705	5.33934e-87	1.02159e-85
Acy1	2086.79	-2.70964	0.181518	-14.9277	2.17622e-50	2.18573e-49
Hspe1	986.619	-2.70947	0.119205	-22.7295	2.28897e-114	5.85277e-113
Fuca2	5330.38	-2.70882	0.114814	-23.593	4.54619e-123	1.26871e-121
Mpnd	463.361	-2.70708	0.108996	-24.8365	3.61521e-136	1.14462e-134
Nme4	38.2201	-2.70633	0.159284	-16.9906	9.63829e-65	1.29762e-63
Atp5c1	6146.59	-2.7049	0.0779214	-34.7132	4.98511e-264	4.44676e-262
C2	602.457	-2.70448	0.157155	-17.209	2.274e-66	3.13719e-65
Med9os	5.07672	-2.70379	0.338064	-7.99785	1.26613e-15	4.7103e-15
Nudt8	339.14	-2.70316	0.10912	-24.7724	1.77673e-135	5.5891e-134
Ugt1a7c	1182.49	-2.70269	0.263538	-10.2554	1.11914e-24	5.67557e-24
Etfa	4541.8	-2.70201	0.0956398	-28.252	1.34686e-175	6.06244e-174
Asb9	214.22	-2.69927	0.160929	-16.773	3.84312e-63	5.02177e-62
Aoah	792.672	-2.69902	0.127723	-21.1319	4.05005e-99	8.89962e-98
Cdh16	12219.6	-2.6985	0.134888	-20.0055	4.93036e-89	9.67985e-88
BC018473	673.633	-2.69803	0.503174	-5.36202	8.2295e-08	2.09028e-07
Fkbp8	1763.93	-2.69776	0.0691605	-39.0073	0	0
Cox17	521.541	-2.69766	0.107332	-25.1338	2.12733e-139	6.94939e-138
Cpxm2	45.041	-2.69583	0.19155	-14.0738	5.50527e-45	4.88621e-44
Cetn4	55.5823	-2.69357	0.202044	-13.3316	1.51634e-40	1.20023e-39
Serpina1f	2697.94	-2.69282	0.241792	-11.1369	8.29244e-29	4.76449e-28
2010204K13Rik	26.5858	-2.69241	0.473201	-5.68979	1.27194e-08	3.38014e-08
Tesc	147.126	-2.69138	0.149487	-18.0041	1.80937e-72	2.77877e-71
Atp5g3	8506.02	-2.69025	0.0904283	-29.7501	1.72908e-194	9.07999e-193
Tspan7	387.471	-2.68959	0.0836278	-32.1614	6.11031e-227	4.13027e-225
Gstm2	597.252	-2.68746	0.109868	-24.4608	3.86279e-132	1.17906e-130
Tmed3	441.459	-2.68579	0.0996422	-26.9543	5.08017e-160	2.013e-158
Pantr1	101.722	-2.68283	0.17952	-14.9444	1.69314e-50	1.70756e-49
Serf1	61.8293	-2.68269	0.182728	-14.6813	8.49277e-49	8.22947e-48
Mdh1	15290.7	-2.68136	0.0983873	-27.2531	1.52541e-163	6.23409e-162
Dynlrb2	1.4775	-2.68108	0.495799	-5.4076	6.38742e-08	1.63451e-07
Sod3	4927.87	-2.67921	0.118088	-22.6883	5.84199e-114	1.48212e-112
P3h3	110.406	-2.6792	0.117226	-22.855	1.3037e-115	3.3777e-114
Slc7a7	1316.01	-2.6783	0.204053	-13.1255	2.35265e-39	1.80373e-38
Bcap31	1743.25	-2.67825	0.0762452	-35.1269	2.62319e-270	2.48757e-268
Morn2	145.201	-2.67778	0.104717	-25.5716	3.15473e-144	1.08691e-142
Uqcrc1	5529.28	-2.67611	0.0608244	-43.9973	0	0
Bcam	1620.33	-2.67421	0.102162	-26.1762	4.95527e-151	1.83335e-149
Abhd14b	2914.77	-2.67351	0.130988	-20.4103	1.35417e-92	2.75273e-91
Acaa1a	1133.7	-2.6735	0.0726177	-36.816	1.02303e-296	1.21121e-294
Rsph9	136.067	-2.67316	0.11368	-23.5147	2.88844e-122	7.98099e-121
Tufm	1191.87	-2.67076	0.0903785	-29.5508	6.41492e-192	3.30648e-190
Capns1	2602.23	-2.66891	0.0699978	-38.1285	0	0
Apol10b	15.5219	-2.66826	0.42182	-6.32559	2.52262e-10	7.35183e-10
Hexb	1860.13	-2.66737	0.111918	-23.8333	1.5088e-125	4.32812e-124
Hpd	1674.11	-2.66505	0.245788	-10.8429	2.15564e-27	1.17792e-26
Nudt14	162.54	-2.6645	0.0904629	-29.4541	1.11495e-190	5.70174e-189
Cda	1342.44	-2.66338	0.0945852	-28.1586	1.88144e-174	8.39132e-173
Atp5b	39218.3	-2.66252	0.0743566	-35.8075	8.45159e-281	8.78201e-279
Fcgrt	1946.49	-2.66123	0.135979	-19.5709	2.73783e-85	5.12786e-84
Cops6	1090.65	-2.66047	0.0848464	-31.3563	7.99077e-216	4.87812e-214
Tmbim4	3030.75	-2.66027	0.0890464	-29.8751	4.15132e-196	2.19179e-194
Myl6	2745.69	-2.65905	0.0906479	-29.3338	3.84472e-189	1.95082e-187
Rpl6	2482.96	-2.65899	0.0657947	-40.4134	0	0
Echdc2	1599.01	-2.65848	0.0821367	-32.3665	8.12513e-230	5.64856e-228
Slc22a13	1064.78	-2.65543	0.163429	-16.2483	2.29729e-59	2.77022e-58
Mdh2	5180.03	-2.65345	0.0757336	-35.0367	6.2166e-269	5.81058e-267
Ifitm3	258.926	-2.65038	0.123163	-21.5193	1.02705e-102	2.33838e-101
Egfl6	304.541	-2.64994	0.169666	-15.6185	5.44491e-55	6.02984e-54
Ggh	325.618	-2.64924	0.096682	-27.4016	2.62428e-165	1.08613e-163
Acad12	348.758	-2.64824	0.158792	-16.6775	1.91138e-62	2.45006e-61
Nipsnap1	1657.98	-2.64723	0.0725001	-36.5135	6.78295e-292	7.84052e-290
Echs1	2968.23	-2.64246	0.0666995	-39.6174	0	0
Nphs1	280.477	-2.64143	0.221112	-11.9461	6.80052e-33	4.39603e-32
Tpi1	5916.53	-2.63379	0.0931248	-28.2824	5.68601e-176	2.58317e-174
Ssr4	620.649	-2.6333	0.0705595	-37.3203	7.68318e-305	9.8744e-303
Rnf5	846.306	-2.63255	0.0934839	-28.1604	1.78617e-174	7.98465e-173
Mettl7b	1653.46	-2.62895	0.140275	-18.7414	2.27378e-78	3.83909e-77
Ubl5	856.944	-2.62781	0.0766759	-34.2717	2.06988e-257	1.74289e-255
Ndufa12	686.354	-2.62706	0.0946049	-27.7687	1.03601e-169	4.48747e-168
Sct	1.19875	-2.62674	0.479244	-5.48101	4.22916e-08	1.09296e-07
Hsd17b11	3147.29	-2.62667	0.190551	-13.7846	3.15406e-43	2.6754e-42
Aplp1	75.0121	-2.62515	0.149521	-17.557	5.25436e-69	7.5752e-68
Emc10	1081.46	-2.62433	0.0863487	-30.3922	6.95708e-203	3.89417e-201
Cyp2e1	11469.4	-2.62418	0.217899	-12.0431	2.10933e-33	1.3846e-32
Pnliprp1	6.60961	-2.6241	0.294994	-8.89545	5.81842e-19	2.42558e-18
Atp5g2	463.251	-2.6224	0.0752869	-34.8321	7.9565e-266	7.16268e-264
Gfra3	2.55483	-2.6221	0.42179	-6.21661	5.08026e-10	1.45539e-09
Ces1f	5243.29	-2.62017	0.185776	-14.1039	3.59364e-45	3.20264e-44
1810043H04Rik	142.715	-2.61661	0.117799	-22.2125	2.60331e-109	6.28623e-108
Asl	2063.36	-2.61626	0.135031	-19.3752	1.24859e-83	2.28595e-82
Mybpc3	22.8767	-2.6158	0.403851	-6.47713	9.34843e-11	2.78684e-10
Eif3i	1118.6	-2.61439	0.0526399	-49.6656	0	0
Apoc3	137.753	-2.6125	0.252745	-10.3365	4.81894e-25	2.47276e-24
Fth1	42049	-2.61144	0.100735	-25.9238	3.59195e-148	1.27348e-146
Rpl10	4226.31	-2.61002	0.0878917	-29.6959	8.6815e-194	4.54673e-192
Fhit	96.1038	-2.60767	0.133089	-19.5935	1.75752e-85	3.2981e-84
Tecr	1710.65	-2.60488	0.0735187	-35.4315	5.58982e-275	5.62871e-273
Swi5	1102.77	-2.60021	0.0741819	-35.0519	3.65349e-269	3.43129e-267
Taf10	516.081	-2.595	0.104884	-24.7415	3.82817e-135	1.2023e-133
Ppib	747.926	-2.59242	0.0759723	-34.1232	3.33901e-255	2.74066e-253
Pmpcb	2465.05	-2.59146	0.0758816	-34.1514	1.27568e-255	1.05149e-253
4931406C07Rik	10103.9	-2.59122	0.137858	-18.7962	8.10602e-79	1.38057e-77
Fcamr	151.996	-2.59062	0.228745	-11.3254	9.82267e-30	5.83417e-29
Slc22a30	1049.16	-2.58648	0.228768	-11.3062	1.22327e-29	7.23701e-29
Rpl22	1648.19	-2.58392	0.0844758	-30.5877	1.78318e-205	1.02757e-203
Cdh13	57.6015	-2.58264	0.144559	-17.8657	2.18285e-71	3.29282e-70
BC021785	2977.75	-2.58138	0.171271	-15.0719	2.47855e-51	2.55641e-50
Tcf15	5.8689	-2.58105	0.332957	-7.7519	9.05242e-15	3.25431e-14
Sprr2a3	23.7025	-2.5807	0.381825	-6.75886	1.39085e-11	4.32442e-11
Gstp2	21.3224	-2.57432	0.248968	-10.34	4.64673e-25	2.38565e-24
Cryl1	2801.82	-2.57407	0.11295	-22.7895	5.82602e-115	1.49949e-113
Mrpl34	358.428	-2.57392	0.109996	-23.4001	4.26239e-121	1.16782e-119
Idh3b	3871.2	-2.57321	0.0559339	-46.0045	0	0
Nedd8	739.26	-2.57227	0.0840663	-30.5981	1.29705e-205	7.49641e-204
Slc22a17	353.773	-2.57198	0.0915551	-28.0921	1.22286e-173	5.40467e-172
Ybx1	6819.72	-2.57171	0.0990369	-25.9672	1.16351e-148	4.14009e-147
Rpl3	3468.89	-2.56982	0.084479	-30.4196	3.02023e-203	1.70029e-201
Slirp	184.356	-2.56811	0.123154	-20.8528	1.43843e-96	3.06766e-95
Mecr	472.659	-2.56809	0.0757841	-33.8869	1.04048e-251	8.16297e-250
Yif1b	408.185	-2.56794	0.0677535	-37.9012	0	0
Hebp1	648.91	-2.56654	0.102625	-25.009	4.88007e-138	1.57314e-136
Nat8	1839.46	-2.56609	0.188879	-13.5859	4.85544e-42	3.97033e-41
Tspan3	3023.48	-2.56264	0.0841512	-30.4528	1.09926e-203	6.22438e-202
2200002D01Rik	63.1821	-2.5609	0.157647	-16.2445	2.44294e-59	2.94222e-58
Cox16	69.8427	-2.55976	0.118189	-21.6581	5.09702e-104	1.17557e-102
Selenbp2	225.214	-2.55858	0.267368	-9.56951	1.07418e-21	4.93047e-21
Mgmt	42.8984	-2.55777	0.155989	-16.3971	2.00509e-60	2.47282e-59
Krtcap2	376.432	-2.55613	0.093686	-27.284	6.57119e-164	2.69116e-162
Nox4	5513.64	-2.55603	0.177237	-14.4215	3.78982e-47	3.52041e-46
Cyb5a	6577.77	-2.55158	0.129923	-19.6391	7.16443e-86	1.35355e-84
Bola3	501.546	-2.55032	0.0816019	-31.2532	2.01968e-214	1.21773e-212
Acsf3	781.188	-2.54998	0.0722821	-35.2782	1.27038e-272	1.24084e-270
Serpina1d	602.269	-2.54789	0.325127	-7.8366	4.62928e-15	1.68185e-14
Fam173a	409.241	-2.54686	0.0646327	-39.4052	0	0
Suclg1	3799.94	-2.54578	0.0629529	-40.4394	0	0
Slc16a2	2542.94	-2.54525	0.108336	-23.4939	4.70518e-122	1.29641e-120
Mrps24	479.165	-2.54521	0.101073	-25.1818	6.33411e-140	2.07612e-138
Defb11	3.14783	-2.54466	0.424378	-5.99622	2.01964e-09	5.61058e-09
Amdhd2	476.427	-2.54443	0.12189	-20.8749	9.06432e-97	1.93733e-95
Npy	36.4179	-2.54439	0.383876	-6.62816	3.3989e-11	1.03584e-10
Trap1	3319.12	-2.54432	0.0793133	-32.0793	8.56086e-226	5.70773e-224
Dad1	1045.99	-2.5442	0.0720917	-35.2911	8.03099e-273	7.88368e-271
Comtd1	101.1	-2.54351	0.111098	-22.8943	5.29403e-116	1.37708e-114
Tmco1	1614.72	-2.5429	0.0907718	-28.0142	1.08983e-172	4.77352e-171
H2-D1	910.892	-2.54196	0.147686	-17.2119	2.16192e-66	2.98468e-65
Mrpl12	1815.47	-2.54129	0.0778852	-32.6286	1.6106e-233	1.15249e-231
Psme1	506.334	-2.54112	0.082991	-30.6192	6.79003e-206	3.94772e-204
Adtrp	932.074	-2.54056	0.129816	-19.5705	2.75896e-85	5.16248e-84
Prdx4	232.035	-2.53942	0.0847608	-29.9598	3.27607e-197	1.73908e-195
Ndufv3	1422.68	-2.53855	0.0650431	-39.0286	0	0
Coasy	2552.58	-2.53818	0.0981889	-25.85	2.43272e-147	8.5782e-146
Atp5f1	5773.11	-2.5368	0.0833801	-30.4246	2.5992e-203	1.4675e-201
Cd36	6268.38	-2.53498	0.159757	-15.8677	1.06052e-56	1.21153e-55
Gnb2l1	4412.93	-2.53128	0.0602258	-42.0298	0	0
Dhrs1	1140.02	-2.53114	0.100182	-25.2654	7.67564e-141	2.55006e-139
Rpl10a	1143.11	-2.53064	0.0811953	-31.1673	2.95511e-213	1.7708e-211
Gabarap	3092.48	-2.53063	0.0895502	-28.2594	1.09238e-175	4.93971e-174
Prelid1	1826.78	-2.5305	0.0689605	-36.6949	8.81679e-295	1.03757e-292
Cryab	1981.84	-2.53021	0.130911	-19.3278	3.13542e-83	5.69242e-82
Ndufb4	128.446	-2.52961	0.124765	-20.275	2.13874e-91	4.28077e-90
1110065P20Rik	84.3782	-2.529	0.144367	-17.5178	1.04723e-68	1.50093e-67
Lrrc19	2369.01	-2.52855	0.173973	-14.5341	7.36386e-48	6.96962e-47
Snord104	20.0446	-2.5255	0.22952	-11.0034	3.67944e-28	2.06486e-27
Cldn18	3.79684	-2.52254	0.472699	-5.33646	9.4779e-08	2.39584e-07
Crtac1	2.1059	-2.52173	0.445372	-5.66208	1.49548e-08	3.96125e-08
Fahd2a	627.221	-2.51831	0.0992444	-25.3748	4.78505e-142	1.61165e-140
Fxyd1	47.8413	-2.51803	0.150562	-16.7242	8.73549e-63	1.13237e-61
Slc18a1	1897.24	-2.517	0.177659	-14.1676	1.45384e-45	1.3094e-44
Smim4	260.662	-2.51649	0.103902	-24.2199	1.37455e-129	4.06847e-128
Pipox	3817.32	-2.51611	0.113776	-22.1147	2.28455e-108	5.46251e-107
Cox6b2	69.5118	-2.51397	0.156952	-16.0175	9.64803e-58	1.12522e-56
Blvrb	244.136	-2.51353	0.158603	-15.848	1.45173e-56	1.65265e-55
Fabp3	330.103	-2.51212	0.115082	-21.829	1.23056e-105	2.87548e-104
Fxyd3	4.93237	-2.50939	0.348227	-7.20618	5.7544e-13	1.90368e-12
Sil1	555.064	-2.50809	0.0939064	-26.7084	3.76437e-157	1.46488e-155
Lrpap1	5093.39	-2.50807	0.0817355	-30.6852	8.97481e-207	5.26495e-205
Pdzk1ip1	4092.77	-2.50717	0.109098	-22.9809	7.23138e-117	1.89872e-115
Pink1	3375.51	-2.50537	0.0911415	-27.4888	2.3922e-166	1.00068e-164
Fggy	1276.38	-2.50457	0.110371	-22.6922	5.34653e-114	1.35819e-112
Lgmn	7609.72	-2.50284	0.0988851	-25.3106	2.44298e-141	8.17185e-140
Rps6	2175.99	-2.5021	0.077723	-32.1925	2.24544e-227	1.53911e-225
Fcgbp	168.665	-2.50074	0.179657	-13.9195	4.82395e-44	4.16788e-43
Tmem147	1034.19	-2.49947	0.0771268	-32.4072	2.17104e-230	1.52012e-228
Cd302	503.02	-2.4994	0.0704249	-35.4904	6.9244e-276	7.0821e-274
Gstm1	6251.81	-2.49858	0.121529	-20.5596	6.31917e-94	1.29533e-92
F5	121.334	-2.49816	0.339866	-7.35044	1.97554e-13	6.68031e-13
Proz	63.0949	-2.49686	0.171991	-14.5174	9.40615e-48	8.85965e-47
Mccc2	1491.61	-2.49651	0.070183	-35.5714	3.87613e-277	3.98527e-275
5830411N06Rik	5.47653	-2.49487	0.348091	-7.1673	7.64918e-13	2.5118e-12
Crip1	119.385	-2.49221	0.178984	-13.9242	4.5154e-44	3.90648e-43
Cib2	58.0084	-2.4914	0.136406	-18.2647	1.58172e-74	2.5162e-73
Uqcrb	2116.88	-2.48938	0.0925237	-26.9053	1.90547e-159	7.50472e-158
C1qtnf4	29.112	-2.48762	0.21399	-11.625	3.07716e-31	1.90349e-30
Comp	18.7167	-2.4875	0.314959	-7.89786	2.83737e-15	1.04031e-14
B2m	3297.76	-2.48632	0.119608	-20.7872	5.64713e-96	1.19133e-94
Aadat	12171.6	-2.48463	0.223289	-11.1275	9.22351e-29	5.29011e-28
Ndufs4	1140.62	-2.48276	0.0955112	-25.9944	5.72939e-149	2.04988e-147
2810408A11Rik	24.972	-2.48105	0.186427	-13.3084	2.06763e-40	1.62933e-39
Ubd	6.68273	-2.48045	0.348496	-7.11759	1.09831e-12	3.58428e-12
Gdpd2	6.78115	-2.48014	0.369843	-6.70594	2.00112e-11	6.17175e-11
Ndufa8	1241.14	-2.47941	0.0795315	-31.1751	2.31481e-213	1.39138e-211
2017-09-15	3218.43	-2.47908	0.0792616	-31.2772	9.51863e-215	5.77473e-213
Ckb	1379.75	-2.47856	0.179074	-13.841	1.44231e-43	1.23091e-42
Rdm1	193.645	-2.47841	0.080313	-30.8594	4.19109e-209	2.4735e-207
2310034G01Rik	11.0495	-2.47748	0.250907	-9.87412	5.39037e-23	2.58724e-22
Scgb1c1	6.84137	-2.47683	0.366559	-6.75696	1.40916e-11	4.37994e-11
1700037C18Rik	74.5941	-2.47539	0.137265	-18.0336	1.06115e-72	1.64e-71
Apoo	125.118	-2.47441	0.140697	-17.5868	3.11215e-69	4.49342e-68
Scp2	4520.88	-2.47434	0.0945007	-26.1833	4.12166e-151	1.52783e-149
Sepw1	427.464	-2.47019	0.0859088	-28.7536	8.16257e-182	3.87029e-180
Map1lc3a	850.954	-2.46865	0.127487	-19.3639	1.55762e-83	2.84109e-82
Sec61b	321.494	-2.46413	0.111141	-22.1712	6.52206e-109	1.56714e-107
1700007L15Rik	21.6666	-2.46369	0.192584	-12.7928	1.79927e-37	1.3081e-36
Sparcl1	452.522	-2.4622	0.121733	-20.2263	5.74831e-91	1.14468e-89
Ftl1	20800.7	-2.46118	0.106708	-23.0646	1.05037e-117	2.78412e-116
Msc	1.0626	-2.46104	0.524635	-4.69096	2.71928e-06	6.19922e-06
Arl2	313.875	-2.45981	0.0712295	-34.5336	2.51418e-261	2.20244e-259
Myl6b	85.5864	-2.45889	0.139767	-17.5928	2.79811e-69	4.04597e-68
Nkain4	3.69422	-2.45762	0.358399	-6.85721	7.02166e-12	2.21203e-11
Apoh	82.1839	-2.45663	0.330453	-7.43415	1.05244e-13	3.60693e-13
Adhfe1	2853.66	-2.454	0.137832	-17.8043	6.54463e-71	9.77442e-70
C4b	100.878	-2.45356	0.24088	-10.1858	2.29474e-24	1.15268e-23
Nol3	67.9979	-2.45237	0.155293	-15.7919	3.53853e-56	4.0003e-55
Tmem208	407.122	-2.45134	0.0759055	-32.2946	8.32201e-229	5.74454e-227
Mrps11	253.979	-2.45102	0.0852158	-28.7625	6.31614e-182	3.00209e-180
Cbr2	46.8596	-2.45056	0.178095	-13.7599	4.44165e-43	3.75292e-42
Polr2f	349.698	-2.4495	0.0883706	-27.7185	4.17671e-169	1.80115e-167
Sult1c2	632.578	-2.44637	0.151213	-16.1782	7.18132e-59	8.56976e-58
Them7	1389.53	-2.44551	0.168981	-14.4721	1.81893e-47	1.70421e-46
Cox5a	3660.41	-2.44491	0.0943795	-25.9051	5.83912e-148	2.06644e-146
Tmem59	4606.84	-2.44323	0.0699843	-34.911	5.05716e-267	4.61643e-265
Dpp7	769.876	-2.44185	0.11578	-21.0904	9.74215e-99	2.13116e-97
Cuta	398.867	-2.44075	0.0860119	-28.3769	3.89685e-177	1.7954e-175
Gnas	7501.86	-2.43972	0.0615287	-39.6516	0	0
Fgl1	17.741	-2.43833	0.343516	-7.09816	1.26433e-12	4.11783e-12
Nrtn	70.9345	-2.43823	0.232037	-10.5079	7.94181e-26	4.15488e-25
A330048O09Rik	1.75464	-2.4358	0.431732	-5.64193	1.68154e-08	4.44264e-08
Mrpl30	632.73	-2.43509	0.0843315	-28.8752	2.44304e-183	1.17839e-181
Acad10	1064.92	-2.4346	0.135137	-18.0159	1.46283e-72	2.25366e-71
Col6a2	109.166	-2.43382	0.160803	-15.1355	9.45209e-52	9.83732e-51
Pdzk1	13037.7	-2.43253	0.144761	-16.8037	2.29151e-63	3.00837e-62
Snrnp25	56.5214	-2.43209	0.147004	-16.5444	1.75823e-61	2.20739e-60
Cyp2a4	5482.96	-2.43206	0.275875	-8.81578	1.18851e-18	4.9013e-18
Angptl3	239.212	-2.43205	0.190195	-12.7871	1.9351e-37	1.40424e-36
Rpl7	3963.26	-2.42795	0.0580316	-41.8385	0	0
1500011K16Rik	230.788	-2.42668	0.0981455	-24.7253	5.71469e-135	1.78904e-133
Slco1a6	3563.2	-2.42661	0.153747	-15.7831	4.06726e-56	4.58741e-55
Cpxm1	56.3914	-2.42543	0.185718	-13.0597	5.59181e-39	4.24382e-38
Psmg4	82.3377	-2.4236	0.108646	-22.3072	3.14414e-110	7.70649e-109
Sfta2	2.11129	-2.42209	0.430026	-5.63243	1.77689e-08	4.68759e-08
D8Ertd738e	832.429	-2.41789	0.0924175	-26.1627	7.06864e-151	2.61032e-149
0610012G03Rik	412.92	-2.41781	0.125661	-19.2407	1.68891e-82	3.03802e-81
Atp6v0e2	444.674	-2.4166	0.0962983	-25.0949	5.64985e-139	1.83339e-137
Cyp2j13	2394.98	-2.41597	0.283503	-8.52185	1.5703e-17	6.21598e-17
Ugt2b5	26.0467	-2.41539	0.312735	-7.72342	1.13253e-14	4.05202e-14
Bpnt1	3778.67	-2.41507	0.115989	-20.8216	2.75851e-96	5.83829e-95
Ifi27	468.08	-2.41427	0.0978491	-24.6734	2.06631e-134	6.4276e-133
Cml2	323.366	-2.41302	0.258612	-9.33067	1.05203e-20	4.66972e-20
Rarres1	9.99664	-2.41287	0.228237	-10.5718	4.02855e-26	2.12124e-25
Nell2	5.37261	-2.41165	0.371525	-6.49122	8.5145e-11	2.54367e-10
Mipep	621.074	-2.41002	0.0928279	-25.9623	1.32229e-148	4.69652e-147
Mccc1	2144.27	-2.4061	0.104374	-23.0528	1.38019e-117	3.64845e-116
Slc26a10	27.4795	-2.40587	0.243583	-9.87702	5.23688e-23	2.51543e-22
Mrpl13	527.16	-2.40053	0.0906001	-26.4959	1.08092e-154	4.12418e-153
Decr1	3008.33	-2.39755	0.10911	-21.9737	5.14416e-107	1.22104e-105
Frzb	409.463	-2.39495	0.186578	-12.8361	1.0289e-37	7.52513e-37
Nfs1	1738.46	-2.39428	0.0642693	-37.2538	9.19199e-304	1.15849e-301
Renbp	655.729	-2.39391	0.120847	-19.8095	2.46649e-87	4.72846e-86
Dpyd	1154.3	-2.39361	0.142502	-16.797	2.56774e-63	3.3665e-62
Ttc32	157.276	-2.39357	0.12489	-19.1655	7.19311e-82	1.27743e-80
Pter	3937.56	-2.39265	0.145265	-16.4709	5.9382e-61	7.39341e-60
Babam1	842.385	-2.39217	0.0762286	-31.3815	3.61993e-216	2.21678e-214
1810044D09Rik	31.9252	-2.39212	0.175606	-13.6221	2.95964e-42	2.43644e-41
Sdha	11412.4	-2.39172	0.0918126	-26.05	1.34656e-149	4.90767e-148
S100a8	5.21114	-2.39148	0.383282	-6.2395	4.38977e-10	1.26302e-09
Epb4.2	9.67809	-2.39047	0.289083	-8.26915	1.34915e-16	5.19528e-16
Vps28	665.125	-2.39018	0.0577475	-41.3901	0	0
Aga	339.737	-2.39013	0.0993602	-24.0552	7.36248e-128	2.14987e-126
Fxyd2	13220.6	-2.38985	0.0957424	-24.9612	1.61329e-137	5.16648e-136
Ldhb	13085.2	-2.38845	0.0819051	-29.1612	6.02899e-187	3.0045e-185
Uqcrfs1	4846.62	-2.38721	0.0917658	-26.0142	3.42254e-149	1.23814e-147
C3	844.569	-2.38712	0.207973	-11.478	1.70147e-30	1.03e-29
Acadvl	4950.99	-2.38706	0.0677831	-35.2161	1.13201e-271	1.08401e-269
Cidea	163.091	-2.38382	0.256301	-9.30086	1.39319e-20	6.16023e-20
Grrp1	33.784	-2.38288	0.282628	-8.43114	3.42319e-17	1.34497e-16
Epdr1	117.731	-2.38145	0.147501	-16.1453	1.22578e-58	1.45921e-57
Mut	3463.06	-2.38061	0.12078	-19.7103	1.75877e-86	3.34869e-85
Trf	612.632	-2.37832	0.152412	-15.6046	6.77548e-55	7.47791e-54
Mrps12	263.512	-2.37781	0.0976654	-24.3464	6.32286e-131	1.90907e-129
Rpl5	2317.61	-2.37776	0.0723148	-32.8807	4.14494e-237	3.02132e-235
9030619P08Rik	508.921	-2.37727	0.27634	-8.60271	7.78561e-18	3.11792e-17
Gm6682	21.308	-2.37622	0.363997	-6.52812	6.65985e-11	1.99847e-10
Txn1	2852.45	-2.37555	0.0979867	-24.2436	7.72583e-130	2.30419e-128
Ccs	1032.1	-2.37552	0.0953347	-24.9177	4.78302e-137	1.52674e-135
Dhrs7b	372.978	-2.37543	0.0800347	-29.68	1.3917e-193	7.26921e-192
Cygb	93.1417	-2.37361	0.169548	-13.9997	1.56585e-44	1.3717e-43
Pomc	4.48673	-2.37309	0.356872	-6.64971	2.93678e-11	8.98091e-11
Ddah1	3368.48	-2.37225	0.154865	-15.3182	5.78117e-53	6.16795e-52
Cyp3a11	1.10467	-2.37102	0.542242	-4.37262	1.22764e-05	2.66584e-05
Tmem106c	286.798	-2.37087	0.10602	-22.3626	9.10827e-111	2.24376e-109
Ghdc	526.014	-2.37064	0.108193	-21.9111	2.03482e-106	4.78919e-105
Vsig8	3.54596	-2.36788	0.377631	-6.27034	3.60252e-10	1.0409e-09
Cope	909.899	-2.36728	0.056776	-41.695	0	0
C8g	151.4	-2.36683	0.105863	-22.3575	1.02107e-110	2.51216e-109
Bex4	99.0575	-2.36665	0.140447	-16.8508	1.0353e-63	1.36838e-62
Mfge8	856.63	-2.36589	0.0928012	-25.4942	2.2883e-143	7.82872e-142
Ebp	779.959	-2.36321	0.0784017	-30.1424	1.34983e-199	7.42787e-198
Mroh7	148.882	-2.36183	0.22296	-10.5931	3.20904e-26	1.6952e-25
Halr1	16.9981	-2.36082	0.303863	-7.76934	7.88939e-15	2.84405e-14
Cdhr2	817.006	-2.36017	0.134478	-17.5506	5.88311e-69	8.46917e-68
Acyp2	285.659	-2.35954	0.120594	-19.5659	3.01757e-85	5.64098e-84
Glod5	281.47	-2.35946	0.11827	-19.9498	1.50348e-88	2.93706e-87
Galm	1508.77	-2.35933	0.126967	-18.5822	4.47985e-77	7.44799e-76
Pfdn6	336.763	-2.3587	0.0811356	-29.071	8.34237e-186	4.10499e-184
Spg7	1379.12	-2.35661	0.0649353	-36.2917	2.18485e-288	2.42505e-286
Mien1	794.781	-2.35624	0.0852406	-27.6422	3.4611e-168	1.46665e-166
Slc3a1	5506.11	-2.35623	0.122558	-19.2255	2.26634e-82	4.06546e-81
Serpinf1	38.9557	-2.35613	0.157716	-14.9391	1.83548e-50	1.85016e-49
Nme3	229.677	-2.35593	0.0823954	-28.5929	8.22514e-180	3.86245e-178
Npdc1	372.156	-2.3554	0.0779819	-30.2044	2.07213e-200	1.14348e-198
App	15282.6	-2.35482	0.0742816	-31.7013	1.48953e-220	9.38643e-219
2810025M15Rik	156.979	-2.35256	0.101275	-23.2295	2.29383e-119	6.18922e-118
Dnajc12	1388.48	-2.35239	0.16056	-14.6511	1.32507e-48	1.27829e-47
Islr	51.1681	-2.35167	0.136401	-17.2408	1.31204e-66	1.8152e-65
Gstm6	24.2716	-2.35056	0.474153	-4.9574	7.14441e-07	1.70577e-06
2310010J17Rik	47.3741	-2.35052	0.146647	-16.0284	8.09611e-58	9.46484e-57
Jmjd8	335.386	-2.34958	0.113246	-20.7475	1.29083e-95	2.71143e-94
Guk1	673.873	-2.34786	0.0758881	-30.9385	3.62872e-210	2.14809e-208
Slc39a8	979.471	-2.34754	0.137886	-17.0252	5.3428e-65	7.22294e-64
Psmb5	611.478	-2.3442	0.101868	-23.012	3.53275e-117	9.32598e-116
Phb	947.55	-2.34346	0.0831457	-28.185	8.92351e-175	3.99818e-173
Rnasek	1340.45	-2.34222	0.0956122	-24.497	1.58853e-132	4.85633e-131
Fbxo36	203.648	-2.33973	0.120012	-19.4959	1.18999e-84	2.19721e-83
Nop10	630.699	-2.33925	0.0881684	-26.5316	4.18646e-155	1.60358e-153
Nphs2	680.82	-2.33842	0.165171	-14.1576	1.67689e-45	1.5082e-44
Capg	545.134	-2.33751	0.181075	-12.9091	3.9988e-38	2.9657e-37
Otop3	1.73992	-2.33748	0.459202	-5.09031	3.57476e-07	8.68677e-07
Cnn1	37.9592	-2.3374	0.143045	-16.3403	5.09696e-60	6.23476e-59
Rundc3a	339.09	-2.33674	0.0944852	-24.7312	4.93514e-135	1.54748e-133
Tmem143	402.651	-2.33662	0.126212	-18.5134	1.60864e-76	2.64741e-75
Ppt1	1348.47	-2.33487	0.085477	-27.3157	2.75807e-164	1.13429e-162
Txnrd2	306.181	-2.3348	0.068516	-34.0767	1.63271e-254	1.31797e-252
Smlr1	77.3657	-2.33348	0.188754	-12.3625	4.16852e-35	2.8643e-34
Rpl15	1353.6	-2.33312	0.0809978	-28.8048	1.86868e-182	8.92535e-181
Fbln2	61.6858	-2.33275	0.174276	-13.3854	7.36044e-41	5.87122e-40
Ptms	3980.32	-2.33227	0.0956368	-24.3867	2.36646e-131	7.17837e-130
Enpp5	1947.33	-2.33179	0.0925133	-25.2049	3.54014e-140	1.16425e-138
Mrps15	396.383	-2.3299	0.0642024	-36.2899	2.33556e-288	2.57769e-286
Ndufaf2	163.679	-2.32915	0.121382	-19.1886	4.61109e-82	8.21876e-81
Lyz1	6.20583	-2.32909	0.344751	-6.75585	1.42003e-11	4.41093e-11
Penk	36.7945	-2.32772	0.241014	-9.658	4.54666e-22	2.11272e-21
Ctla2a	147.158	-2.3252	0.206385	-11.2663	1.92491e-29	1.13296e-28
Mir703	120.142	-2.32495	0.181881	-12.7828	2.04535e-37	1.48315e-36
Aup1	2031.67	-2.32456	0.0640928	-36.2687	5.03855e-288	5.52966e-286
Lmf1	338.114	-2.32427	0.0827499	-28.0879	1.37643e-173	6.06963e-172
Cyb5r3	2252.66	-2.324	0.10425	-22.2925	4.36464e-110	1.06846e-108
Slc51b	207.091	-2.32398	0.15244	-15.2452	1.77069e-52	1.86975e-51
Vegfb	416.206	-2.3214	0.10116	-22.9478	1.55062e-116	4.04965e-115
Oxld1	115.776	-2.32007	0.132956	-17.45	3.44455e-68	4.89021e-67
Ggnbp1	227.849	-2.31982	0.103928	-22.3214	2.29077e-110	5.62188e-109
Aurkaip1	797.75	-2.31841	0.0638429	-36.3144	9.59813e-289	1.07143e-286
Scg3	1.5724	-2.31751	0.554362	-4.18049	2.90885e-05	6.13057e-05
Mbd3	879.021	-2.31639	0.0813416	-28.4773	2.23802e-178	1.04095e-176
Amacr	1826.28	-2.31439	0.163335	-14.1696	1.41335e-45	1.27352e-44
Ifitm2	528.454	-2.31332	0.0834798	-27.7111	5.12796e-169	2.19681e-167
Dnph1	192.815	-2.31155	0.128904	-17.9324	6.5876e-72	1.00381e-70
H2-Q10	21.7904	-2.31155	0.276864	-8.34903	6.88255e-17	2.67563e-16
Naa10	274.087	-2.31123	0.0815747	-28.3327	1.36635e-176	6.25098e-175
Tmem242	709.55	-2.3112	0.072417	-31.9151	1.64891e-223	1.0666e-221
Gm5523	1.76286	-2.31054	0.462565	-4.99507	5.88154e-07	1.41306e-06
2310009B15Rik	36.7679	-2.30822	0.164128	-14.0635	6.36176e-45	5.63359e-44
Abhd17a	752.976	-2.30801	0.105687	-21.838	1.0099e-105	2.36269e-104
Sh2d7	7.78107	-2.30741	0.273893	-8.42448	3.62362e-17	1.42315e-16
Prkcsh	1489.18	-2.30694	0.0792132	-29.1231	1.82978e-186	9.09538e-185
Fis1	1115.07	-2.30418	0.0560057	-41.1418	0	0
Atp5a1	30263.3	-2.30334	0.0710662	-32.4111	1.91196e-230	1.34353e-228
Fbln5	1026.9	-2.30328	0.159527	-14.4382	2.97557e-47	2.77592e-46
Mrpl33	369.48	-2.30293	0.1341	-17.1733	4.20974e-66	5.77104e-65
Mir670	1.02969	-2.30277	0.536124	-4.29522	1.74517e-05	3.74637e-05
Clpp	634.73	-2.30084	0.0705112	-32.6308	1.4987e-233	1.07636e-231
Use1	559.476	-2.30032	0.0910363	-25.2682	7.14482e-141	2.37775e-139
Prdx3	2698.2	-2.29956	0.0850069	-27.0515	3.6687e-161	1.47163e-159
Npc2	1411.31	-2.2967	0.0549459	-41.7992	0	0
Aldh4a1	6686.1	-2.29663	0.130825	-17.555	5.4493e-69	7.85045e-68
Urah	24.208	-2.29565	0.185753	-12.3587	4.37402e-35	3.00445e-34
Acsm3	4479.05	-2.29562	0.274217	-8.37153	5.68727e-17	2.21625e-16
Clca3a2	21.8036	-2.29231	0.236683	-9.68515	3.48681e-22	1.62759e-21
Fuom	282.017	-2.29018	0.0709334	-32.2863	1.08841e-228	7.48663e-227
Rab5c	3538.6	-2.28672	0.0666696	-34.2994	8.01483e-258	6.77791e-256
Slc13a4	60.362	-2.28635	0.144893	-15.7795	4.30578e-56	4.85363e-55
Rabac1	1402.32	-2.28597	0.0870053	-26.2739	3.81152e-152	1.43189e-150
Pomp	899.709	-2.28583	0.0958233	-23.8546	9.07254e-126	2.61404e-124
Ccl5	14.2289	-2.28517	0.288879	-7.91049	2.56388e-15	9.41986e-15
Rpl4	7782.93	-2.28461	0.0735791	-31.0498	1.14972e-211	6.84751e-210
Col28a1	3.06125	-2.28271	0.383386	-5.95407	2.61549e-09	7.22683e-09
Fads2	1073.5	-2.28193	0.189282	-12.0557	1.80924e-33	1.19042e-32
Ndufs3	1660.08	-2.28039	0.0667167	-34.1803	4.74541e-256	3.92803e-254
Psmb6	1311.4	-2.27952	0.0821338	-27.7537	1.57217e-169	6.79478e-168
Cdkn1c	254.812	-2.27937	0.102793	-22.1743	6.08523e-109	1.46398e-107
Asna1	1033.9	-2.27559	0.0625508	-36.3799	8.85943e-290	1.0004e-287
Cuedc2	444.968	-2.27474	0.065982	-34.4752	1.88836e-260	1.63952e-258
Gm2a	3225.91	-2.2741	0.109753	-20.7202	2.27694e-95	4.77766e-94
Rps15a	1897.08	-2.27295	0.150435	-15.1092	1.4082e-51	1.46093e-50
Chpt1	20987.5	-2.27255	0.122458	-18.5578	7.05373e-77	1.16874e-75
Snx31	131.683	-2.27058	0.187146	-12.1327	7.08994e-34	4.73187e-33
Trappc2l	301.914	-2.26829	0.082459	-27.5081	1.40564e-166	5.89251e-165
Gys2	215.18	-2.26755	0.173284	-13.0857	3.97313e-39	3.02357e-38
Fam162a	484.843	-2.26559	0.094265	-24.0343	1.21939e-127	3.55004e-126
Aldh3b1	142.325	-2.26396	0.13224	-17.1201	1.05104e-65	1.43481e-64
Mvb12a	426.764	-2.26385	0.0601482	-37.6378	0	0
Plekhb1	309.812	-2.26382	0.140499	-16.1127	2.07665e-58	2.45565e-57
Dnajc19	596.145	-2.26352	0.103817	-21.803	2.17108e-105	5.05507e-104
C920025E04Rik	26.592	-2.26328	0.217654	-10.3985	2.51878e-25	1.30308e-24
BC004004	1943.46	-2.26292	0.0868266	-26.0625	9.71401e-150	3.54698e-148
Nhp2	521.029	-2.26286	0.133601	-16.9375	2.38179e-64	3.18033e-63
Tfpi2	123.883	-2.26129	0.250033	-9.04394	1.51124e-19	6.43886e-19
Ict1	486.684	-2.26005	0.0706409	-31.9934	1.34548e-224	8.87971e-223
Ndufa4l2	25.1169	-2.25756	0.169589	-13.312	1.97158e-40	1.55553e-39
Acot7	486.296	-2.25553	0.141635	-15.9249	4.25412e-57	4.89425e-56
Gm853	729.769	-2.25539	0.240776	-9.36717	7.45067e-21	3.32228e-20
Idh2	5421.97	-2.25533	0.123754	-18.2243	3.30808e-74	5.23265e-73
Flywch2	34.6901	-2.25276	0.174845	-12.8843	5.51773e-38	4.07211e-37
Cycs	2090.55	-2.25203	0.105987	-21.2482	3.42349e-100	7.61708e-99
Tkfc	4768.76	-2.24842	0.15253	-14.7409	3.52274e-49	3.43568e-48
Mapk13	169.392	-2.24675	0.106061	-21.1836	1.35379e-99	3.00185e-98
Dctn3	596.804	-2.24642	0.0737568	-30.4571	9.65938e-204	5.48535e-202
Mettl7a1	5686.33	-2.24606	0.145445	-15.4427	8.45006e-54	9.17066e-53
Pfn3	483.879	-2.24601	0.245315	-9.1556	5.40583e-20	2.34204e-19
Psme2	504.369	-2.24507	0.0889107	-25.2509	1.10683e-140	3.65235e-139
Uqcrc2	7043.66	-2.24432	0.0678576	-33.074	7.03434e-240	5.22494e-238
BC024386	1153.55	-2.24351	0.201008	-11.1613	6.30708e-29	3.64415e-28
Ggct	331.745	-2.24316	0.153781	-14.5867	3.41413e-48	3.26297e-47
Acyp1	114.845	-2.24298	0.125573	-17.8619	2.33622e-71	3.52146e-70
Coa3	542.48	-2.24296	0.106993	-20.9636	1.41114e-97	3.04941e-96
A2m	25.6394	-2.23763	0.441723	-5.06568	4.06938e-07	9.85316e-07
0610009L18Rik	29.7378	-2.23756	0.187954	-11.9048	1.11742e-32	7.19707e-32
Vill	912.58	-2.23648	0.126146	-17.7293	2.49306e-70	3.65356e-69
Galns	1390.44	-2.23626	0.12912	-17.3192	3.37133e-67	4.72108e-66
Ces3a	1.81101	-2.23294	0.45217	-4.93828	7.88165e-07	1.87355e-06
Gm5177	0.789448	-2.23294	0.508676	-4.3897	1.13508e-05	2.47337e-05
Sf3b5	328.153	-2.2328	0.107883	-20.6965	3.72338e-95	7.76267e-94
Glmp	1478.65	-2.23247	0.0877689	-25.4358	1.01463e-142	3.43516e-141
Rgn	71.2075	-2.23203	0.12585	-17.7357	2.22462e-70	3.26998e-69
Polr2i	198.778	-2.23076	0.100647	-22.1641	7.63401e-109	1.83207e-107
Aldh9a1	5748.13	-2.23048	0.100244	-22.2504	1.11822e-109	2.72034e-108
Hgfac	132.281	-2.22904	0.461576	-4.8292	1.37084e-06	3.20098e-06
Gm15698	4.10135	-2.22702	0.564366	-3.94605	7.94521e-05	0.000161643
Itm2b	19796.1	-2.22701	0.0730569	-30.4833	4.34287e-204	2.47341e-202
Ces1d	5186.27	-2.22693	0.234148	-9.51078	1.89234e-21	8.61097e-21
Aprt	475.019	-2.22661	0.103844	-21.4419	5.43427e-102	1.22869e-100
Os9	2604.9	-2.22524	0.0655718	-33.936	1.96252e-252	1.55214e-250
Ndufv2	2555.67	-2.22395	0.078712	-28.2543	1.26171e-175	5.69228e-174
2200002J24Rik	1.46042	-2.22343	0.509704	-4.3622	1.28762e-05	2.79174e-05
Papss2	5282.38	-2.22229	0.10697	-20.7748	7.31681e-96	1.54024e-94
Sms	308.346	-2.22062	0.0898815	-24.7061	9.19807e-135	2.87495e-133
Aldoc	260.493	-2.21796	0.124473	-17.8189	5.0447e-71	7.55159e-70
Dio1	580.691	-2.21772	0.181709	-12.2048	2.93085e-34	1.97088e-33
Mrps33	133.304	-2.21746	0.113471	-19.5421	4.81172e-85	8.94357e-84
Fam167b	80.2139	-2.21736	0.166109	-13.3488	1.20317e-40	9.54666e-40
Aifm3	204.721	-2.21431	0.124208	-17.8275	4.32393e-71	6.48258e-70
Eif3h	1437.57	-2.21406	0.0564508	-39.221	0	0
S100a13	182.271	-2.21343	0.0827666	-26.743	1.48859e-157	5.80432e-156
Hsd11b1	1217.22	-2.21322	0.179896	-12.3028	8.75164e-35	5.96939e-34
Glod4	1005.73	-2.21041	0.0898745	-24.5944	1.4495e-133	4.48036e-132
Slc25a1	1386.73	-2.20828	0.0812434	-27.181	1.08894e-162	4.43178e-161
Bbox1	36.2072	-2.20821	0.235698	-9.36883	7.33433e-21	3.27149e-20
Lppos	62.2433	-2.20694	0.128996	-17.1086	1.27969e-65	1.74329e-64
Mdh1b	3.2914	-2.20622	0.3641	-6.05936	1.36661e-09	3.83408e-09
Ldha	7901.58	-2.20558	0.0949663	-23.2249	2.5534e-119	6.87061e-118
Mrpl42	767.831	-2.20469	0.0881706	-25.0049	5.41177e-138	1.74166e-136
Fkbp4	2715.98	-2.20415	0.109944	-20.0478	2.10799e-89	4.14698e-88
Ctsf	800.877	-2.20367	0.104128	-21.163	2.09416e-99	4.62253e-98
Commd4	354.672	-2.20262	0.0802107	-27.4604	5.2148e-166	2.17209e-164
D330023K18Rik	39.3256	-2.20236	0.120019	-18.35	3.29883e-75	5.33024e-74
Tma7	323.507	-2.20203	0.120379	-18.2925	9.50051e-75	1.52375e-73
Ccdc151	33.7637	-2.19982	0.210404	-10.4552	1.387e-25	7.2234e-25
Tmbim6	25805.7	-2.19967	0.0753108	-29.2079	1.5405e-187	7.71631e-186
Gm10941	8.07347	-2.19958	0.251171	-8.75733	1.99929e-18	8.18102e-18
Uap1l1	728.484	-2.19935	0.0964979	-22.7917	5.53828e-115	1.42731e-113
2017-03-02	3047.17	-2.19846	0.0896456	-24.5238	8.22527e-133	2.52246e-131
Fbxw15	8.44681	-2.19781	0.313995	-6.99951	2.56851e-12	8.25531e-12
Fars2	619.789	-2.19684	0.104155	-21.0919	9.43392e-99	2.06605e-97
Ap1s1	705.681	-2.19418	0.0873772	-25.1115	3.72196e-139	1.21383e-137
Slc6a4	109.171	-2.19336	0.149726	-14.6492	1.3632e-48	1.31441e-47
Col6a1	227.296	-2.19208	0.145526	-15.0632	2.82859e-51	2.91437e-50
Cnpy2	706.402	-2.19154	0.0834303	-26.2679	4.46603e-152	1.66814e-150
Blvra	726.078	-2.18907	0.0867249	-25.2415	1.4028e-140	4.62119e-139
Gstz1	3523.01	-2.18808	0.0932323	-23.4691	8.43574e-122	2.32102e-120
2010005H15Rik	1.4454	-2.18748	0.508081	-4.30538	1.66699e-05	3.58406e-05
Cited1	9.66211	-2.18723	0.364392	-6.00242	1.94397e-09	5.405e-09
Ufc1	904.16	-2.18581	0.0839223	-26.0456	1.50828e-149	5.47664e-148
Pi16	87.5423	-2.18535	0.141171	-15.4802	4.7179e-54	5.14022e-53
Vamp8	1777.86	-2.18527	0.0921589	-23.712	2.7148e-124	7.6972e-123
Ggact	757.41	-2.18504	0.0913775	-23.9122	2.28495e-126	6.6128e-125
Fabp5	69.9884	-2.18429	0.143357	-15.2368	2.01621e-52	2.12556e-51
LOC102631757	86.1994	-2.18209	0.259227	-8.41766	3.84082e-17	1.50694e-16
Acy3	14849.9	-2.18192	0.173665	-12.5639	3.33303e-36	2.35397e-35
Lmo1	20.015	-2.18022	0.227515	-9.58276	9.44882e-22	4.34619e-21
H2-T22	0.940818	-2.17949	0.504368	-4.32123	1.55161e-05	3.34592e-05
Rpn2	2534.84	-2.17844	0.0769697	-28.3026	3.21019e-176	1.4618e-174
Ascc1	668.834	-2.17665	0.104385	-20.8522	1.45561e-96	3.10091e-95
Ppia	5404.93	-2.1757	0.0748474	-29.0685	8.99218e-186	4.41363e-184
Tusc3	523.528	-2.17516	0.0853664	-25.4803	3.25979e-143	1.11329e-141
Serpinf2	2813.89	-2.17496	0.18247	-11.9195	9.36518e-33	6.0439e-32
Mrpl27	461.465	-2.17327	0.085063	-25.549	5.63494e-144	1.938e-142
Nnt	2945.99	-2.17311	0.144787	-15.0091	6.40398e-51	6.52932e-50
Aqp1	11968.1	-2.17275	0.112586	-19.2985	5.52568e-83	1.00041e-81
Optc	4.24412	-2.17236	0.36857	-5.89402	3.769e-09	1.03176e-08
Ptprn2	18.6722	-2.1722	0.264043	-8.22672	1.92402e-16	7.36976e-16
Cstb	659.073	-2.17182	0.101687	-21.3578	3.29855e-101	7.42363e-100
Mrpl4	860.956	-2.17165	0.0794435	-27.3358	1.59116e-164	6.55767e-163
Gsta4	999.374	-2.17119	0.16318	-13.3055	2.14979e-40	1.69134e-39
Rbp7	14.3532	-2.16947	0.32871	-6.59995	4.11309e-11	1.24688e-10
5830454E08Rik	14.2244	-2.16848	0.207758	-10.4375	1.67159e-25	8.68472e-25
Hsd17b14	123.503	-2.1683	0.209637	-10.3431	4.49701e-25	2.30999e-24
Dnajc15	478.429	-2.16807	0.10339	-20.9698	1.2372e-97	2.68542e-96
Hscb	165.172	-2.16725	0.113956	-19.0182	1.20479e-80	2.09577e-79
Rnd2	76.9898	-2.16716	0.120681	-17.9577	4.17941e-72	6.38348e-71
Lgals3bp	583.565	-2.16711	0.111885	-19.369	1.40859e-83	2.57167e-82
Ctsb	8911.83	-2.16624	0.0635896	-34.0659	2.35781e-254	1.89547e-252
Ly6e	2609.41	-2.16527	0.180002	-12.0292	2.49657e-33	1.6333e-32
Snapc5	243.265	-2.16513	0.103273	-20.9652	1.36313e-97	2.94892e-96
Fam195a	900.032	-2.16422	0.114664	-18.8744	1.85301e-79	3.16421e-78
Aifm1	2034.93	-2.16403	0.0891504	-24.2739	3.69602e-130	1.10569e-128
1810063I02Rik	5.41266	-2.16336	0.318674	-6.78863	1.13203e-11	3.53602e-11
Fn1	718.285	-2.16278	0.216833	-9.97441	1.97262e-23	9.6555e-23
AA465934	54.3167	-2.16191	0.298042	-7.25372	4.05486e-13	1.35012e-12
Actg2	19.475	-2.16164	0.203777	-10.6079	2.73945e-26	1.44988e-25
Mrps18a	554.913	-2.16152	0.0626528	-34.4999	8.04246e-261	7.01382e-259
Wdr83os	323.373	-2.16061	0.0849402	-25.4368	9.87505e-143	3.34912e-141
Urod	811.748	-2.15965	0.0632928	-34.1216	3.53386e-255	2.88845e-253
Rps3a1	1966.65	-2.15937	0.182652	-11.8223	2.99312e-32	1.90458e-31
Atp6v1f	1370.14	-2.15754	0.0830183	-25.9887	6.64595e-149	2.37347e-147
Dynlrb1	641.102	-2.15667	0.0853743	-25.2614	8.49705e-141	2.81816e-139
Tbxa2r	30.1657	-2.15623	0.215068	-10.0258	1.17398e-23	5.78114e-23
Reep5	1750.38	-2.15587	0.0939531	-22.9463	1.60477e-116	4.18548e-115
Cib1	1277.36	-2.15209	0.0928919	-23.1676	9.65299e-119	2.59026e-117
Zmynd10	190.605	-2.15208	0.143189	-15.0297	4.69361e-51	4.80554e-50
Anpep	1816.19	-2.15198	0.141376	-15.2217	2.54021e-52	2.67077e-51
Apol11b	0.837778	-2.15157	0.538651	-3.99436	6.48702e-05	0.00013296
Emid1	41.1349	-2.15135	0.175031	-12.2912	1.00937e-34	6.86799e-34
Comt	1646.94	-2.1513	0.116054	-18.537	1.03848e-76	1.71196e-75
Snf8	613.19	-2.1506	0.0873973	-24.6072	1.05875e-133	3.27776e-132
Bola1	160.113	-2.15055	0.0964785	-22.2905	4.57062e-110	1.11749e-108
Txn2	2229.93	-2.1493	0.0674983	-31.8423	1.68483e-222	1.07912e-220
Itfg1	2622.18	-2.14852	0.0883992	-24.3048	1.74625e-130	5.24008e-129
Sucla2	3116.49	-2.14764	0.0844211	-25.4396	9.20171e-143	3.12618e-141
Spns3	21.8015	-2.14757	0.297783	-7.21184	5.51994e-13	1.82766e-12
Gadd45gip1	286.79	-2.14746	0.0959715	-22.376	6.73906e-111	1.66432e-109
Ebpl	97.8469	-2.14739	0.135945	-15.796	3.31251e-56	3.75348e-55
Hmgcl	1636.55	-2.14687	0.0581928	-36.8923	6.1374e-298	7.44684e-296
Snhg8	142.06	-2.14569	0.156413	-13.7181	7.90795e-43	6.63297e-42
Aldob	92163.8	-2.1451	0.133759	-16.037	7.04345e-58	8.24903e-57
Ift27	96.1459	-2.14393	0.105587	-20.3049	1.16266e-91	2.33669e-90
Kng1	8.33598	-2.14313	0.32883	-6.51745	7.15131e-11	2.14265e-10
Pin4	62.4503	-2.14171	0.128053	-16.7253	8.5809e-63	1.11307e-61
Ap2s1	676.229	-2.14081	0.0936505	-22.8596	1.17314e-115	3.04347e-114
Fmr1nb	2.95196	-2.14005	0.437676	-4.88957	1.01054e-06	2.38188e-06
Car14	964.734	-2.13973	0.188759	-11.3358	8.72618e-30	5.1908e-29
Cfap126	42.8644	-2.13702	0.184268	-11.5973	4.2508e-31	2.61954e-30
2210011C24Rik	52.3716	-2.13385	0.192966	-11.0581	2.00189e-28	1.13189e-27
Mpv17	884.748	-2.13352	0.0834283	-25.5731	3.04058e-144	1.04943e-142
Vil1	2121.06	-2.13311	0.112276	-18.9987	1.74713e-80	3.02573e-79
Pdia3	6470.95	-2.13263	0.102106	-20.8865	7.11128e-97	1.52491e-95
Ahcy	1693.47	-2.13247	0.184499	-11.5582	6.71286e-31	4.11084e-30
Timm17b	278.504	-2.13108	0.0819333	-26.0099	3.82371e-149	1.37816e-147
Tescl	1.69513	-2.13031	0.549611	-3.87603	0.000106174	0.000213583
Timm50	684.818	-2.12959	0.0734123	-29.0086	5.12834e-185	2.51083e-183
Gjb1	386.069	-2.12933	0.176966	-12.0324	2.39946e-33	1.57136e-32
Tmem258	235.859	-2.12851	0.0783745	-27.1582	2.02446e-162	8.20494e-161
Lamp2	11234	-2.12576	0.0872728	-24.3577	4.80944e-131	1.45663e-129
Epb4.1l4aos	75.9519	-2.12568	0.202415	-10.5016	8.49025e-26	4.43943e-25
Mup3	1.00181	-2.12564	0.548892	-3.8726	0.000107681	0.000216458
Lhfpl1	3.15035	-2.1246	0.390239	-5.44435	5.19955e-08	1.33772e-07
Tie1	477.142	-2.12446	0.126264	-16.8255	1.58722e-63	2.09078e-62
B3gat2	411.367	-2.12444	0.115711	-18.3599	2.75138e-75	4.45304e-74
Mme	3172.25	-2.12409	0.131701	-16.1281	1.61807e-58	1.91919e-57
Gabrb3	241.611	-2.12192	0.318524	-6.66173	2.70624e-11	8.28627e-11
Tbcb	562.756	-2.121	0.0785446	-27.0038	1.33483e-160	5.31076e-159
Pla2g2c	4.44563	-2.12075	0.367197	-5.77551	7.67215e-09	2.06696e-08
Shfm1	781.148	-2.12073	0.105083	-20.1814	1.42723e-90	2.82769e-89
1700112E06Rik	49.128	-2.12024	0.158311	-13.3929	6.6572e-41	5.32113e-40
Lhfp	261.553	-2.11909	0.154117	-13.7499	5.09743e-43	4.29958e-42
Mrpl20	734.102	-2.11907	0.0975038	-21.7332	9.96172e-105	2.30845e-103
Pm20d1	1825.15	-2.11906	0.228307	-9.28162	1.66914e-20	7.35877e-20
Ugt1a10	845.809	-2.11861	0.334807	-6.32786	2.48582e-10	7.25059e-10
Cck	43.4496	-2.11839	0.201864	-10.4941	9.19053e-26	4.80431e-25
Cox14	547.21	-2.11656	0.100206	-21.1221	4.9823e-99	1.09359e-97
Tfr2	4.14963	-2.11598	0.372902	-5.67436	1.39211e-08	3.69394e-08
Pcx	7411.63	-2.11507	0.149064	-14.189	1.07111e-45	9.68262e-45
Pgk1	3271.67	-2.11228	0.0719846	-29.3436	2.88606e-189	1.46821e-187
Ivd	4322.96	-2.1118	0.120775	-17.4854	1.85214e-68	2.64099e-67
Slc44a4	1091.42	-2.11141	0.105991	-19.9207	2.69214e-88	5.24337e-87
Fbxo2	25.4893	-2.11111	0.17059	-12.3753	3.55354e-35	2.44862e-34
Cyp7b1	1687.95	-2.10983	0.314512	-6.70827	1.96945e-11	6.07598e-11
Sec61g	31.2971	-2.10965	0.157402	-13.4029	5.81075e-41	4.65408e-40
Aamdc	328.577	-2.10931	0.099587	-21.1806	1.44282e-99	3.19563e-98
Ptgr1	142.307	-2.10666	0.129354	-16.286	1.24129e-59	1.50518e-58
Mettl23	206.686	-2.10529	0.107803	-19.5291	6.20772e-85	1.15055e-83
Igfbp4	10427.5	-2.10524	0.161785	-13.0125	1.03859e-38	7.82148e-38
A630076J17Rik	37.9173	-2.10468	0.328051	-6.41571	1.4017e-10	4.14005e-10
Gss	4022.63	-2.10453	0.0964665	-21.8161	1.63071e-105	3.80143e-104
Samm50	2056.89	-2.10378	0.0676217	-31.1111	1.70621e-212	1.01929e-210
Snhg18	309.348	-2.10288	0.116774	-18.0081	1.68317e-72	2.58903e-71
Galk2	694.126	-2.10166	0.101005	-20.8074	3.71046e-96	7.8361e-95
Eef1a1	43475.9	-2.10164	0.0447418	-46.9727	0	0
Col6a5	12.9285	-2.0999	0.288599	-7.27619	3.43387e-13	1.14825e-12
Car3	1682.09	-2.09854	0.26526	-7.91125	2.54814e-15	9.3691e-15
Cdc37	1393.16	-2.09654	0.0708536	-29.5898	2.02388e-192	1.0515e-190
Apool	475.66	-2.09634	0.0827914	-25.3207	1.88777e-141	6.32548e-140
Crb1	2.92237	-2.09619	0.423129	-4.95403	7.26911e-07	1.73406e-06
Mmp23	50.3532	-2.09469	0.125155	-16.7368	7.07034e-63	9.17734e-62
Eno1b	239.258	-2.09455	0.523124	-4.00392	6.23025e-05	0.000127858
Abat	5780.64	-2.09437	0.15335	-13.6574	1.82388e-42	1.51293e-41
Hist2h2ac	2.69969	-2.09417	0.433271	-4.8334	1.34221e-06	3.13524e-06
Gkn3	1.23396	-2.09396	0.517647	-4.04515	5.22891e-05	0.000107966
Psmb4	1880.19	-2.09275	0.07561	-27.6782	1.27856e-168	5.44154e-167
Lage3	215.549	-2.09149	0.110031	-19.0083	1.45718e-80	2.52583e-79
Gstt2	2194.05	-2.08976	0.138188	-15.1226	1.14995e-51	1.19618e-50
3632451O06Rik	143.777	-2.08971	0.152899	-13.6673	1.59172e-42	1.32316e-41
Rpp21	196.733	-2.08925	0.0862118	-24.2339	9.78294e-130	2.90882e-128
Sox18	101.521	-2.0848	0.23669	-8.80817	1.27201e-18	5.23794e-18
Eif5a	4587.39	-2.08458	0.0860122	-24.2359	9.32283e-130	2.77624e-128
Akr1b10	373.327	-2.08372	0.0799992	-26.0468	1.46289e-149	5.32171e-148
Tspan6	151.669	-2.08357	0.138032	-15.0948	1.75174e-51	1.81636e-50
Podxl2	15.8581	-2.08252	0.244871	-8.50456	1.82279e-17	7.21254e-17
Serf2	994.694	-2.0825	0.0711106	-29.2854	1.59211e-188	8.03664e-187
Acss2	2787.88	-2.08113	0.124539	-16.7107	1.09576e-62	1.41571e-61
Gm11837	19.5372	-2.07969	0.473777	-4.38959	1.13565e-05	2.47435e-05
Ehhadh	16019.3	-2.07954	0.194572	-10.6878	1.16111e-26	6.21601e-26
Upk3b	74.3081	-2.0795	0.142943	-14.5477	6.04001e-48	5.73331e-47
Hsbp1	1412.46	-2.07912	0.0741152	-28.0525	3.72429e-173	1.63861e-171
Slc17a1	7834.89	-2.0791	0.153561	-13.5392	9.17482e-42	7.46481e-41
Apopt1	408.129	-2.07886	0.0799243	-26.0104	3.77673e-149	1.36374e-147
Glrx5	883.732	-2.07884	0.112069	-18.5497	8.20371e-77	1.35583e-75
Sdf2l1	111.627	-2.07844	0.210304	-9.88304	4.93138e-23	2.37335e-22
Igfbp3	2627.24	-2.07787	0.179299	-11.5889	4.6926e-31	2.88543e-30
Mydgf	514.694	-2.07711	0.0728507	-28.5119	8.33244e-179	3.89412e-177
Kynu	248.453	-2.07545	0.238366	-8.70701	3.12e-18	1.26608e-17
Espn	224.998	-2.07515	0.0974824	-21.2874	1.48476e-100	3.31483e-99
Mthfs	56.1785	-2.07481	0.149253	-13.9013	6.21785e-44	5.35563e-43
Dpcd	230.196	-2.07428	0.0809582	-25.6216	8.76707e-145	3.03661e-143
Fkbp1b	19.1516	-2.07258	0.273472	-7.57876	3.48865e-14	1.22156e-13
Chmp2a	1091.72	-2.07034	0.0762038	-27.1684	1.53395e-162	6.22988e-161
P4hb	10365.1	-2.07009	0.0746963	-27.7135	4.80534e-169	2.06767e-167
Lipo1	652.1	-2.06977	0.204521	-10.1201	4.50019e-24	2.24607e-23
Fah	5375.65	-2.06953	0.105831	-19.5551	3.73365e-85	6.96627e-84
Mmrn1	25.7362	-2.06829	0.219252	-9.43338	3.9707e-21	1.78604e-20
9030625G05Rik	4.50012	-2.06634	0.370341	-5.57957	2.41118e-08	6.31569e-08
Ghitm	9408.13	-2.06548	0.0800021	-25.8178	5.59836e-147	1.96345e-145
Cldn10	1788.93	-2.06529	0.137275	-15.0449	3.73082e-51	3.82781e-50
Dhrs7	168.448	-2.06526	0.113673	-18.1685	9.16479e-74	1.43918e-72
Gpr150	7.04098	-2.06338	0.295529	-6.98199	2.9102e-12	9.33049e-12
Cystm1	1238.89	-2.06289	0.0877045	-23.521	2.48923e-122	6.88768e-121
Mrpl21	267.45	-2.06216	0.0813099	-25.3617	6.67072e-142	2.2429e-140
Tpk1	1474.4	-2.05989	0.0891045	-23.1177	3.07217e-118	8.20997e-117
Auh	1056.32	-2.05987	0.059517	-34.6099	1.79579e-262	1.59458e-260
Uchl1	78.545	-2.05886	0.223663	-9.20517	3.41122e-20	1.48879e-19
Glb1	1481.1	-2.05789	0.11781	-17.4679	2.51743e-68	3.5844e-67
Evc	1833.73	-2.05779	0.143376	-14.3524	1.02936e-46	9.48515e-46
Aldh6a1	15165.8	-2.05748	0.111243	-18.4954	2.2504e-76	3.69115e-75
Mtch1	2394.05	-2.0572	0.091385	-22.5114	3.21187e-112	7.99285e-111
Calr	8466.34	-2.0546	0.112473	-18.2676	1.49985e-74	2.3879e-73
Gmds	178.402	-2.05422	0.120203	-17.0896	1.77323e-65	2.41058e-64
Syp	126.526	-2.05294	0.125076	-16.4136	1.52803e-60	1.89044e-59
Exosc5	255.399	-2.05247	0.0793447	-25.8678	1.53483e-147	5.42186e-146
Rpl30	3.17845	-2.05112	0.370036	-5.54303	2.97287e-08	7.74849e-08
Mpz	5.01943	-2.05006	0.336684	-6.08898	1.13634e-09	3.19723e-09
Aco2	14382.2	-2.04885	0.0962522	-21.2862	1.52277e-100	3.39581e-99
Matn2	212.23	-2.04752	0.110469	-18.5348	1.08094e-76	1.78045e-75
Man2b2	620.601	-2.04673	0.134261	-15.2444	1.79382e-52	1.89315e-51
Cyp4a12b	128.831	-2.04665	0.345849	-5.91777	3.26326e-09	8.96593e-09
Itih1	48.3206	-2.04527	0.189243	-10.8077	3.16628e-27	1.72341e-26
Serpina10	81.6868	-2.04511	0.350454	-5.83562	5.35919e-09	1.45526e-08
Esd	4254.58	-2.04482	0.0828738	-24.6739	2.0403e-134	6.35681e-133
Tm4sf4	10.3755	-2.0448	0.322085	-6.34864	2.1722e-10	6.35524e-10
Esm1	152.3	-2.0447	0.228864	-8.93413	4.10383e-19	1.72183e-18
Afmid	857.839	-2.04422	0.122933	-16.6287	4.31591e-62	5.49975e-61
Apmap	1761.69	-2.04287	0.0828407	-24.6603	2.85541e-134	8.86811e-133
Col1a1	286.953	-2.04228	0.210098	-9.7206	2.46337e-22	1.15428e-21
Hspd1	7508.16	-2.04153	0.110925	-18.4045	1.20841e-75	1.96066e-74
Slc47a1	6489	-2.03923	0.159901	-12.7531	2.99691e-37	2.16432e-36
Ddost	1436.54	-2.03898	0.0800907	-25.4584	5.69463e-143	1.93806e-141
Naprt	458.093	-2.03888	0.0706607	-28.8546	4.43797e-183	2.13012e-181
Pld3	763.859	-2.03839	0.0938004	-21.7311	1.04196e-104	2.41169e-103
Tmsb10	123.344	-2.03803	0.136502	-14.9304	2.08961e-50	2.10198e-49
Enho	23.5896	-2.03679	0.191814	-10.6185	2.44344e-26	1.29637e-25
Dusp28	195.26	-2.0357	0.104606	-19.4606	2.36817e-84	4.36436e-83
Igbp1	942.079	-2.03552	0.0670447	-30.3607	1.81484e-202	1.00718e-200
Tpgs1	233.012	-2.03507	0.113407	-17.9448	5.27209e-72	8.03984e-71
Lbp	86.9558	-2.03485	0.142027	-14.3272	1.47879e-46	1.36008e-45
Adam11	106.481	-2.03471	0.231624	-8.7845	1.57058e-18	6.44834e-18
Clu	4573.9	-2.03461	0.184558	-11.0243	2.91906e-28	1.64428e-27
Lonp1	2702.24	-2.03197	0.0774898	-26.2224	1.47615e-151	5.48225e-150
Serpine2	295.25	-2.03114	0.114401	-17.7545	1.59172e-70	2.36458e-69
Aldoa	10929.6	-2.03061	0.0686954	-29.5596	4.94376e-192	2.56171e-190
Cbs	2116.38	-2.02976	0.157713	-12.87	6.64392e-38	4.89401e-37
Ptgds	98.3388	-2.02925	0.226722	-8.95041	3.54177e-19	1.48952e-18
C030006K11Rik	399.064	-2.0281	0.0992114	-20.4422	7.05274e-93	1.43816e-91
Sord	12403.4	-2.02585	0.196687	-10.2999	7.05489e-25	3.59555e-24
Gm525	0.609912	-2.02537	0.565003	-3.5847	0.000337468	0.000647269
Adh5	2686.25	-2.02528	0.0902143	-22.4497	1.28855e-111	3.1863e-110
Rogdi	886.384	-2.02448	0.0858827	-23.5726	7.35796e-123	2.04755e-121
Gcsh	1360.94	-2.02256	0.0909918	-22.2279	1.84403e-109	4.48049e-108
BC002163	66.5706	-2.02254	0.461118	-4.38615	1.15373e-05	2.51261e-05
Rnase1	6.35843	-2.02205	0.447324	-4.52032	6.17448e-06	1.3702e-05
Il3ra	30.5458	-2.02062	0.200129	-10.0966	5.71872e-24	2.84407e-23
Slc10a2	617.57	-2.02054	0.24399	-8.28127	1.21873e-16	4.69955e-16
Coq7	420.232	-2.01995	0.118154	-17.0959	1.59181e-65	2.16546e-64
Pbld2	346.962	-2.01982	0.142602	-14.164	1.53007e-45	1.37741e-44
Gtf3a	93.1597	-2.01689	0.124618	-16.1845	6.48352e-59	7.756e-58
Ephx2	4861.71	-2.01556	0.15835	-12.7285	4.10457e-37	2.95442e-36
Lap3	5400.55	-2.01535	0.113591	-17.7421	1.98326e-70	2.92621e-69
Sparc	1627.39	-2.01358	0.132442	-15.2035	3.35336e-52	3.51625e-51
Odc1	8329.54	-2.0129	0.182082	-11.0549	2.07585e-28	1.17269e-27
C1qbp	1220.83	-2.01234	0.0749756	-26.8399	1.10581e-158	4.3465e-157
Pth1r	5437.59	-2.01221	0.116634	-17.2524	1.07417e-66	1.48717e-65
Psmb3	837.04	-2.0122	0.0910432	-22.1016	3.05205e-108	7.27983e-107
C1rl	210.935	-2.01203	0.135401	-14.8597	6.01534e-50	5.98318e-49
Rnase4	220.31	-2.01003	0.179212	-11.2159	3.40668e-29	1.98893e-28
Mrpl23	27.8518	-2.00863	0.153246	-13.1073	2.99156e-39	2.28818e-38
Anapc11	332	-2.00787	0.0872865	-23.0033	4.32275e-117	1.13807e-115
Pold4	41.1065	-2.00774	0.138486	-14.4978	1.2516e-47	1.17604e-46
A430035B10Rik	36.3855	-2.00738	0.141727	-14.1637	1.53603e-45	1.38215e-44
Spcs1	1056.23	-2.00648	0.0883277	-22.7163	3.08913e-114	7.8781e-113
Nudt2	177.06	-2.00631	0.101144	-19.8361	1.45365e-87	2.79774e-86
Havcr1	743.912	-2.0016	0.487721	-4.10399	4.06083e-05	8.4635e-05
Cetn2	581.681	-2.00084	0.104679	-19.1141	1.92555e-81	3.40414e-80
Cfh	2266.77	-1.99996	0.159624	-12.5292	5.16926e-36	3.63504e-35
Spink11	0.736093	-1.99936	0.550696	-3.6306	0.000282762	0.000545826
2310008N11Rik	1.09567	-1.99875	0.494555	-4.04151	5.31089e-05	0.000109612
Slc27a2	46217.1	-1.99833	0.12795	-15.6181	5.48073e-55	6.06607e-54
Serpina1e	6.25393	-1.99807	0.444348	-4.49663	6.90374e-06	1.52752e-05
Gng5	594.598	-1.99707	0.0966136	-20.6707	6.36048e-95	1.32183e-93
Nucb2	263.296	-1.9967	0.134118	-14.8876	3.96528e-50	3.95819e-49
Spag4	12.4142	-1.99664	0.257963	-7.74005	9.93816e-15	3.56551e-14
1190002F15Rik	4.36114	-1.99657	0.326079	-6.12295	9.1856e-10	2.59532e-09
Nxph4	56.158	-1.99369	0.221008	-9.0209	1.86559e-19	7.91921e-19
S100a11	496.461	-1.99361	0.133127	-14.9752	1.06606e-50	1.08128e-49
Pycrl	382.923	-1.99359	0.107483	-18.5479	8.47242e-77	1.39906e-75
Mrgprg	3.94395	-1.99198	0.40625	-4.90335	9.42179e-07	2.22719e-06
Mxra8	263.848	-1.9917	0.110808	-17.9743	3.10024e-72	4.7389e-71
Nt5dc2	180.651	-1.99122	0.145357	-13.6988	1.03192e-42	8.64434e-42
Gm15217	202.167	-1.99114	0.170359	-11.6879	1.46955e-31	9.16886e-31
Arpc3	1232.11	-1.99105	0.0757212	-26.2945	2.21629e-152	8.35817e-151
Tmem14a	70.1889	-1.99057	0.123458	-16.1235	1.74471e-58	2.06688e-57
Endog	180.729	-1.99018	0.134697	-14.7752	2.11707e-49	2.08033e-48
Ubxn1	1276.77	-1.98976	0.0662573	-30.0308	3.88762e-198	2.11545e-196
Ndufaf3	217.396	-1.98801	0.0871279	-22.8172	3.09727e-115	8.00332e-114
Mfsd1	3087.83	-1.98772	0.107715	-18.4535	4.88718e-76	7.98254e-75
Rpl3l	23.7486	-1.98709	0.451441	-4.40166	1.07426e-05	2.34477e-05
Map2k2	1454.2	-1.98705	0.0662118	-30.0105	7.15936e-198	3.85284e-196
Gc	704.155	-1.98662	0.228502	-8.69412	3.49535e-18	1.41575e-17
C1ql1	2.63591	-1.98589	0.461134	-4.30654	1.65829e-05	3.56613e-05
Eno1	1.52229	-1.98534	0.457532	-4.33923	1.42982e-05	3.0908e-05
Got2	2664.6	-1.9838	0.0851226	-23.3052	3.92932e-120	1.06758e-118
Gngt2	41.902	-1.98352	0.140232	-14.1446	2.01632e-45	1.81015e-44
Ly6c1	663.748	-1.9831	0.104046	-19.0599	5.43795e-81	9.52738e-80
Egfl7	453.434	-1.98243	0.19983	-9.9206	3.38714e-23	1.64107e-22
Chchd3	2040.5	-1.98177	0.0924449	-21.4374	5.99237e-102	1.35331e-100
Gipc2	1503.55	-1.98141	0.102283	-19.3717	1.33721e-83	2.44592e-82
Hgd	5356.3	-1.98122	0.121184	-16.3488	4.43822e-60	5.43918e-59
Mpv17l2	300.527	-1.9811	0.0796313	-24.8784	1.27449e-136	4.04175e-135
Gm10845	15.3214	-1.9802	0.326394	-6.0669	1.30404e-09	3.66224e-09
Hpn	4996.29	-1.98017	0.0794334	-24.9287	3.63557e-137	1.16237e-135
AI314278	715.796	-1.98014	0.198892	-9.95583	2.37839e-23	1.15952e-22
Fam81a	284.813	-1.97956	0.131563	-15.0466	3.63685e-51	3.73336e-50
Serhl	339.178	-1.97913	0.0795156	-24.8898	9.59237e-137	3.05191e-135
Mrpl41	350.508	-1.97616	0.0926355	-21.3326	5.65205e-101	1.27057e-99
Atp9a	848.561	-1.97325	0.11808	-16.711	1.08933e-62	1.40834e-61
Aebp1	802.1	-1.97322	0.123669	-15.9557	2.60076e-57	2.99916e-56
Csrp2	1565.03	-1.97272	0.112518	-17.5324	8.10271e-69	1.16302e-67
BC031181	1257.11	-1.97258	0.0843423	-23.3878	5.68327e-121	1.55494e-119
Apeh	2632.65	-1.97173	0.0952577	-20.6989	3.54522e-95	7.39913e-94
As3mt	715.42	-1.96974	0.0683561	-28.8158	1.36049e-182	6.514e-181
Cd59a	521.835	-1.96746	0.144374	-13.6275	2.74738e-42	2.26552e-41
Rexo2	648.796	-1.96644	0.0987496	-19.9134	3.11698e-88	6.06477e-87
Gsn	2108.54	-1.96484	0.101095	-19.4357	3.85439e-84	7.08997e-83
Ifitm1	83.5794	-1.964	0.145245	-13.522	1.15908e-41	9.40702e-41
Zmat5	145.687	-1.96196	0.107429	-18.2627	1.63852e-74	2.6002e-73
Col15a1	257.498	-1.96173	0.225859	-8.68564	3.76627e-18	1.52359e-17
Mylk3	14.6945	-1.95949	0.20239	-9.68174	3.60514e-22	1.68082e-21
G6pc3	632.022	-1.95814	0.0778071	-25.1666	9.30082e-140	3.04341e-138
Rsph3b	156.45	-1.95684	0.1259	-15.5428	1.77905e-54	1.94808e-53
Tbca	795.207	-1.9554	0.108665	-17.9948	2.14109e-72	3.28502e-71
1810041H14Rik	9.68335	-1.95525	0.268432	-7.28396	3.24155e-13	1.08468e-12
Glb1l	1424.93	-1.95441	0.112817	-17.3238	3.11285e-67	4.36223e-66
Abcb1b	412.011	-1.95376	0.276408	-7.06839	1.56739e-12	5.08283e-12
Tmem223	425.747	-1.95371	0.0858584	-22.755	1.28072e-114	3.28333e-113
Cyp4a10	6419	-1.95332	0.261838	-7.46004	8.64958e-14	2.9722e-13
Nat9	223.223	-1.95281	0.0866676	-22.5322	2.0062e-112	5.01807e-111
Gm10639	144.105	-1.9525	0.364345	-5.35894	8.37135e-08	2.12493e-07
Slc13a3	8949.16	-1.95165	0.142678	-13.6787	1.36155e-42	1.13569e-41
Tmem116	676.166	-1.95162	0.136457	-14.3021	2.12333e-46	1.94647e-45
Polr2e	593.884	-1.95143	0.0742132	-26.295	2.18853e-152	8.26941e-151
Eef2	24936.9	-1.95059	0.0747709	-26.0876	5.04474e-150	1.84895e-148
Nudc	959.835	-1.95045	0.0693624	-28.1198	5.61764e-174	2.49979e-172
Aldh16a1	831.009	-1.95026	0.0684663	-28.4849	1.80077e-178	8.39573e-177
Kmo	1810.78	-1.94964	0.17732	-10.995	4.03893e-28	2.26335e-27
Tpm2	218.811	-1.94853	0.135844	-14.3439	1.16388e-46	1.07146e-45
Gnmt	375.732	-1.94816	0.160377	-12.1474	5.92047e-34	3.95948e-33
Sqrdl	1323.84	-1.94808	0.129395	-15.0553	3.18735e-51	3.27882e-50
1810037I17Rik	425.297	-1.94798	0.111293	-17.5032	1.35519e-68	1.94088e-67
Cntn1	44.0157	-1.94787	0.254902	-7.64163	2.14485e-14	7.5768e-14
Clta	1998.34	-1.94751	0.0823983	-23.6353	1.67246e-123	4.68746e-122
Hsd3b3	685.382	-1.94665	0.207454	-9.38352	6.38073e-21	2.85169e-20
Mlf2	2754.63	-1.94584	0.0719581	-27.0413	4.83062e-161	1.93373e-159
Timd2	410.439	-1.94583	0.3175	-6.1286	8.86572e-10	2.50748e-09
Eef1d	1255.2	-1.94571	0.0770262	-25.2604	8.70613e-141	2.88261e-139
Sec11c	318.997	-1.94305	0.0771256	-25.1934	4.73478e-140	1.55452e-138
Igfals	234.813	-1.9427	0.200022	-9.71245	2.66847e-22	1.24919e-21
Ctsd	9148.06	-1.94198	0.0807944	-24.0361	1.16629e-127	3.40051e-126
Psenen	345.423	-1.93853	0.0993107	-19.5199	7.43806e-85	1.37727e-83
Cd1d2	0.862664	-1.93768	0.544911	-3.55596	0.000376599	0.000718373
H2-K1	3484.65	-1.93725	0.145177	-13.3441	1.2827e-40	1.01653e-39
Mrps34	560.267	-1.93697	0.104392	-18.5548	7.45947e-77	1.23492e-75
Uqcc3	226.937	-1.93652	0.0890173	-21.7544	6.27796e-105	1.45826e-103
Tmem219	269.669	-1.93589	0.0800352	-24.188	2.97386e-129	8.78886e-128
Coq4	298.999	-1.93588	0.0979198	-19.7701	5.39176e-87	1.03061e-85
Toporsos	16.3825	-1.93578	0.197741	-9.7895	1.24917e-22	5.91578e-22
Lamtor5	841.895	-1.93396	0.0937697	-20.6245	1.65379e-94	3.42596e-93
Msrb1	2173.7	-1.93321	0.127089	-15.2115	2.96859e-52	3.11614e-51
Prdx1	10031.5	-1.93254	0.109367	-17.6702	7.11486e-70	1.03646e-68
Mrpl11	442.922	-1.93253	0.07279	-26.5494	2.61147e-155	1.00226e-153
Pxmp2	594.513	-1.93162	0.133126	-14.5097	1.05214e-47	9.90052e-47
Gm1673	2.23974	-1.93013	0.436487	-4.42197	9.7805e-06	2.14051e-05
Churc1	331.029	-1.92937	0.0943856	-20.4414	7.16454e-93	1.45943e-91
Cyp2d9	1745.58	-1.92745	0.188558	-10.222	1.58009e-24	7.97394e-24
Egf	24593.1	-1.92723	0.209802	-9.18594	4.07949e-20	1.7749e-19
Tmem134	721.638	-1.92651	0.0612599	-31.4482	4.44311e-217	2.72944e-215
Mgst1	1253.11	-1.9265	0.126671	-15.2087	3.09457e-52	3.24664e-51
Hspb2	15.8543	-1.92523	0.212335	-9.06694	1.22402e-19	5.23565e-19
Hsd3b2	1545.38	-1.92397	0.289925	-6.63611	3.22073e-11	9.82924e-11
Acadl	5079.93	-1.92258	0.0745451	-25.7908	1.12483e-146	3.9379e-145
Lrg1	105.859	-1.92193	0.192893	-9.96372	2.19693e-23	1.07346e-22
Letm1	2481.08	-1.92151	0.0747392	-25.7095	9.15678e-146	3.19425e-144
Slc25a11	1988.18	-1.92124	0.109	-17.6261	1.55363e-69	2.25652e-68
Abhd11	639.413	-1.92104	0.0610015	-31.4918	1.1261e-217	6.96149e-216
Tm6sf2	97.7007	-1.9203	0.129898	-14.7832	1.88091e-49	1.85106e-48
Adh1	5137.84	-1.92023	0.202462	-9.4844	2.43788e-21	1.10445e-20
Erdr1	224.85	-1.91985	0.219037	-8.76498	1.8681e-18	7.64898e-18
Clec2h	266.844	-1.91783	0.290925	-6.59218	4.33413e-11	1.31064e-10
1700119H24Rik	7.04407	-1.91761	0.275185	-6.96845	3.20455e-12	1.0254e-11
Eef1g	2182.46	-1.91719	0.0608088	-31.5282	3.57241e-218	2.22252e-216
Akr1e1	552.632	-1.9168	0.231604	-8.27621	1.27163e-16	4.89868e-16
Eif3f	1458.22	-1.91648	0.0779354	-24.5906	1.59293e-133	4.91595e-132
Man1a	2130.55	-1.91485	0.113709	-16.8399	1.24495e-63	1.64214e-62
Pbld1	1549.95	-1.9146	0.200685	-9.54036	1.42339e-21	6.51039e-21
Praf2	135.438	-1.91332	0.0979179	-19.5401	5.01071e-85	9.29576e-84
Pih1d1	358.349	-1.91233	0.0652382	-29.313	7.07993e-189	3.58307e-187
Rgs5	285.371	-1.91144	0.119698	-15.9689	2.10612e-57	2.43306e-56
Ramp2	137.601	-1.91059	0.11904	-16.0499	5.72134e-58	6.71673e-57
Pla2g12b	4.48479	-1.91053	0.388882	-4.91289	8.97432e-07	2.12475e-06
1700067K01Rik	28.4813	-1.91007	0.174171	-10.9667	5.52642e-28	3.0863e-27
Nr1h3	537.819	-1.90903	0.111123	-17.1794	3.78499e-66	5.19605e-65
Hmg20b	559.397	-1.90851	0.0670223	-28.4758	2.33735e-178	1.08456e-176
Csad	3258.68	-1.9082	0.127554	-14.9599	1.34223e-50	1.35857e-49
1700034P13Rik	11.7124	-1.90725	0.204048	-9.34707	9.01113e-21	4.00803e-20
Gmpr	717.71	-1.90614	0.12637	-15.0838	2.06944e-51	2.13897e-50
Gm15706	26.453	-1.90601	0.173378	-10.9934	4.11055e-28	2.30283e-27
Ace2	932.044	-1.90524	0.134704	-14.1439	2.03714e-45	1.828e-44
Slc25a10	6061.68	-1.9025	0.106455	-17.8715	1.96657e-71	2.97345e-70
Ppp1ca	2454.17	-1.90217	0.0676841	-28.1037	8.82007e-174	3.90703e-172
Cyp2c38	0.778174	-1.89946	0.550276	-3.45183	0.000556791	0.00104345
D630023F18Rik	314.098	-1.89915	0.228713	-8.30361	1.00999e-16	3.9054e-16
Ppm1m	251.524	-1.89908	0.099392	-19.1069	2.21084e-81	3.90142e-80
Gypa	1.01725	-1.899	0.511223	-3.71462	0.000203508	0.00039843
Mvk	147.076	-1.89899	0.114766	-16.5466	1.69429e-61	2.12849e-60
Folh1	2010.18	-1.89809	0.302433	-6.27605	3.47288e-10	1.00448e-09
2310009A05Rik	106.441	-1.89737	0.131501	-14.4285	3.42221e-47	3.1865e-46
Clpb	967.124	-1.89731	0.0787438	-24.0947	2.84006e-128	8.34294e-127
Gpd1	6392.95	-1.89724	0.169996	-11.1605	6.36165e-29	3.67351e-28
Car5a	32.4193	-1.89697	0.255259	-7.43156	1.07328e-13	3.67706e-13
Chchd1	399.001	-1.89681	0.0908029	-20.8894	6.6917e-97	1.43651e-95
Mvd	456.645	-1.89451	0.117425	-16.1338	1.4774e-58	1.75447e-57
Efemp2	100.765	-1.89171	0.130243	-14.5244	8.4842e-48	8.00671e-47
Rnaseh2b	268.405	-1.89088	0.10605	-17.8302	4.12247e-71	6.19004e-70
Gpaa1	545.369	-1.89048	0.0894074	-21.1446	3.09348e-99	6.80531e-98
Icam4	2.93473	-1.88874	0.394973	-4.78194	1.73609e-06	4.0189e-06
Cxx1c	66.1263	-1.88759	0.127031	-14.8593	6.05171e-50	6.01323e-49
Cdk5	371.167	-1.88618	0.0989991	-19.0525	6.26152e-81	1.09605e-79
Ptn	15.5595	-1.88569	0.265941	-7.09063	1.33504e-12	4.34088e-12
Vnn1	1588.67	-1.88548	0.224817	-8.38672	4.99903e-17	1.95195e-16
Me3	541.104	-1.88502	0.110722	-17.0248	5.38027e-65	7.26858e-64
Rdh16	3113.73	-1.88464	0.137144	-13.742	5.68702e-43	4.79069e-42
Aarsd1	485.724	-1.88396	0.0555543	-33.9121	4.41964e-252	3.48136e-250
Mrps26	622.46	-1.88228	0.070757	-26.602	6.42944e-156	2.4773e-154
Amt	651.784	-1.88222	0.103892	-18.1171	2.33775e-73	3.6476e-72
B230118H07Rik	353.381	-1.88158	0.105952	-17.7588	1.47296e-70	2.19149e-69
Rhoc	843.532	-1.88152	0.119512	-15.7434	7.62611e-56	8.56676e-55
Ctxn3	41.9049	-1.88134	0.335109	-5.61412	1.97568e-08	5.20078e-08
Ccdc91	720.183	-1.88039	0.137898	-13.6361	2.44338e-42	2.0191e-41
Gpi1	5841.68	-1.8796	0.0812378	-23.137	1.96532e-118	5.25926e-117
Chadl	48.689	-1.87862	0.41552	-4.52113	6.15118e-06	1.36534e-05
Mrps7	1109.32	-1.87692	0.0722211	-25.9885	6.68343e-149	2.3825e-147
Abcg2	4863.36	-1.87612	0.128664	-14.5815	3.68193e-48	3.51204e-47
Clic6	14.0558	-1.87578	0.309658	-6.05759	1.38173e-09	3.8754e-09
Tmem14c	1047.66	-1.87553	0.0832834	-22.5199	2.64931e-112	6.60974e-111
1190007I07Rik	67.914	-1.87495	0.196709	-9.53158	1.54906e-21	7.06866e-21
Scrg1	3.35319	-1.87406	0.469053	-3.99542	6.45799e-05	0.000132393
Gm5512	5.25	-1.87383	0.365664	-5.12447	2.98383e-07	7.28705e-07
Sema3g	591.067	-1.87301	0.124794	-15.0088	6.43167e-51	6.55413e-50
2700094K13Rik	89.2653	-1.87274	0.139085	-13.4647	2.52434e-41	2.03688e-40
Pon1	7.04117	-1.8727	0.281794	-6.64565	3.01887e-11	9.22183e-11
Msln	43.3834	-1.87176	0.195571	-9.57076	1.06127e-21	4.87235e-21
Palm	1030.17	-1.87171	0.0991336	-18.8807	1.64497e-79	2.81387e-78
Ift22	168.063	-1.87154	0.114869	-16.2929	1.10907e-59	1.34653e-58
1700029N11Rik	8.45639	-1.87092	0.274657	-6.81184	9.636e-12	3.01859e-11
Slc7a9	1431.7	-1.86811	0.165029	-11.3199	1.04565e-29	6.20497e-29
Surf1	562.468	-1.86758	0.0747826	-24.9734	1.18856e-137	3.81258e-136
Ube2m	1045.05	-1.86592	0.0744982	-25.0465	1.90431e-138	6.15905e-137
Neu1	4047.69	-1.86454	0.107321	-17.3735	1.31008e-67	1.84916e-66
Gm10549	1.39619	-1.86372	0.485093	-3.84199	0.000122043	0.000243973
Dync2li1	381.197	-1.86272	0.0931475	-19.9975	5.78927e-89	1.13548e-87
Bckdk	872.684	-1.86235	0.129073	-14.4286	3.42038e-47	3.18632e-46
Hagh	2374.66	-1.86208	0.0780649	-23.853	9.42455e-126	2.71147e-124
Ndufab1	382.217	-1.86202	0.0983408	-18.9344	5.94074e-80	1.02069e-78
Adk	2038.64	-1.86186	0.11074	-16.8129	1.96285e-63	2.58211e-62
Wfdc21	0.780847	-1.86027	0.544584	-3.41594	0.000635625	0.00118426
Slc39a11	503.621	-1.85993	0.0948887	-19.6011	1.51243e-85	2.8409e-84
Macrod2	352.2	-1.85959	0.157026	-11.8425	2.35196e-32	1.49953e-31
Slc38a10	2401.46	-1.85929	0.0757873	-24.533	6.57221e-133	2.01868e-131
Gm4477	17.921	-1.85911	0.2902	-6.4063	1.4909e-10	4.39819e-10
Fxn	139.678	-1.85865	0.0860906	-21.5895	2.25451e-103	5.18139e-102
Lamc3	239.184	-1.85771	0.132255	-14.0464	8.10877e-45	7.1644e-44
Aass	7410.53	-1.85692	0.141361	-13.1361	2.04586e-39	1.5716e-38
Mthfsl	103.256	-1.85691	0.113911	-16.3013	9.65389e-60	1.17355e-58
Pdia6	2315.55	-1.85663	0.0942459	-19.6999	2.162e-86	4.11244e-85
Cadm4	450.908	-1.85573	0.0898461	-20.6546	8.88388e-95	1.84232e-93
Psmb7	1669.75	-1.85487	0.078108	-23.7475	1.16701e-124	3.32326e-123
Dalrd3	887.293	-1.85461	0.0706017	-26.2686	4.38687e-152	1.64171e-150
Grina	7222.46	-1.85362	0.0912725	-20.3086	1.07934e-91	2.17146e-90
Mrpl2	731.839	-1.85325	0.0773005	-23.9746	5.12375e-127	1.48505e-125
Tmem42	127.1	-1.85317	0.102444	-18.0895	3.85834e-73	5.99147e-72
Hsf2bp	107.368	-1.85268	0.179358	-10.3295	5.18146e-25	2.65251e-24
Gm561	188.297	-1.85138	0.133199	-13.8993	6.39553e-44	5.50624e-43
Tkt	3296.02	-1.85074	0.0958826	-19.3022	5.1472e-83	9.33618e-82
Vti1b	1004.85	-1.8496	0.081996	-22.5572	1.14221e-112	2.86799e-111
Cotl1	1604.82	-1.84909	0.0868457	-21.2917	1.3546e-100	3.02769e-99
Ell3	107.229	-1.84841	0.173016	-10.6835	1.21634e-26	6.50279e-26
Zeb2os	28.5405	-1.84829	0.186008	-9.93664	2.88382e-23	1.40068e-22
Kl	8922.64	-1.84789	0.173927	-10.6245	2.29271e-26	1.2174e-25
0610005C13Rik	1094.93	-1.84725	0.166387	-11.1022	1.22434e-28	6.9873e-28
Arl6ip4	429.414	-1.84583	0.0808645	-22.8263	2.51621e-115	6.51047e-114
Tbx10	29.4919	-1.84452	0.280063	-6.58607	4.51631e-11	1.36488e-10
Vstm2l	0.856635	-1.8441	0.546625	-3.3736	0.000741908	0.0013722
A930005H10Rik	97.6243	-1.84223	0.151485	-12.1611	5.00634e-34	3.35617e-33
Psap	20972.4	-1.83999	0.0839647	-21.9138	1.91783e-106	4.51927e-105
Sigirr	910.322	-1.8384	0.0851744	-21.584	2.54133e-103	5.8337e-102
Pklr	545.379	-1.83496	0.204276	-8.98275	2.64084e-19	1.11519e-18
Gas6	4194.66	-1.83487	0.0794669	-23.0898	5.86124e-118	1.55781e-116
Ethe1	1080.42	-1.83447	0.144538	-12.692	6.54984e-37	4.68686e-36
Rhpn1	238.41	-1.83442	0.149538	-12.2672	1.35794e-34	9.2109e-34
Rras	231.395	-1.83322	0.0963964	-19.0175	1.22163e-80	2.12318e-79
Pemt	21.0916	-1.83305	0.183352	-9.99744	1.56387e-23	7.68364e-23
Hspbp1	378.364	-1.83213	0.0850122	-21.5514	5.13591e-103	1.17208e-101
F10	15.3312	-1.83113	0.316119	-5.79254	6.93297e-09	1.87195e-08
Mgat5b	3.53491	-1.83058	0.340716	-5.37276	7.75415e-08	1.97287e-07
Vps29	1152.15	-1.8282	0.069335	-26.3676	3.22801e-153	1.22445e-151
Them6	253.401	-1.82772	0.095308	-19.1769	5.76811e-82	1.02623e-80
Bad	260.332	-1.82505	0.0777644	-23.469	8.45912e-122	2.32418e-120
Ninj1	1266.51	-1.82431	0.0753224	-24.22	1.3703e-129	4.06205e-128
Glrx3	80.2488	-1.82407	0.121212	-15.0486	3.52564e-51	3.62111e-50
Itih2	78.8697	-1.82344	0.219828	-8.29485	1.08726e-16	4.19757e-16
Nagk	379.218	-1.82254	0.0713953	-25.5275	9.76126e-144	3.34537e-142
Sap30l	355.165	-1.82239	0.083098	-21.9306	1.32584e-106	3.13562e-105
Pdk3	680.267	-1.82229	0.102732	-17.7383	2.12216e-70	3.12642e-69
Coprs	176.309	-1.81992	0.124062	-14.6694	1.01188e-48	9.79539e-48
Rab26os	20.3785	-1.81933	0.186936	-9.7324	2.1935e-22	1.02955e-21
Agt	1033.93	-1.81829	0.227657	-7.98697	1.38301e-15	5.13536e-15
Nt5c	251.19	-1.81788	0.079007	-23.0091	3.78251e-117	9.97184e-116
Chd3	4860.11	-1.81722	0.115041	-15.7963	3.30017e-56	3.74166e-55
Mpc1	1006.17	-1.81693	0.124349	-14.6115	2.37087e-48	2.27257e-47
Lamb3	140.746	-1.8156	0.136034	-13.3467	1.23834e-40	9.82173e-40
Prg2	4.40675	-1.81543	0.363667	-4.99201	5.97543e-07	1.43509e-06
Ogn	326.457	-1.81541	0.1544	-11.7579	6.43194e-32	4.05185e-31
Ak7	57.7576	-1.81423	0.137002	-13.2424	4.99493e-40	3.89836e-39
Sh3bgr	13.2663	-1.81152	0.206053	-8.79154	1.47521e-18	6.0606e-18
Prok1	16.8256	-1.81147	0.311182	-5.82125	5.84108e-09	1.58326e-08
Ushbp1	209.84	-1.81142	0.11287	-16.0487	5.83426e-58	6.84519e-57
Rps15a-ps6	7.65104	-1.81028	0.370614	-4.88456	1.03662e-06	2.43923e-06
Cd81	3768.33	-1.81006	0.0762319	-23.7441	1.26344e-124	3.59261e-123
Itm2c	1170.23	-1.80999	0.0716033	-25.2781	5.56708e-141	1.85585e-139
Pts	705.737	-1.8094	0.0901226	-20.0771	1.1705e-89	2.30733e-88
Mrps16	357.283	-1.8094	0.0814399	-22.2175	2.32464e-109	5.62725e-108
Yif1a	605.372	-1.80924	0.0803405	-22.5196	2.66774e-112	6.64723e-111
Nudt1	135.008	-1.80841	0.112803	-16.0316	7.68519e-58	8.98983e-57
Hypk	753.012	-1.80789	0.101491	-17.8133	5.5694e-71	8.32426e-70
Pop5	657.317	-1.80754	0.0908204	-19.9024	3.88098e-88	7.53627e-87
Bex1	26.6657	-1.80747	0.197524	-9.15065	5.65932e-20	2.45078e-19
Gabarapl2	570.453	-1.80724	0.0842127	-21.4604	3.65398e-102	8.2808e-101
Psmb1	1623.27	-1.80364	0.0761807	-23.6758	6.39648e-124	1.80051e-122
Rab1b	2327.81	-1.80329	0.0740411	-24.3553	5.09417e-131	1.54047e-129
Cubn	7220.2	-1.80308	0.171489	-10.5143	7.42327e-26	3.88568e-25
Pdgfrl	6.96432	-1.80248	0.285352	-6.31669	2.67223e-10	7.77625e-10
Rsph1	12.5858	-1.80199	0.23691	-7.6062	2.82282e-14	9.92151e-14
Phgdh	190.321	-1.80183	0.146911	-12.2648	1.39978e-34	9.48809e-34
Cat	13423.9	-1.80167	0.10791	-16.6961	1.39833e-62	1.80306e-61
Fancd2os	26.7015	-1.80165	0.204538	-8.80839	1.26958e-18	5.22902e-18
Polr2l	289.077	-1.80156	0.0968727	-18.5972	3.38393e-77	5.63556e-76
Ube2l6	114.216	-1.80151	0.103022	-17.4867	1.81066e-68	2.58562e-67
Gpm6a	2531.69	-1.80103	0.157909	-11.4055	3.92587e-30	2.35035e-29
1700007G11Rik	1.33578	-1.80026	0.505471	-3.56156	0.000368661	0.000704057
Lipc	4.42011	-1.79906	0.384567	-4.67815	2.89475e-06	6.58618e-06
Cd59b	28.1714	-1.7988	0.189593	-9.48769	2.36207e-21	1.07135e-20
Mettl7a2	863.788	-1.79274	0.265018	-6.7646	1.33681e-11	4.15969e-11
Cma1	0.958387	-1.79272	0.533319	-3.36144	0.000775383	0.00143181
Htra1	1369.42	-1.79167	0.138558	-12.9309	3.01398e-38	2.24383e-37
Shmt2	2862.36	-1.79102	0.115292	-15.5346	2.02367e-54	2.21346e-53
Cenpv	171.125	-1.79012	0.105098	-17.0328	4.68868e-65	6.34742e-64
Hras	726.492	-1.78925	0.0659024	-27.15	2.53305e-162	1.0245e-160
Lypla1	5292.72	-1.7884	0.125347	-14.2676	3.48271e-46	3.17771e-45
Nudt9	568.735	-1.78785	0.0731218	-24.4502	5.00267e-132	1.52223e-130
Spp1	24900.8	-1.78762	0.242662	-7.36671	1.74886e-13	5.93228e-13
Rpl22l1	571.074	-1.78755	0.179527	-9.95697	2.35119e-23	1.14712e-22
Itgbl1	7.3525	-1.78693	0.284646	-6.27773	3.43555e-10	9.9398e-10
St6galnac1	60.8503	-1.78673	0.545156	-3.27746	0.00104746	0.00190931
Cyp51	3721.43	-1.7854	0.138483	-12.8926	4.95519e-38	3.66127e-37
Myl12b	1976.86	-1.78515	0.0617518	-28.9084	9.35939e-184	4.54815e-182
Gtf2h5	514.022	-1.78411	0.0820764	-21.7372	9.12091e-105	2.11612e-103
Shbg	4.68217	-1.78376	0.394198	-4.52504	6.03845e-06	1.34184e-05
Vmn2r77	0.718295	-1.78348	0.547135	-3.25967	0.00111543	0.00202924
Crlf2	64.0953	-1.78258	0.197329	-9.0335	1.66261e-19	7.07762e-19
Mrpl57	316.651	-1.78137	0.100574	-17.7121	3.38302e-70	4.94295e-69
Ltc4s	39.2638	-1.78124	0.170347	-10.4566	1.36699e-25	7.12302e-25
Chid1	446.855	-1.78109	0.142958	-12.4589	1.25129e-35	8.71135e-35
Kptn	181.94	-1.78026	0.0799703	-22.2615	8.72563e-110	2.12538e-108
Trnp1	13.415	-1.77964	0.209936	-8.47704	2.31e-17	9.12002e-17
Gstm4	188.227	-1.77936	0.123752	-14.3784	7.06781e-47	6.5343e-46
Psmc3	2114.74	-1.77881	0.0558499	-31.8499	1.32078e-222	8.48732e-221
Kirrel2	3.78966	-1.77761	0.335493	-5.2985	1.16757e-07	2.9313e-07
Pcolce2	42.5008	-1.7772	0.182577	-9.73398	2.15972e-22	1.01418e-21
Klf2	308.422	-1.77691	0.2648	-6.71038	1.9412e-11	5.98978e-11
Aldoart1	1.50983	-1.77609	0.464223	-3.82593	0.000130279	0.000259853
Naglu	616.55	-1.77539	0.0882184	-20.1249	4.4651e-90	8.8196e-89
Fndc5	30.1504	-1.77496	0.196076	-9.05241	1.39853e-19	5.96643e-19
Trem2	4.81949	-1.77474	0.405334	-4.37846	1.19523e-05	2.59865e-05
Clptm1	3118.23	-1.77451	0.080582	-22.0212	1.80319e-107	4.28533e-106
Lpl	13903.2	-1.77294	0.235394	-7.53178	5.0053e-14	1.74076e-13
Ubb	78.4243	-1.77263	0.107103	-16.5507	1.58341e-61	1.99303e-60
Cd151	1551.69	-1.77212	0.0685593	-25.848	2.5625e-147	9.01953e-146
Tmem174	3962.41	-1.77145	0.150997	-11.7317	8.76935e-32	5.51011e-31
Phb2	2096.02	-1.77035	0.0679178	-26.0661	8.8449e-150	3.23568e-148
Cfl1	3845.62	-1.76999	0.0809737	-21.8589	6.39882e-106	1.49881e-104
Ubxn6	856.611	-1.7699	0.0553848	-31.9564	4.39948e-224	2.87437e-222
Ces1b	3.36778	-1.76978	0.419661	-4.21717	2.47392e-05	5.24734e-05
Slc13a1	5137.09	-1.76919	0.195107	-9.06778	1.21466e-19	5.19675e-19
2010001A14Rik	80.427	-1.76913	0.116608	-15.1717	5.44695e-52	5.69017e-51
Yipf1	482.574	-1.76844	0.0928747	-19.0411	7.78782e-81	1.36078e-79
Ppp1r1b	431.998	-1.76817	0.191419	-9.23716	2.53125e-20	1.10795e-19
Npepl1	1063.7	-1.76717	0.0698659	-25.2937	3.74507e-141	1.2506e-139
Hoga1	2263.12	-1.76594	0.106883	-16.5221	2.54391e-61	3.18559e-60
Gsta3	1543.59	-1.76244	0.155281	-11.3499	7.42056e-30	4.42088e-29
Ccdc3	82.6022	-1.76192	0.148816	-11.8396	2.43671e-32	1.55305e-31
Tango2	718.52	-1.76138	0.0746014	-23.6105	3.00716e-123	8.40413e-122
Nkain1	327.257	-1.76124	0.160122	-10.9994	3.84877e-28	2.15803e-27
Fahd1	1140.12	-1.76006	0.136415	-12.9023	4.36903e-38	3.23414e-37
Rnaset2b	89.3847	-1.75997	0.19614	-8.973	2.88539e-19	1.21741e-18
Ftcd	216.942	-1.75858	0.200845	-8.75592	2.02438e-18	8.27849e-18
Sh3glb2	412.59	-1.75834	0.0940078	-18.7042	4.57647e-78	7.72033e-77
Mgam	1326.31	-1.75833	0.122221	-14.3864	6.29684e-47	5.83256e-46
Dnajc4	219.984	-1.75645	0.101892	-17.2383	1.37045e-66	1.89468e-65
Josd2	171.561	-1.75441	0.145246	-12.0788	1.36652e-33	9.03688e-33
Iqcg	62.093	-1.75432	0.136251	-12.8756	6.17251e-38	4.55019e-37
Rnf181	3278.81	-1.75422	0.103977	-16.8712	7.33498e-64	9.7145e-63
Man2b1	2200.27	-1.75315	0.0896728	-19.5505	4.08591e-85	7.60174e-84
Slc25a5	14254.3	-1.75145	0.0763103	-22.9517	1.41669e-116	3.70481e-115
Lactb2	6419.87	-1.75027	0.146012	-11.9871	4.15035e-33	2.70077e-32
Mfap5	12.28	-1.74952	0.213341	-8.20059	2.39208e-16	9.13397e-16
Stoml2	713.068	-1.74918	0.0716645	-24.4079	1.41105e-131	4.2869e-130
Znrf1	2420.64	-1.74828	0.133342	-13.1113	2.83746e-39	2.17116e-38
Scly	1201.29	-1.74816	0.0747704	-23.3804	6.76902e-121	1.84941e-119
Erp29	1387.88	-1.74714	0.0646343	-27.0312	6.34904e-161	2.53637e-159
Slc7a10	12.2543	-1.74711	0.320879	-5.44475	5.18792e-08	1.33491e-07
Prss36	85.8374	-1.74629	0.124895	-13.9821	2.00594e-44	1.75172e-43
Rfng	525.013	-1.7455	0.0854173	-20.435	8.17029e-93	1.66257e-91
Tex264	1365.13	-1.74516	0.0671329	-25.9957	5.5429e-149	1.9868e-147
Rer1	2265.72	-1.74298	0.098298	-17.7316	2.39329e-70	3.51261e-69
Chst7	205.606	-1.74232	0.177422	-9.82021	9.21529e-23	4.3854e-22
Acad9	1361.4	-1.74225	0.0811144	-21.4789	2.45376e-102	5.56727e-101
Thbs4	32.9481	-1.74151	0.260355	-6.689	2.24706e-11	6.90629e-11
Acad11	3392.81	-1.73987	0.168341	-10.3354	4.87496e-25	2.50019e-24
Gmfg	41.1579	-1.73927	0.158366	-10.9826	4.63457e-28	2.59342e-27
Nsg1	46.319	-1.73827	0.157701	-11.0225	2.97564e-28	1.67519e-27
Htatip2	373.26	-1.73824	0.0936848	-18.5542	7.54777e-77	1.24848e-75
Sat2	162.083	-1.73701	0.117034	-14.8419	7.85045e-50	7.78865e-49
Prdx6	3122.28	-1.73687	0.0744353	-23.334	2.00347e-120	5.45094e-119
Cbr1	2845.39	-1.7368	0.149873	-11.5884	4.71677e-31	2.89937e-30
Atraid	1131.23	-1.73641	0.0828203	-20.966	1.34189e-97	2.90618e-96
Phyhd1	851.92	-1.73611	0.073118	-23.744	1.26674e-124	3.59677e-123
2410003L11Rik	7.89838	-1.73549	0.321254	-5.40223	6.58158e-08	1.68265e-07
Tnnc1	33.2482	-1.73513	0.20001	-8.67524	4.12678e-18	1.6677e-17
Cd74	2032.83	-1.73469	0.192275	-9.02196	1.84754e-19	7.84601e-19
Akip1	217.725	-1.73467	0.116738	-14.8596	6.03283e-50	5.99753e-49
Atp6ap1	3452.1	-1.73346	0.0676265	-25.6329	6.55672e-145	2.27506e-143
Lrrc46	14.2368	-1.73131	0.197745	-8.75525	2.03658e-18	8.32661e-18
Creg1	1162.59	-1.73129	0.139588	-12.4029	2.52053e-35	1.74358e-34
Bscl2	769.097	-1.73094	0.0591193	-29.2788	1.9316e-188	9.72521e-187
Fkbp9	1450.76	-1.73092	0.0874999	-19.782	4.25409e-87	8.14741e-86
Prelp	292.024	-1.73033	0.187732	-9.21701	3.05495e-20	1.33419e-19
Ndufaf6	246.379	-1.73018	0.0851563	-20.3178	8.95861e-92	1.80419e-90
Carkd	870.647	-1.73016	0.0844061	-20.498	2.24191e-93	4.58113e-92
Snhg9	0.945668	-1.72979	0.498495	-3.47003	0.000520404	0.000977604
Gm12942	149.05	-1.7291	0.107822	-16.0366	7.09009e-58	8.29868e-57
Pcsk1n	2.15736	-1.72905	0.522021	-3.31222	0.000925597	0.00169684
Lrp2	31393.8	-1.72854	0.171427	-10.0833	6.54997e-24	3.24673e-23
Slc52a2	522.225	-1.72822	0.122838	-14.0691	5.87722e-45	5.21159e-44
Tubb1	2.24082	-1.72551	0.406439	-4.24545	2.1816e-05	4.65054e-05
Tpp1	3550.2	-1.7254	0.0776358	-22.2243	1.99872e-109	4.85031e-108
Otos	0.693568	-1.72538	0.548254	-3.14705	0.00164929	0.00294614
Aqp8	5.84173	-1.72493	0.384982	-4.48054	7.44546e-06	1.64384e-05
Meox1	35.3028	-1.72459	0.215228	-8.01284	1.12087e-15	4.17546e-15
Copz2	220.325	-1.72446	0.0906445	-19.0245	1.06966e-80	1.86236e-79
Serpina1c	11.7758	-1.72433	0.324842	-5.3082	1.10713e-07	2.78278e-07
Hrasls	12.2664	-1.72301	0.264228	-6.52093	6.98747e-11	2.09517e-10
AI317395	2565.81	-1.72274	0.137855	-12.4968	7.76972e-36	5.4441e-35
Itm2a	64.7869	-1.72249	0.234371	-7.34942	1.99067e-13	6.72914e-13
Prkcdbp	103.716	-1.72241	0.123403	-13.9576	2.82736e-44	2.45805e-43
LOC100049077	2.47348	-1.72205	0.406019	-4.24132	2.22213e-05	4.7328e-05
Nit2	1154.49	-1.72194	0.0797997	-21.5782	2.87755e-103	6.59776e-102
Rbks	134.94	-1.72177	0.0997114	-17.2675	8.26049e-67	1.14608e-65
Unc45b	52.4606	-1.7215	0.152726	-11.2718	1.80743e-29	1.06446e-28
Abca3	7017.15	-1.72137	0.146056	-11.7857	4.62798e-32	2.92581e-31
Slc25a3	12982.8	-1.72053	0.0930995	-18.4806	2.96048e-76	4.85176e-75
Emc4	593.051	-1.71979	0.0712241	-24.1463	8.17457e-129	2.4086e-127
Ffar3	1.03631	-1.71963	0.519242	-3.31181	0.000926935	0.00169913
Emc7	1201.37	-1.71868	0.0727034	-23.6396	1.51153e-123	4.24248e-122
Sdhd	4091.2	-1.71816	0.080681	-21.2958	1.24238e-100	2.78325e-99
Banf1	466.456	-1.71709	0.0921358	-18.6365	1.62616e-77	2.71979e-76
Prrg2	368.619	-1.71684	0.085432	-20.096	7.99282e-90	1.57717e-88
Zbtb8os	280.036	-1.71652	0.111671	-15.3713	2.55081e-53	2.73943e-52
Hs6st2	102.04	-1.71643	0.177982	-9.64385	5.21917e-22	2.41947e-21
Gpr37l1	1.47341	-1.71498	0.509129	-3.36846	0.000755897	0.00139701
Pdap1	767.338	-1.71496	0.0674437	-25.428	1.23499e-142	4.17396e-141
Hsd17b4	3576.23	-1.71475	0.130102	-13.1801	1.14275e-39	8.83756e-39
Fam149a	969.047	-1.71474	0.120029	-14.286	2.6747e-46	2.44962e-45
Mapk3	966.232	-1.71474	0.0709414	-24.1712	4.47199e-129	1.31964e-127
Pgam1	924.3	-1.71369	0.0729017	-23.5069	3.46699e-122	9.56604e-121
Pla1a	384.042	-1.71349	0.109559	-15.6399	3.89379e-55	4.32681e-54
Tm2d2	1516.23	-1.7134	0.0929739	-18.4289	7.70999e-76	1.25303e-74
Hist1h4i	42.3781	-1.71272	0.286175	-5.98487	2.16568e-09	6.00944e-09
Gltp	850.051	-1.71265	0.0917886	-18.6586	1.07463e-77	1.80351e-76
Lyz2	337.024	-1.71086	0.229143	-7.46634	8.24541e-14	2.83581e-13
Htra3	32.5698	-1.7104	0.218864	-7.8149	5.50081e-15	1.99329e-14
Col6a4	5.96279	-1.70989	0.358943	-4.76367	1.90102e-06	4.3881e-06
Tm7sf2	211.156	-1.70829	0.0939888	-18.1754	8.07789e-74	1.27054e-72
Reep6	759.999	-1.70726	0.134721	-12.6726	8.39331e-37	5.98843e-36
Krt25	0.657398	-1.7063	0.546552	-3.12194	0.00179665	0.00319504
Mrps18c	324.335	-1.70498	0.091215	-18.6918	5.76871e-78	9.7148e-77
AW822252	61.7319	-1.7044	0.217147	-7.84908	4.19109e-15	1.52577e-14
Mrpl16	678.474	-1.70363	0.0716983	-23.7612	8.42515e-125	2.40974e-123
Dera	819.21	-1.70314	0.0828273	-20.5625	5.94991e-94	1.2222e-92
1700088E04Rik	24.0271	-1.70118	0.163757	-10.3884	2.79873e-25	1.44447e-24
Ndufs1	4209.19	-1.70005	0.0799506	-21.2637	2.45972e-100	5.47898e-99
Gfm1	1772.04	-1.69639	0.0955641	-17.7513	1.68404e-70	2.49603e-69
Hexa	612.487	-1.69595	0.107633	-15.7568	6.1703e-56	6.93937e-55
1110004E09Rik	309.6	-1.69583	0.0921968	-18.3936	1.47738e-75	2.39508e-74
Ccl11	7.25032	-1.69546	0.287938	-5.88828	3.90236e-09	1.06738e-08
Htr3a	23.5313	-1.69494	0.303841	-5.57839	2.4275e-08	6.35674e-08
H13	2013.21	-1.6935	0.0582083	-29.0939	4.29164e-186	2.12246e-184
Gm12070	0.978712	-1.6935	0.49456	-3.42426	0.000616475	0.00115044
Sec14l3	506.399	-1.69258	0.271149	-6.24223	4.31369e-10	1.24197e-09
Colec12	260.441	-1.69173	0.121609	-13.9111	5.42107e-44	4.67552e-43
Akr1d1	543.099	-1.69105	0.246473	-6.86099	6.8386e-12	2.15575e-11
Rab13	100.683	-1.69075	0.121084	-13.9634	2.60615e-44	2.26877e-43
AA388235	38.7944	-1.69059	0.16829	-10.0457	9.59809e-24	4.73482e-23
Srpx	28.9731	-1.69	0.185873	-9.09222	9.70413e-20	4.16272e-19
Calr3	37.0676	-1.68945	0.127623	-13.2378	5.3107e-40	4.14315e-39
Cdk5rap3	769.221	-1.68931	0.0689289	-24.5079	1.21545e-132	3.72159e-131
Pex7	993.539	-1.68805	0.0860056	-19.6272	9.06077e-86	1.70522e-84
Lars2	7151.72	-1.68788	0.271255	-6.22249	4.89318e-10	1.40332e-09
Micu1	867.858	-1.68768	0.0849982	-19.8555	9.88463e-88	1.90807e-86
Robo3	189.208	-1.68743	0.156625	-10.7737	4.58373e-27	2.48248e-26
Mnd1	17.6493	-1.6869	0.180173	-9.36267	7.77464e-21	3.46594e-20
Epn1	3156.7	-1.68665	0.0644743	-26.1601	7.56512e-151	2.78839e-149
D130020L05Rik	49.6981	-1.68601	0.148302	-11.3688	5.98286e-30	3.57307e-29
Acadsb	2667.79	-1.68198	0.120009	-14.0154	1.25414e-44	1.10012e-43
Wdr55	414.828	-1.68131	0.0878414	-19.1403	1.16662e-81	2.0643e-80
Pafah2	2092.44	-1.68025	0.103086	-16.2995	9.95388e-60	1.20926e-58
Tnfsf12	100.654	-1.6802	0.12105	-13.8802	8.35304e-44	7.16315e-43
Hoxb5os	132.885	-1.68016	0.115526	-14.5435	6.42243e-48	6.0904e-47
Retnlg	1.24057	-1.67983	0.487278	-3.44738	0.000566045	0.00106008
Immt	5509.57	-1.67914	0.0750834	-22.3637	8.89286e-111	2.19346e-109
Cd34	355.551	-1.67888	0.0981232	-17.1099	1.25243e-65	1.70853e-64
Ndfip1	3120.29	-1.67859	0.0842051	-19.9345	2.04344e-88	3.9839e-87
Dlk1	13.1326	-1.67796	0.516274	-3.25014	0.00115347	0.00209571
2410006H16Rik	187.197	-1.67644	0.181446	-9.23931	2.48096e-20	1.08643e-19
Mrpl48	414.914	-1.6764	0.0799103	-20.9785	1.03134e-97	2.24108e-96
Tmem50a	667.901	-1.6761	0.0925805	-18.1043	2.94951e-73	4.5948e-72
Chrdl1	268.405	-1.66995	0.170851	-9.77431	1.45147e-22	6.85552e-22
Pla2g7	256.557	-1.66917	0.156226	-10.6843	1.20497e-26	6.44375e-26
Cltb	1348.86	-1.66764	0.0612792	-27.2139	4.44875e-163	1.81433e-161
Dgkeos	0.861537	-1.66593	0.510559	-3.26296	0.00110257	0.00200714
Cpne4	95.9007	-1.66575	0.238663	-6.97951	2.96211e-12	9.48915e-12
Snrpd3	652.661	-1.66545	0.0998254	-16.6836	1.72451e-62	2.21487e-61
Mrpl40	362.363	-1.66533	0.0646857	-25.745	3.67021e-146	1.28261e-144
Aip	463.5	-1.66517	0.0731562	-22.7618	1.0965e-114	2.81843e-113
Fuz	238.79	-1.665	0.112723	-14.7707	2.26207e-49	2.21835e-48
Ucp1	542.775	-1.66465	0.323063	-5.1527	2.56761e-07	6.29813e-07
Ptov1	840.075	-1.66357	0.0616719	-26.9745	2.94286e-160	1.16847e-158
Cldn11	39.0851	-1.66331	0.217683	-7.641	2.15542e-14	7.61138e-14
Sirt2	874.778	-1.66234	0.0701336	-23.7024	3.40378e-124	9.62269e-123
Aldh3b3	46.381	-1.66195	0.228884	-7.26111	3.83913e-13	1.28069e-12
Iqcd	35.7276	-1.66165	0.1498	-11.0925	1.36419e-28	7.76954e-28
Dmkn	4.60404	-1.66109	0.348036	-4.77276	1.81719e-06	4.20004e-06
Gm4737	259.845	-1.66065	0.52318	-3.17415	0.00150276	0.00269696
Dtd1	196.042	-1.66045	0.108805	-15.2608	1.39626e-52	1.47597e-51
Mcoln1	692.899	-1.65967	0.0958427	-17.3166	3.5245e-67	4.93203e-66
Ocel1	243.739	-1.65906	0.144553	-11.4771	1.71868e-30	1.0401e-29
Tmem141	163.925	-1.65742	0.0891262	-18.5963	3.4438e-77	5.73038e-76
Elof1	544.972	-1.65691	0.071174	-23.2797	7.11985e-120	1.92907e-118
Mtg1	305.102	-1.65639	0.0759774	-21.8011	2.26614e-105	5.27012e-104
BC029722	240.976	-1.65588	0.101748	-16.2743	1.50154e-59	1.81738e-58
Top1mt	398.316	-1.6558	0.0872527	-18.977	2.64212e-80	4.5676e-79
Nelfe	370.703	-1.65556	0.071122	-23.2777	7.45445e-120	2.01694e-118
Tmem217	1.24025	-1.65519	0.487	-3.39874	0.000676958	0.00125803
Psmd8	1831.86	-1.65514	0.0594718	-27.8307	1.84539e-170	8.01104e-169
Ang	15.6693	-1.65486	0.223451	-7.40592	1.30244e-13	4.44888e-13
Dram2	1816.78	-1.65359	0.103873	-15.9193	4.65486e-57	5.34898e-56
Polr2j	358.54	-1.65315	0.0680365	-24.298	2.05909e-130	6.16939e-129
Fam229b	40.9771	-1.65127	0.15186	-10.8736	1.53935e-27	8.45407e-27
Ccdc23	155.184	-1.65118	0.117072	-14.1039	3.59208e-45	3.20264e-44
Mapk8ip1	579.066	-1.6507	0.0790373	-20.8851	7.31193e-97	1.56621e-95
Reg3g	2.07011	-1.65064	0.513869	-3.21217	0.00131736	0.00237976
Cyb561d2	221.344	-1.64927	0.0925034	-17.8292	4.19032e-71	6.28709e-70
Postn	103.142	-1.6486	0.125697	-13.1157	2.67817e-39	2.05088e-38
Acad8	1375.82	-1.64785	0.0580271	-28.3979	2.14587e-177	9.93355e-176
Mpi	506.577	-1.64736	0.09697	-16.9884	1.00137e-64	1.34723e-63
Fh1	4410.95	-1.64656	0.109085	-15.0943	1.76446e-51	1.82858e-50
Car15	2691.75	-1.6462	0.110687	-14.8725	4.96861e-50	4.94961e-49
Abhd11os	44.2999	-1.64593	0.150671	-10.924	8.85072e-28	4.91749e-27
Rmrp	3.27357	-1.6459	0.40181	-4.09621	4.19974e-05	8.74647e-05
Emc9	89.4349	-1.6458	0.112527	-14.6258	1.92388e-48	1.85047e-47
Efemp1	357.439	-1.64547	0.139401	-11.8039	3.72789e-32	2.36059e-31
Metap1d	368.729	-1.64536	0.117346	-14.0214	1.15357e-44	1.01418e-43
Miat	5.06214	-1.64513	0.392365	-4.19285	2.75471e-05	5.82206e-05
Ramp3	330.024	-1.64301	0.187406	-8.76711	1.83318e-18	7.51072e-18
Rbp1	138.059	-1.64226	0.168509	-9.74581	1.92233e-22	9.04232e-22
Abcb8	897.581	-1.64223	0.0594435	-27.6268	5.30762e-168	2.24425e-166
Abhd8	207.861	-1.64187	0.122304	-13.4244	4.3481e-41	3.4926e-40
Rdh5	112.284	-1.64084	0.115383	-14.2209	6.79957e-46	6.16951e-45
Adig	49.8362	-1.64062	0.157823	-10.3953	2.60351e-25	1.34585e-24
Ntpcr	115.414	-1.64033	0.120469	-13.6162	3.20761e-42	2.63834e-41
Hmgcs2	1190.4	-1.6401	0.342294	-4.7915	1.65541e-06	3.83885e-06
Tmem120a	1253.88	-1.63997	0.125688	-13.0479	6.53193e-39	4.95155e-38
Cyp21a1	200.902	-1.63885	0.567166	-2.88953	0.00385815	0.00660957
Gng11	120.736	-1.63805	0.135693	-12.0717	1.49014e-33	9.82778e-33
Cml5	584.613	-1.63772	0.265646	-6.16507	7.04517e-10	2.00214e-09
Il17f	8.57512	-1.63617	0.278102	-5.88333	4.02086e-09	1.09887e-08
Isg15	26.9442	-1.63579	0.20373	-8.02917	9.81309e-16	3.66467e-15
Atp5l	147.223	-1.6353	0.14404	-11.3531	7.157e-30	4.26516e-29
Cox7a2l	1231.79	-1.63411	0.0859588	-19.0104	1.39814e-80	2.42564e-79
Acot1	1057.43	-1.63406	0.152832	-10.6919	1.1108e-26	5.94996e-26
Tmem8	3141.12	-1.63389	0.119331	-13.6921	1.13256e-42	9.47117e-42
Eef1a2	3.18888	-1.63311	0.561786	-2.90701	0.00364906	0.00626951
Rfc2	444.124	-1.63286	0.0764153	-21.3682	2.63958e-101	5.94742e-100
Pdzd11	390.267	-1.63199	0.0789548	-20.6699	6.46969e-95	1.3431e-93
Slc25a23	1624.28	-1.63195	0.0973629	-16.7615	4.66557e-63	6.07208e-62
Athl1	557.625	-1.63146	0.0939366	-17.3677	1.44895e-67	2.04222e-66
F2	4.16597	-1.63146	0.360494	-4.52563	6.0217e-06	1.33842e-05
Dusp23	110.726	-1.63141	0.145689	-11.1979	4.17662e-29	2.43263e-28
Atp6v1g1	1734.2	-1.63101	0.0934522	-17.4529	3.27001e-68	4.64918e-67
Higd1b	10.1749	-1.63079	0.212399	-7.67794	1.61669e-14	5.74532e-14
Ugt1a9	116.668	-1.62893	0.345437	-4.71557	2.41037e-06	5.51818e-06
Cplx2	217.164	-1.62793	0.0977804	-16.6489	3.08426e-62	3.93798e-61
Tmem234	699.055	-1.62779	0.0542189	-30.0226	4.97379e-198	2.6915e-196
Hacl1	919.373	-1.62745	0.172061	-9.45853	3.12307e-21	1.41029e-20
Slc39a4	13.3708	-1.62744	0.250591	-6.49442	8.33531e-11	2.49128e-10
Tmem237	368.738	-1.62743	0.137245	-11.8579	1.95914e-32	1.25153e-31
Mir3091	1.91397	-1.62725	0.449392	-3.621	0.000293468	0.000565765
Pafah1b3	137.692	-1.62591	0.0924848	-17.5803	3.48843e-69	5.03297e-68
Mxra7	105.609	-1.62579	0.114579	-14.1893	1.0675e-45	9.65443e-45
Srd5a2	65.4595	-1.62543	0.23257	-6.98897	2.76909e-12	8.88977e-12
Ten1	91.5261	-1.6254	0.0963848	-16.8637	8.32277e-64	1.10153e-62
Mrps14	605.873	-1.62523	0.105501	-15.4049	1.51737e-53	1.63767e-52
Tmem150a	869.399	-1.62485	0.110502	-14.7043	6.04891e-49	5.87888e-48
1110006O24Rik	16.9091	-1.62339	0.192015	-8.45448	2.80335e-17	1.10477e-16
Ly6g6d	10.8489	-1.62314	0.250791	-6.47208	9.66605e-11	2.87977e-10
Sema4g	687.135	-1.62244	0.117593	-13.797	2.65533e-43	2.25726e-42
1700011H14Rik	1339.21	-1.62166	0.137531	-11.7912	4.33337e-32	2.74045e-31
Insl6	58.1193	-1.62128	0.134596	-12.0456	2.04705e-33	1.34508e-32
Haghl	159.774	-1.62051	0.0989024	-16.3849	2.44972e-60	3.01546e-59
4930426D05Rik	61.0804	-1.62025	0.163908	-9.88512	4.83007e-23	2.32575e-22
Tex21	1.30363	-1.61919	0.516762	-3.13335	0.00172825	0.00307844
Kctd17	528.342	-1.61905	0.104892	-15.4353	9.47551e-54	1.02779e-52
Gm4285	106.728	-1.61886	0.143618	-11.272	1.80526e-29	1.0635e-28
Gstm3	2.8174	-1.61834	0.376865	-4.29421	1.7532e-05	3.76237e-05
Mir24-2	4.11477	-1.61762	0.349127	-4.63331	3.59861e-06	8.1308e-06
Flot1	468.038	-1.61759	0.107056	-15.1097	1.39739e-51	1.45048e-50
Ugt2b34	748.361	-1.61734	0.276845	-5.84204	5.1564e-09	1.40195e-08
Mir126a	0.541021	-1.61719	0.556275	-2.90718	0.00364708	0.00626667
Pdcd5	340.527	-1.61678	0.118776	-13.6121	3.39519e-42	2.78911e-41
Nlrp6	1343.28	-1.61628	0.184571	-8.75692	2.00657e-18	8.20908e-18
3300005D01Rik	9.8283	-1.61624	0.401796	-4.02255	5.75711e-05	0.000118522
Grid1	8.74055	-1.61578	0.28211	-5.72751	1.01918e-08	2.72587e-08
Dap	906.296	-1.61578	0.124278	-13.0013	1.20234e-38	9.04066e-38
Gimap1	65.4262	-1.61501	0.13499	-11.9639	5.49223e-33	3.55738e-32
Aamp	2535.78	-1.61493	0.067027	-24.0937	2.90936e-128	8.5337e-127
A830009L08Rik	1.01014	-1.61484	0.49819	-3.24142	0.00118935	0.00215908
Tha1	161.662	-1.61463	0.108821	-14.8375	8.38239e-50	8.30376e-49
Tfpi	156.922	-1.6143	0.13179	-12.249	1.70061e-34	1.14993e-33
Igsf1	0.785568	-1.61405	0.511577	-3.15505	0.00160469	0.00287093
Rom1	106.892	-1.6134	0.0824855	-19.5598	3.40564e-85	6.36035e-84
Wnt2	5.87454	-1.61311	0.321875	-5.01162	5.39735e-07	1.30009e-06
Mpv17l	12854.7	-1.61297	0.199495	-8.08524	6.20444e-16	2.33443e-15
Pigq	2945.71	-1.61272	0.125221	-12.879	5.91273e-38	4.36033e-37
Coq2	1188.9	-1.61262	0.056859	-28.3618	5.99193e-177	2.74771e-175
Pdha1	6721.36	-1.61256	0.0723503	-22.2882	4.80548e-110	1.17344e-108
Cdk5r2	2.10602	-1.61251	0.55187	-2.92189	0.00347913	0.00599021
Spock1	3.53782	-1.61151	0.4287	-3.75906	0.000170552	0.000336166
Ssbp4	233.733	-1.60975	0.12432	-12.9484	2.39808e-38	1.79076e-37
Hsd17b12	1409.31	-1.60959	0.0809487	-19.8841	5.59296e-88	1.08177e-86
Syt3	80.2874	-1.6092	0.191458	-8.40495	4.28041e-17	1.67571e-16
Lrrc3b	14.4625	-1.60907	0.275606	-5.83828	5.27412e-09	1.43316e-08
Bmp7	682.776	-1.6087	0.114737	-14.0208	1.16238e-44	1.02146e-43
Gm4952	16.2473	-1.60853	0.321588	-5.00183	5.67875e-07	1.36543e-06
Vapb	1884.03	-1.60823	0.0610913	-26.325	9.92763e-153	3.75846e-151
Tmem261	255.678	-1.60772	0.0780733	-20.5924	3.21098e-94	6.61673e-93
Kcnn1	51.7188	-1.60694	0.182299	-8.81488	1.19816e-18	4.94007e-18
Minos1	1601.36	-1.60674	0.108412	-14.8207	1.07725e-49	1.06391e-48
Ccdc85b	235.228	-1.60641	0.16151	-9.9462	2.61994e-23	1.27442e-22
Entpd2	153.662	-1.60607	0.0927827	-17.31	3.9567e-67	5.52495e-66
N6amt2	148.902	-1.60431	0.0998412	-16.0686	4.23526e-58	4.97808e-57
Ckmt1	724.577	-1.60406	0.130974	-12.2471	1.74067e-34	1.1762e-33
Fam47e	2.37371	-1.60398	0.428994	-3.73894	0.000184801	0.000363224
Rn45s	92226.6	-1.60317	0.272846	-5.87571	4.21027e-09	1.14967e-08
Fam181b	7.72689	-1.60299	0.306359	-5.23238	1.67337e-07	4.15366e-07
Plk5	21.1958	-1.60288	0.223494	-7.17192	7.39543e-13	2.43011e-12
Clec2d	283.985	-1.60208	0.166411	-9.62724	6.13577e-22	2.83765e-21
Exoc3l	41.2023	-1.60173	0.141375	-11.3297	9.35636e-30	5.56228e-29
Fam212a	12.1315	-1.6016	0.229437	-6.98056	2.94006e-12	9.42313e-12
Coa6	435.953	-1.60151	0.108037	-14.8238	1.02863e-49	1.0164e-48
Rnaseh2a	169.662	-1.60134	0.0908249	-17.6311	1.42213e-69	2.0686e-68
Aldh1a2	82.3352	-1.60091	0.199189	-8.03717	9.19408e-16	3.43876e-15
Commd6	484.571	-1.60065	0.0865127	-18.5019	1.9929e-76	3.27154e-75
Nme5	37.7246	-1.60025	0.125694	-12.7313	3.96147e-37	2.85246e-36
Pllp	454.708	-1.60009	0.120541	-13.2742	3.26564e-40	2.56202e-39
Echdc1	203.823	-1.59996	0.171656	-9.32074	1.15526e-20	5.12096e-20
Lace1	489.515	-1.59989	0.111631	-14.332	1.3817e-46	1.27138e-45
Srp14	670.401	-1.59982	0.080412	-19.8953	4.47246e-88	8.66761e-87
Cadm3	7.26237	-1.59878	0.309315	-5.16876	2.35653e-07	5.792e-07
Hcst	4.13901	-1.59847	0.330539	-4.83594	1.32515e-06	3.0965e-06
Hddc3	141.136	-1.59805	0.232665	-6.86848	6.48897e-12	2.04818e-11
Cfap57	1.36299	-1.59794	0.472918	-3.37889	0.000727803	0.00134688
Prlr	1922.99	-1.59755	0.295805	-5.40067	6.63927e-08	1.69629e-07
Wdpcp	178.017	-1.59732	0.124392	-12.841	9.66609e-38	7.08279e-37
Mpp1	2468.13	-1.597	0.204853	-7.79582	6.39908e-15	2.31364e-14
Serpina1b	148.249	-1.59697	0.25698	-6.21435	5.15383e-10	1.47538e-09
Apoa4	173.162	-1.59481	0.300726	-5.3032	1.13789e-07	2.85936e-07
Car5b	1486.52	-1.5944	0.103798	-15.3606	3.00725e-53	3.22606e-52
Kif12	1678.68	-1.59419	0.107892	-14.7757	2.10156e-49	2.06613e-48
Tgm2	3395.01	-1.59395	0.15294	-10.4221	1.96661e-25	1.02012e-24
Pex6	1097.46	-1.59266	0.106404	-14.968	1.18904e-50	1.20539e-49
Cops7a	1084.32	-1.59158	0.0721085	-22.072	5.87653e-108	1.39998e-106
Pdia5	136.377	-1.59147	0.0972134	-16.3709	3.08477e-60	3.79238e-59
Eng	1294.51	-1.59145	0.129369	-12.3016	8.87749e-35	6.05101e-34
D2hgdh	384.822	-1.59057	0.2034	-7.81992	5.28552e-15	1.91706e-14
Rps19bp1	225.319	-1.59047	0.103589	-15.3537	3.34387e-53	3.58324e-52
Fmo1	6957.46	-1.58938	0.163472	-9.72264	2.41442e-22	1.13243e-21
Cacng1	1.89224	-1.58919	0.435287	-3.65091	0.000261312	0.000506471
Mrps25	380.445	-1.58869	0.115103	-13.8024	2.46549e-43	2.09771e-42
Tpmt	1499.18	-1.58797	0.122309	-12.9832	1.52326e-38	1.14318e-37
Car9	145.564	-1.58743	0.192236	-8.25775	1.48444e-16	5.70614e-16
Ugt1a6a	72.6439	-1.58615	0.187103	-8.4774	2.30288e-17	9.09375e-17
Fam173b	162.982	-1.5856	0.181298	-8.74581	2.21429e-18	9.04182e-18
Hotairm1	90.9821	-1.58554	0.191523	-8.27862	1.24614e-16	4.80333e-16
Sema3f	467.479	-1.58425	0.157085	-10.0853	6.41479e-24	3.18215e-23
Hspb1	197.784	-1.58375	0.206337	-7.67556	1.64704e-14	5.85104e-14
Cd300lg	459.443	-1.58173	0.15473	-10.2225	1.57194e-24	7.93484e-24
Rab3b	35.3229	-1.58093	0.193783	-8.15823	3.39971e-16	1.28908e-15
Coq9	2524.27	-1.58068	0.0721657	-21.9035	2.40695e-106	5.65823e-105
Pcdhb9	6.52778	-1.5798	0.273391	-5.77853	7.53551e-09	2.03127e-08
2210016F16Rik	569.115	-1.57951	0.081711	-19.3304	2.982e-83	5.41891e-82
Psmb10	126.451	-1.57846	0.100363	-15.7275	9.80498e-56	1.09891e-54
Tmem107	92.6916	-1.57722	0.114431	-13.7832	3.21472e-43	2.72449e-42
Mrpl51	877.717	-1.57717	0.0806676	-19.5514	4.01298e-85	7.47317e-84
Enpp6	1090.26	-1.57646	0.219303	-7.18849	6.55096e-13	2.16061e-12
Cth	3452.35	-1.57612	0.112939	-13.9554	2.9166e-44	2.53338e-43
Afg3l1	1433.26	-1.57576	0.0686285	-22.9608	1.15025e-116	3.01209e-115
Crtap	493.185	-1.5755	0.11547	-13.6442	2.18653e-42	1.81144e-41
Rdh7	6.62774	-1.57426	0.292838	-5.37586	7.62177e-08	1.9402e-07
Pcsk4	125.435	-1.57405	0.103603	-15.1931	3.92909e-52	4.11112e-51
Atp4a	734.641	-1.57367	0.254563	-6.18182	6.33656e-10	1.80498e-09
Sprn	2.40748	-1.57261	0.45053	-3.49058	0.000481975	0.000908645
Tchhl1	32.7891	-1.57247	0.247011	-6.366	1.94027e-10	5.69117e-10
Nfu1	481.945	-1.57236	0.071906	-21.8669	5.36804e-106	1.25888e-104
Rnf187	2559.73	-1.57197	0.0928556	-16.9292	2.73909e-64	3.64994e-63
Hsp90b1	8569.61	-1.5712	0.115685	-13.5817	5.14099e-42	4.19679e-41
Hibch	962.289	-1.5712	0.126119	-12.4581	1.26322e-35	8.79121e-35
Cplx3	4.79304	-1.57117	0.318087	-4.93945	7.83427e-07	1.86274e-06
Tmem259	2016.41	-1.57109	0.0803992	-19.5411	4.91397e-85	9.12494e-84
Ptges2	608.955	-1.57056	0.0676197	-23.2264	2.46622e-119	6.64518e-118
Hes7	3.89896	-1.57004	0.392082	-4.00436	6.21849e-05	0.00012763
Sdhaf4	206.532	-1.56952	0.11649	-13.4734	2.24254e-41	1.81324e-40
Abhd1	24.1767	-1.5679	0.332772	-4.71164	2.45731e-06	5.62168e-06
Skp1a	4558.24	-1.56743	0.097805	-16.0261	8.3987e-58	9.80685e-57
Gm6878	6.74173	-1.56603	0.32452	-4.82566	1.39538e-06	3.25439e-06
Vamp5	101.568	-1.56426	0.0941087	-16.6219	4.83836e-62	6.15748e-61
Rad23a	562.045	-1.56424	0.0901531	-17.3509	1.94022e-67	2.72286e-66
Fabp4	2623.46	-1.56389	0.157648	-9.9202	3.40081e-23	1.64687e-22
Pigp	299.503	-1.56358	0.117253	-13.3352	1.44562e-40	1.14472e-39
Nbl1	235.914	-1.56352	0.140848	-11.1008	1.24381e-28	7.09634e-28
Abcb6	853.044	-1.56351	0.0659887	-23.6936	4.1961e-124	1.18284e-122
[truncated: 9,671 more rows]
