# Supplementary material for: Snapshots of nascent RNA reveal cell- and stimulus-specific responses to acute kidney injury
Source: JCI Insight. 2022 Mar 22;7(6):e146374. doi: 10.1172/jci.insight.146374 (PMC8986083; doi:10.1172/jci.insight.146374)
Supplement: Supplemental table 3 [file jciinsight-7-146374-s072.xlsx]

## Sheet: Table 3 Hoxb7Cre iAKI
This chart lists genes that are regulated by iAKI (Hoxb7Cre compared with control pulldown)
Gene	baseMean	log2FoldChange	lfcSE	stat	pvalue	padj
Cxcl3	6.16205	6.16065	1.25409	4.91247	8.99384e-07	7.74283e-05
Havcr1	872.14	5.42909	0.814933	6.662	2.70118e-11	1.56138e-08
Cxcl5	5.47089	4.84396	1.22153	3.96549	7.32456e-05	0.0020025
B430306N03Rik	5.20985	4.21318	1.16154	3.62722	0.000286486	0.00548083
Mmp3	11.0033	4.19023	1.11636	3.75349	0.00017439	0.00383128
Ccl3	8.61625	3.63278	1.22817	2.95787	0.00309776	0.0297495
Il6	8.17868	3.55525	1.19467	2.97593	0.002921	0.0285658
Drc7	4.99312	3.4532	1.02154	3.3804	0.000723797	0.0107752
Mmp8	4.67795	3.4455	1.11855	3.08032	0.00206779	0.0225217
Timp1	19.0549	3.37864	0.631222	5.35253	8.67309e-08	1.14125e-05
Ccl7	8.50034	3.31245	0.714463	4.63628	3.54732e-06	0.000212642
Trem1	10.9747	3.25434	0.857749	3.79405	0.000148211	0.00339773
Krt20	244.062	3.2488	0.715439	4.54099	5.59919e-06	0.000308241
Crlf1	16.2849	3.13161	0.829295	3.77623	0.000159221	0.00357419
Fgg	259.889	3.05537	0.663304	4.6063	4.09902e-06	0.000238643
Ccr1	38.0104	3.00395	0.46927	6.40133	1.54026e-10	7.33209e-08
Serpina10	46.3637	2.99767	0.606444	4.94304	7.69137e-07	6.83983e-05
Adamts4	34.059	2.95383	0.572185	5.16238	2.43831e-07	2.61486e-05
Slc22a27	6.25157	2.92892	0.719557	4.07044	4.69237e-05	0.00144659
Lif	69.641	2.90551	0.669346	4.34082	1.41949e-05	0.000604592
Col1a1	204.725	2.80889	0.416902	6.73754	1.61094e-11	1.03198e-08
BC021614	10.5343	2.77196	0.689024	4.02302	5.74566e-05	0.00168162
Lcn2	545.951	2.76051	0.68016	4.05862	4.93642e-05	0.00149899
Hesx1	21.6744	2.73317	0.747852	3.6547	0.000257486	0.00511968
Ticrr	22.3694	2.66529	0.487004	5.47283	4.42904e-08	7.1684e-06
Tex35	12.072	2.64392	0.654813	4.03766	5.39859e-05	0.00160323
Mdga1	17.7176	2.63458	0.498481	5.28522	1.25557e-07	1.50528e-05
Kcnh1	62.6538	2.62023	0.555688	4.7153	2.41359e-06	0.000159444
Tmem132b	21.0498	2.61008	0.775247	3.36678	0.000760519	0.0111518
Pf4	10.4033	2.5946	0.869953	2.98246	0.00285939	0.0283171
Apoa4	110.673	2.59288	0.720289	3.59977	0.000318498	0.00597321
Cxcl1	445.563	2.59124	0.86808	2.98503	0.00283553	0.0281469
Clspn	35.6478	2.5908	0.468596	5.52886	3.22316e-08	5.67031e-06
Sox9	144.784	2.56106	0.453217	5.65085	1.59659e-08	3.49324e-06
Msr1	60.4692	2.5374	0.458244	5.53722	3.07312e-08	5.46577e-06
Pla2g2c	4.80052	2.53733	0.930844	2.72584	0.00641388	0.0489541
Cfhr2	6.14799	2.53065	0.778378	3.25118	0.00114926	0.0148806
S100a9	5.53254	2.46431	0.790765	3.11637	0.00183094	0.0205192
Cxcl14	102.86	2.44287	0.461688	5.29119	1.21525e-07	1.46783e-05
Clec4d	20.0902	2.442	0.575916	4.2402	2.23319e-05	0.000847849
Slc34a2	522.688	2.43983	0.52652	4.63387	3.58885e-06	0.000214338
F930015N05Rik	6.0161	2.43547	0.843089	2.88874	0.00386784	0.0344719
Clec4e	21.7146	2.43243	0.577709	4.21048	2.54826e-05	0.000920616
E2f7	24.5316	2.41733	0.460648	5.24766	1.54041e-07	1.79364e-05
Cxcr2	6.03583	2.38113	0.806185	2.95357	0.00314117	0.0300141
Fst	316.08	2.36377	0.552951	4.27482	1.91289e-05	0.0007468
Eps8l3	53.7218	2.36102	0.408121	5.78509	7.24722e-09	1.98807e-06
Serpina1b	143.9	2.35244	0.320774	7.33364	2.23988e-13	2.78865e-10
Lgi2	35.8025	2.34909	0.67309	3.49001	0.000482999	0.00810927
E2f8	19.1739	2.33664	0.53878	4.3369	1.44504e-05	0.00061184
Ankrd1	100.227	2.33299	0.691945	3.37163	0.000747243	0.0110047
Serpine1	998.795	2.32051	0.512788	4.52529	6.03125e-06	0.00032757
Dtl	104.878	2.31704	0.309873	7.47738	7.58177e-14	1.36346e-10
Samsn1	26.5257	2.245	0.491594	4.56678	4.9527e-06	0.000279301
Apoc3	70.3755	2.22621	0.535523	4.15707	3.22354e-05	0.00111959
Col3a1	453.14	2.22331	0.417605	5.32395	1.0154e-07	1.25452e-05
Socs3	329.725	2.18122	0.609334	3.57967	0.000344023	0.00630578
Cd300lb	11.8321	2.16932	0.626388	3.46323	0.000533739	0.00866457
Mmp7	6.34812	2.14476	0.691667	3.10085	0.00192967	0.0213769
Col15a1	196.785	2.13781	0.397368	5.37993	7.45134e-08	1.03965e-05
Bgn	799.518	2.10203	0.282152	7.44998	9.33556e-14	1.51096e-10
Cplx1	27.1325	2.09236	0.590756	3.54183	0.000397362	0.00698295
Gdnf	9.84725	2.07948	0.693467	2.99868	0.00271154	0.0274772
Exo1	23.9051	2.07676	0.476191	4.36119	1.29354e-05	0.000562794
Creb5	62.578	2.04795	0.402408	5.08925	3.59487e-07	3.61385e-05
Cpe	265.431	2.04145	0.322136	6.33723	2.33933e-10	1.08177e-07
Ankle1	17.1782	2.02673	0.436459	4.64357	3.42434e-06	0.000206507
Cxcl2	54.4156	2.02183	0.659382	3.06625	0.00216762	0.0234199
Medag	54.7475	2.0158	0.287601	7.00901	2.40007e-12	2.04448e-09
Tlr13	186.897	2.00182	0.281571	7.10945	1.16505e-12	1.17852e-09
Ces2e	25.7538	1.99372	0.35134	5.67463	1.38992e-08	3.16843e-06
Zfp648	270.925	1.97003	0.341962	5.76098	8.36278e-09	2.18309e-06
Il34	696.07	1.96246	0.238401	8.23176	1.84479e-16	4.87049e-13
Kcna3	11.4387	1.95914	0.66646	2.93962	0.00328616	0.031085
Spp1	18283.3	1.9585	0.542996	3.60685	0.000309941	0.00585345
Mro	49.141	1.9468	0.571109	3.4088	0.000652493	0.0100386
Pi15	144.008	1.94423	0.350215	5.55154	2.83162e-08	5.14941e-06
Pcdh9	30.5936	1.93386	0.492826	3.92402	8.7085e-05	0.00227701
Lrp8	472.003	1.92158	0.218672	8.7875	1.5292e-18	6.18751e-15
Tnfrsf9	5.68883	1.91772	0.681701	2.81313	0.00490612	0.0404511
Lilr4b	79.2825	1.9117	0.316499	6.04015	1.5397e-09	4.98402e-07
Slitrk6	101.607	1.90815	0.452673	4.2153	2.49446e-05	0.00090824
Slfn4	11.4492	1.89335	0.513718	3.68558	0.000228181	0.00467481
Zpld1	89.8755	1.88297	0.441468	4.26524	1.99691e-05	0.00077506
Adamts2	88.4501	1.87814	0.336011	5.5895	2.27719e-08	4.38765e-06
Clec5a	24.0867	1.86878	0.466062	4.00972	6.07907e-05	0.0017434
Col1a2	534.365	1.86315	0.330582	5.63595	1.74092e-08	3.75691e-06
Ngf	85.441	1.86252	0.415311	4.48464	7.30371e-06	0.000376467
Flnc	83.5769	1.85659	0.463745	4.00348	6.24187e-05	0.0017786
Tlr8	104.669	1.85325	0.347795	5.32858	9.8982e-08	1.24188e-05
Fignl1	66.2064	1.85245	0.382081	4.84831	1.24519e-06	9.89278e-05
Ch25h	35.2928	1.84261	0.466241	3.95205	7.7484e-05	0.00208665
Uhrf1	172.565	1.83309	0.328776	5.5755	2.46814e-08	4.69964e-06
Ptx3	34.3479	1.81961	0.442764	4.10965	3.96251e-05	0.00128579
Ms4a6d	55.6897	1.81853	0.510476	3.56242	0.000367457	0.00658615
Nlrp5-ps	11.8717	1.81412	0.621787	2.9176	0.00352741	0.0325312
Gm10845	14.8625	1.80466	0.473003	3.81533	0.000136003	0.00319348
Serpina1a	228.434	1.79544	0.385166	4.66146	3.13978e-06	0.000192625
Kntc1	31.5254	1.79423	0.419034	4.28183	1.8536e-05	0.000738572
Ptprt	7.0479	1.77888	0.538157	3.3055	0.000948068	0.0130148
Mgp	358.054	1.74739	0.378139	4.62102	3.81855e-06	0.000226385
Egr2	45.4357	1.74522	0.507623	3.43803	0.000585954	0.00921639
Htr3a	20.8522	1.74002	0.607651	2.86353	0.00418953	0.0363839
C7	209.651	1.73427	0.369453	4.69414	2.6773e-06	0.000171991
Tnfrsf1b	534.43	1.73145	0.309096	5.60167	2.12299e-08	4.24237e-06
Dpep2	16.8063	1.72727	0.577544	2.99072	0.0027832	0.0278655
Syt2	17.7824	1.7237	0.500943	3.44092	0.000579741	0.00917215
Col6a3	295.595	1.7226	0.360527	4.77799	1.77052e-06	0.000130254
Aldh1a2	39.6869	1.71685	0.439374	3.90748	9.32654e-05	0.00238845
Pcdh18	184.002	1.70867	0.404937	4.21959	2.44751e-05	0.000906475
Ptafr	34.6324	1.7055	0.418887	4.07151	4.67088e-05	0.00144271
Adam19	199.622	1.70455	0.350872	4.85805	1.18545e-06	9.54554e-05
C3	478.287	1.70298	0.486424	3.50103	0.000463472	0.00786299
Kcnk13	21.6398	1.6916	0.418269	4.04428	5.24847e-05	0.00156728
Serpina1f	1130.15	1.69016	0.354971	4.7614	1.92254e-06	0.000137683
Nlrp3	48.9446	1.6884	0.454283	3.71663	0.000201897	0.00425668
Lrg1	73.0962	1.67317	0.317178	5.27516	1.32644e-07	1.56703e-05
Fblim1	249.354	1.67256	0.330069	5.06729	4.03515e-07	3.91072e-05
Pla2r1	289.33	1.6723	0.366909	4.55781	5.16901e-06	0.000289483
Glipr2	48.5425	1.66075	0.42676	3.89154	9.96096e-05	0.0025151
Serpina3n	239.051	1.65948	0.551825	3.00726	0.00263616	0.0269358
Msi1	55.1822	1.65597	0.44194	3.74704	0.000178934	0.00389778
Dcdc2a	317.767	1.65103	0.425936	3.87624	0.000106084	0.00263744
Slfn3	55.2421	1.64488	0.340792	4.82666	1.38845e-06	0.000107914
Fga	1385.89	1.64365	0.562501	2.92203	0.00347754	0.0323001
Syt13	12.9712	1.64002	0.599059	2.73765	0.00618793	0.0476006
Brca1	108.329	1.63899	0.294957	5.55669	2.74936e-08	5.05663e-06
Osmr	887.241	1.63599	0.301499	5.42619	5.75686e-08	8.84909e-06
Aff2	34.188	1.63041	0.398419	4.0922	4.27296e-05	0.00136274
Sorcs1	20.3037	1.62968	0.495976	3.28581	0.00101689	0.0137267
Rell1	1249.25	1.62913	0.26196	6.21901	5.00288e-10	1.97492e-07
Lrrc32	784.876	1.62693	0.37085	4.38703	1.14906e-05	0.000513746
Rasl12	277.307	1.62117	0.272505	5.94914	2.69547e-09	8.23136e-07
Isg20	87.4898	1.61881	0.365565	4.42824	9.50056e-06	0.000459005
Il1rn	15.5638	1.61583	0.502343	3.21658	0.00129727	0.0161443
Ptpn7	15.8025	1.61472	0.545507	2.96004	0.00307601	0.0296355
Apoa1	44.4421	1.61124	0.539813	2.98481	0.00283758	0.0281469
Cd84	46.7508	1.60831	0.326552	4.92514	8.4302e-07	7.32099e-05
Lrguk	18.1338	1.60715	0.407577	3.9432	8.04029e-05	0.00214219
Lilrb4a	124.804	1.60531	0.323121	4.96814	6.75964e-07	6.07805e-05
Rarres2	29.2596	1.60341	0.322005	4.97944	6.37694e-07	5.83112e-05
Nrxn3	39.3519	1.60131	0.33773	4.74139	2.1226e-06	0.000146813
Tcf23	68.6067	1.59947	0.413063	3.87222	0.000107849	0.00265682
Gab3	30.1685	1.59143	0.43042	3.6974	0.000217822	0.00450154
C3ar1	134.941	1.58912	0.351814	4.51694	6.27387e-06	0.000337351
Acr	41.7425	1.58909	0.532338	2.98511	0.00283473	0.0281469
Havcr2	92.8623	1.58768	0.322406	4.92448	8.4586e-07	7.32099e-05
Esco2	34.5829	1.58686	0.384218	4.13009	3.62622e-05	0.00121261
Clcf1	330.042	1.5845	0.293084	5.4063	6.43413e-08	9.38165e-06
Tnc	286.277	1.58014	0.329011	4.8027	1.56541e-06	0.000117843
Emilin1	273.964	1.56894	0.269118	5.82995	5.54435e-09	1.5743e-06
Clmp	26.5711	1.56475	0.340918	4.58981	4.43641e-06	0.000252882
1700071M16Rik	24.3905	1.56316	0.448288	3.48696	0.000488537	0.00816835
Slc11a1	101.595	1.56233	0.340296	4.5911	4.40921e-06	0.000252882
Cenpi	27.4511	1.55821	0.461062	3.37961	0.000725897	0.0107752
Ptprn	98.1567	1.55464	0.413212	3.76233	0.000168341	0.00373744
Tlr6	20.1713	1.55178	0.446594	3.4747	0.000511433	0.00844647
Slc2a10	29.0721	1.54989	0.375678	4.12558	3.69802e-05	0.00123153
AI607873	265.909	1.54775	0.28719	5.38929	7.0735e-08	9.95518e-06
Lrrc3b	14.5959	1.54773	0.51921	2.98094	0.00287363	0.0283797
Sh3bp2	723.796	1.54375	0.287952	5.36114	8.26964e-08	1.11289e-05
Stil	73.1775	1.53681	0.276388	5.56034	2.69257e-08	5.00911e-06
Etv4	37.4458	1.53268	0.347074	4.416	1.00544e-05	0.000480031
A330009N23Rik	22.8695	1.52546	0.486748	3.13399	0.00172447	0.0196969
Ercc6l	73.7578	1.52478	0.320375	4.75937	1.94199e-06	0.000138463
Col13a1	53.619	1.52269	0.418557	3.63796	0.000274811	0.00530765
Fgr	41.5255	1.5107	0.389807	3.87551	0.000106403	0.00264131
Il33	180.773	1.50925	0.28299	5.33323	9.6479e-08	1.22954e-05
Rtn4rl2	26.6195	1.5078	0.53384	2.82445	0.0047362	0.0394724
Lgals1	100.345	1.50247	0.315194	4.76679	1.87185e-06	0.000135249
Pole	177.109	1.50221	0.341093	4.40412	1.06214e-05	0.000493602
Cd200r1	14.5028	1.50029	0.457046	3.28259	0.00102857	0.0138523
Casp4	64.2173	1.4988	0.310572	4.82593	1.39352e-06	0.000107914
Itga5	302.102	1.49173	0.314604	4.74162	2.12021e-06	0.000146813
Rad51ap1	20.5792	1.49114	0.413061	3.60996	0.000306241	0.00579032
Cpne7	54.0388	1.48767	0.536944	2.77063	0.00559473	0.0444117
Chd5	250.648	1.48531	0.321848	4.61493	3.93237e-06	0.000232283
Fbxo48	18.3242	1.48208	0.337776	4.38777	1.14517e-05	0.000513421
Rab7b	101.158	1.47884	0.273238	5.41228	6.22257e-08	9.15566e-06
Zfp366	40.7757	1.47847	0.334956	4.41394	1.01508e-05	0.000482847
Ccl2	39.9415	1.47505	0.483346	3.05174	0.00227519	0.0241627
Cx3cr1	82.4669	1.47448	0.397641	3.70806	0.000208857	0.00437302
Adamts1	4321.41	1.47386	0.29875	4.93343	8.07994e-07	7.12049e-05
C5ar1	95.2067	1.45607	0.397461	3.66342	0.000248873	0.00496671
Edn1	122.369	1.45203	0.498348	2.91368	0.00357192	0.0328102
5830416P10Rik	21.5378	1.44226	0.483932	2.9803	0.00287966	0.0283844
Ddias	117.166	1.44188	0.30797	4.68187	2.84267e-06	0.000179721
Siglec1	36.0002	1.44181	0.383536	3.75926	0.000170415	0.00376284
Adam8	91.7695	1.43909	0.306574	4.69409	2.6779e-06	0.000171991
Hdx	18.0804	1.42922	0.520565	2.74551	0.00604171	0.0469443
Cyr61	2717.47	1.42763	0.377557	3.78122	0.00015606	0.00352277
Hkdc1	87.3033	1.42695	0.26622	5.36005	8.32003e-08	1.11289e-05
Tgfbi	462.247	1.42619	0.412038	3.4613	0.000537577	0.00870068
Pik3r5	119.164	1.41252	0.306235	4.61256	3.97746e-06	0.000233244
Col5a3	58.9822	1.40823	0.355305	3.96343	7.38803e-05	0.00201305
Olfr1443	57.8332	1.40668	0.445224	3.15948	0.0015805	0.0185365
Mlkl	46.9161	1.4028	0.267681	5.24058	1.60076e-07	1.82452e-05
Cyth4	254.057	1.39849	0.240644	5.81143	6.19411e-09	1.72848e-06
Itgb6	3066.91	1.39239	0.31239	4.45722	8.30288e-06	0.000410972
Endou	261.231	1.38796	0.37081	3.74307	0.000181789	0.00394933
Spsb1	592.013	1.38691	0.346399	4.00381	6.23314e-05	0.0017786
1700019B03Rik	24.1968	1.38347	0.468934	2.95025	0.00317514	0.030247
Pdgfrb	864.924	1.37953	0.312572	4.41346	1.01731e-05	0.000482847
Stra6l	304.26	1.37581	0.289311	4.75547	1.97986e-06	0.000138719
Slfn8	50.5227	1.36589	0.498459	2.74023	0.00613963	0.0474546
Rims3	10.7596	1.36589	0.499685	2.7335	0.00626644	0.0480903
Gm16617	11.2247	1.36365	0.461498	2.95484	0.00312826	0.0299414
Dlgap5	17.1985	1.36104	0.477481	2.85046	0.00436562	0.0374047
Sgol2a	64.7674	1.35874	0.304235	4.46611	7.96555e-06	0.000399141
Runx3	71.0272	1.35738	0.324652	4.18104	2.9018e-05	0.00103677
Rnf180	87.2795	1.35717	0.373864	3.63012	0.000283291	0.00543253
C4b	76.9987	1.35558	0.465598	2.91147	0.00359729	0.0329649
B3galt1	46.286	1.35531	0.327703	4.13579	3.5373e-05	0.00118905
Csf2rb	154	1.3514	0.268493	5.03329	4.82133e-07	4.61735e-05
Nav3	80.7602	1.34837	0.405759	3.32308	0.000890284	0.0125513
Fam111a	154.221	1.34731	0.305816	4.40561	1.05489e-05	0.000492028
Ggt7	32.4329	1.34492	0.409109	3.28744	0.00101104	0.0136705
Cemip	41.8878	1.3427	0.447925	2.9976	0.00272114	0.0275088
Mir143hg	72.2659	1.34222	0.332139	4.04113	5.31948e-05	0.00158264
Rcn3	41.8921	1.34153	0.283269	4.73589	2.18098e-06	0.000150209
8430423G03Rik	8.46048	1.33548	0.451407	2.95849	0.00309149	0.0297237
Ppm1j	61.0492	1.33283	0.313386	4.25299	2.10932e-05	0.000812842
Gimap5	115.701	1.33156	0.285663	4.66131	3.14198e-06	0.000192625
Srpx2	67.1729	1.33068	0.342301	3.88744	0.000101307	0.00253818
Clca3a1	459.159	1.3294	0.363276	3.65946	0.000252743	0.00503774
Col6a2	48.3064	1.3273	0.295338	4.49417	6.98408e-06	0.000363464
Cp	1159.1	1.32688	0.276973	4.79065	1.6624e-06	0.00012399
Ptgir	28.2863	1.32486	0.373171	3.55027	0.00038483	0.00681452
Ccr5	68.5998	1.32295	0.374559	3.53201	0.000412407	0.00720045
Zfp239	85.7691	1.32126	0.330106	4.00253	6.26676e-05	0.00178256
Timd2	394.629	1.3176	0.335663	3.92536	8.66018e-05	0.00227172
Ccdc8	26.7865	1.31519	0.410594	3.20315	0.00135934	0.0166421
Adamtsl2	374.481	1.31397	0.327718	4.00945	6.08603e-05	0.0017434
B4galnt4	71.6389	1.31316	0.41007	3.20228	0.00136346	0.0166674
Nlrp1b	32.8498	1.31307	0.425811	3.0837	0.00204444	0.0223425
Ptch2	67.636	1.31135	0.371696	3.52803	0.000418667	0.00729255
Rem1	72.607	1.30681	0.319626	4.08854	4.34089e-05	0.00137759
Fgf18	58.1131	1.30287	0.332222	3.92167	8.79383e-05	0.00228456
Sphk1	840.04	1.30126	0.403045	3.22857	0.0012441	0.0156888
Mtap7d3	31.1043	1.29853	0.335253	3.87329	0.000107377	0.00265651
AI504432	79.9218	1.29645	0.365554	3.54654	0.000390333	0.00689687
Fn1	334.509	1.29618	0.399148	3.24736	0.0011648	0.0150217
Adam11	86.5144	1.2945	0.361179	3.58408	0.000338271	0.0062215
Mak	31.5108	1.29304	0.446327	2.89708	0.00376657	0.0338866
Rgs9	117.328	1.29266	0.206561	6.258	3.89934e-10	1.61823e-07
Ccl9	178.555	1.29264	0.372139	3.47354	0.000513648	0.00847441
Ecscr	32.5491	1.2913	0.328711	3.92837	8.55239e-05	0.00225654
Gbp7	766.145	1.29083	0.322631	4.00094	6.3091e-05	0.00178832
Kbtbd13	10.2208	1.28985	0.460988	2.79801	0.00514187	0.0417986
Tll1	28.3108	1.2892	0.374707	3.44056	0.000580513	0.0091754
Ncf4	33.1468	1.28535	0.420058	3.05992	0.00221393	0.0237425
Csf2rb2	86.7819	1.28285	0.354933	3.61433	0.000301125	0.00570691
2810417H13Rik	32.1312	1.26761	0.291776	4.34445	1.39626e-05	0.000597842
Ccl6	139.338	1.26172	0.434912	2.9011	0.00371859	0.0336819
Cd248	32.4877	1.26145	0.34538	3.65236	0.000259844	0.00514128
Vav1	123.137	1.26096	0.340759	3.70044	0.000215224	0.00446591
Slc10a6	131.255	1.26085	0.341804	3.6888	0.000225314	0.00463368
Cldn19	545.316	1.25917	0.269758	4.66777	3.04493e-06	0.000188821
Gimap6	568.525	1.25083	0.289902	4.31466	1.59852e-05	0.000663385
Ldhd	4003.25	1.25033	0.242054	5.16551	2.39784e-07	2.60464e-05
Arhgef15	194.127	1.24986	0.240833	5.18973	2.10603e-07	2.31878e-05
Hectd2	190.205	1.24726	0.293796	4.24532	2.18285e-05	0.000833242
Dclk1	81.2261	1.24482	0.381346	3.26429	0.00109739	0.0144872
Gria4	46.4325	1.24433	0.375372	3.31493	0.000916645	0.0127347
Runx2	84.3869	1.24412	0.377961	3.29167	0.000995933	0.0135342
Slfn9	27.4064	1.24213	0.327619	3.79138	0.000149815	0.00341997
Ifi204	106.018	1.24207	0.256202	4.84803	1.24691e-06	9.89278e-05
Hk3	19.8234	1.24044	0.447457	2.7722	0.00556789	0.044305
Cyp1b1	1461.44	1.23884	0.316595	3.91302	9.11485e-05	0.00234911
Apbb1ip	70.0303	1.23747	0.315178	3.92627	8.62742e-05	0.0022668
5730507C01Rik	13.0976	1.23188	0.411042	2.99696	0.00272685	0.0275322
Zik1	152.449	1.22961	0.223279	5.50707	3.64853e-08	6.15119e-06
Slc39a14	7309.32	1.22847	0.227714	5.39483	6.85903e-08	9.8242e-06
Tpm2	127.359	1.22817	0.272591	4.50553	6.62073e-06	0.000350184
Cdc6	93.625	1.22602	0.28871	4.24655	2.17084e-05	0.000830616
Lpar4	28.0534	1.22422	0.419241	2.92009	0.00349927	0.0323857
Ifi205	17.2932	1.21696	0.444297	2.73907	0.00616126	0.0475083
Timeless	104.804	1.21495	0.291229	4.1718	3.02205e-05	0.0010633
Fbp2	69.6157	1.21354	0.266686	4.55044	5.35335e-06	0.000295713
A630033H20Rik	17.4168	1.2101	0.383785	3.15308	0.00161556	0.0187979
Aim1l	191.825	1.20564	0.250502	4.81292	1.48743e-06	0.000113771
Rad51	30.1829	1.19753	0.329286	3.63675	0.000276102	0.00532623
Spdl1	30.8981	1.1928	0.307318	3.88132	0.000103892	0.00259091
Vstm4	110.15	1.19165	0.365565	3.25974	0.00111513	0.0146378
Cygb	47.9693	1.19028	0.352211	3.37944	0.000726336	0.0107752
Frem1	152.799	1.18781	0.304506	3.90077	9.58877e-05	0.00243251
Cd33	108.064	1.18512	0.31978	3.70604	0.000210528	0.00439664
Slc15a3	70.6833	1.18342	0.316504	3.73903	0.000184735	0.00399793
Ak7	35.675	1.1801	0.279514	4.22196	2.42187e-05	0.000899035
4930503L19Rik	177.268	1.17747	0.199425	5.90434	3.54051e-09	1.04187e-06
Gpr153	62.1698	1.17581	0.365656	3.21562	0.00130162	0.0161555
Mrc1	211.068	1.16947	0.42034	2.78221	0.00539899	0.0432587
Zgrf1	211.254	1.16935	0.288067	4.0593	4.92207e-05	0.00149744
Hecw2	831.257	1.16876	0.278104	4.20259	2.6388e-05	0.000946983
Tal1	68.8859	1.1672	0.327061	3.56874	0.000358705	0.00647951
Ubxn10	134.655	1.16085	0.359186	3.23189	0.00122976	0.0155758
Pgbd5	21.8224	1.15774	0.422556	2.73984	0.00614687	0.0474879
Loxl1	135.397	1.15773	0.33547	3.45108	0.000558339	0.0088944
Slc16a6	482.6	1.15471	0.236069	4.89142	1.00112e-06	8.39542e-05
Sema7a	368.121	1.1542	0.270761	4.26279	2.01889e-05	0.000781087
Gpr65	91.7463	1.15209	0.423471	2.72059	0.00651665	0.049274
Gli3	109.025	1.14509	0.400062	2.86227	0.00420614	0.036463
Relt	56.17	1.13606	0.339832	3.343	0.000828772	0.0118592
Nhs	557.248	1.12475	0.262706	4.28139	1.85727e-05	0.000738572
Zeb2	1197.67	1.12041	0.135283	8.28197	1.21149e-16	3.9216e-13
Spry4	801.433	1.11658	0.276041	4.04497	5.233e-05	0.00156705
Ano5	64.9795	1.11654	0.322877	3.4581	0.000544007	0.00876095
Dusp4	1082.03	1.11591	0.266396	4.1889	2.8031e-05	0.00100372
Gm20939	75.9358	1.11441	0.345717	3.22349	0.00126641	0.0158767
Tlr7	193.199	1.11311	0.31778	3.50278	0.000460436	0.0078279
Serping1	342.803	1.11287	0.20525	5.42204	5.89229e-08	8.84909e-06
Spi1	64.4367	1.11141	0.355571	3.12572	0.00177371	0.0201174
Ypel4	14.3468	1.10351	0.376397	2.93177	0.00337037	0.0316476
Gas7	512.867	1.09824	0.215569	5.09458	3.49507e-07	3.54023e-05
Dysf	842.597	1.09722	0.258821	4.23931	2.24207e-05	0.000847849
Cldn1	591.445	1.09707	0.248736	4.41059	1.03089e-05	0.000486443
1700024P16Rik	851.779	1.09655	0.311106	3.52469	0.000423978	0.00735486
Mcm3	192.404	1.09594	0.269604	4.06502	4.80289e-05	0.00146947
Ppp1r18	321.204	1.09575	0.220215	4.97581	6.49753e-07	5.90801e-05
Fkbp10	50.1591	1.095	0.361467	3.02931	0.00245109	0.0255211
Ldb2	188.115	1.0933	0.337279	3.24152	0.00118893	0.0152875
Gimap8	232.877	1.08956	0.182929	5.95617	2.58221e-09	8.03712e-07
Il18rap	60.4903	1.08486	0.381123	2.84648	0.00442051	0.0376955
Kif7	93.8093	1.08459	0.307666	3.52522	0.000423127	0.00734796
Mrc2	212.595	1.08361	0.263732	4.10877	3.97767e-05	0.00128757
Entpd1	862.474	1.0824	0.206491	5.24185	1.58978e-07	1.82452e-05
Pde10a	1152.75	1.08229	0.363235	2.97957	0.00288652	0.0284175
Atad5	361.6	1.08138	0.229719	4.7074	2.50897e-06	0.000165072
Nrg1	426.821	1.07987	0.328472	3.28756	0.00101059	0.0136705
Ndc80	23.5895	1.07919	0.392473	2.74972	0.00596457	0.0465013
Hgf	65.5856	1.07844	0.362281	2.97679	0.00291279	0.02852
Col6a1	115.944	1.07827	0.238858	4.51427	6.35362e-06	0.000338906
Apobec1	230.372	1.07678	0.238801	4.50912	6.50974e-06	0.000345443
Pdzrn4	38.5495	1.07637	0.360602	2.98491	0.00283661	0.0281469
Slc20a1	11016.5	1.07372	0.331131	3.24258	0.00118451	0.0152516
Cfh	1161.39	1.07285	0.300277	3.57288	0.000353072	0.00641354
Msn	3528.33	1.06968	0.187263	5.71219	1.11533e-08	2.77491e-06
Lhfp	137.263	1.06738	0.273286	3.90574	9.39379e-05	0.00239808
Ambp	136.934	1.06713	0.247194	4.31696	1.58192e-05	0.000659882
Rasgrp3	233.956	1.06217	0.208501	5.09433	3.49976e-07	3.54023e-05
Inpp4b	314.277	1.06174	0.258603	4.10567	4.0314e-05	0.00129977
Cd44	218.512	1.06024	0.238692	4.4419	8.91691e-06	0.000434699
Rerg	192.249	1.05987	0.362745	2.9218	0.00348019	0.0323001
Ckap2	43.208	1.05883	0.276978	3.8228	0.000131947	0.00311761
Chrna2	32.3111	1.05633	0.351792	3.00271	0.0026759	0.0272215
Lbp	51.9211	1.05597	0.3219	3.28043	0.00103649	0.0139289
Rad18	161.792	1.05315	0.196365	5.36323	8.17455e-08	1.11289e-05
Gpr35	39.4353	1.05189	0.350984	2.99698	0.00272666	0.0275322
Wdhd1	228.448	1.04515	0.219049	4.77132	1.83025e-06	0.000132837
Ssc5d	41.7005	1.04309	0.312741	3.33532	0.000852019	0.0120752
Stx11	102.389	1.04035	0.353169	2.94576	0.00322162	0.0305654
Tlr2	476.451	1.03968	0.262752	3.95687	7.59372e-05	0.00205526
Loxl3	51.5637	1.03945	0.354885	2.92899	0.0034007	0.031792
Gas2l3	434.375	1.03666	0.257105	4.03203	5.52965e-05	0.00163019
Ccdc85a	74.6402	1.03502	0.237036	4.3665	1.26254e-05	0.000555277
Nt5e	2502.71	1.03428	0.220543	4.68969	2.73624e-06	0.000174354
Gp2	346.456	1.03324	0.32721	3.15772	0.00159007	0.0186082
Fam167b	48.3976	1.0304	0.331472	3.10855	0.00188007	0.0209566
Tgfb1i1	120.904	1.02993	0.299632	3.43731	0.000587513	0.00923194
Kif18a	154.835	1.0259	0.247269	4.14893	3.3403e-05	0.0011454
Pknox2	72.3659	1.0253	0.329946	3.10748	0.00188691	0.0209915
Plch1	126.456	1.02448	0.254362	4.02763	5.6342e-05	0.00165198
Srgap1	289.143	1.02429	0.283014	3.61923	0.000295477	0.00563469
Fcgr3	211.938	1.02338	0.269838	3.79256	0.000149102	0.00341331
Hells	200.902	1.01532	0.190694	5.32435	1.01316e-07	1.25452e-05
Tgm1	1314.99	1.01418	0.323912	3.13103	0.00174197	0.0198547
Pik3ap1	82.6703	1.01275	0.330947	3.06014	0.00221233	0.0237425
Ncapg2	330.713	1.01164	0.175524	5.7635	8.23849e-09	2.18309e-06
Fam124a	140.678	1.01033	0.207204	4.87604	1.08236e-06	8.8924e-05
Pdgfra	1333.81	1.00197	0.227714	4.40014	1.08182e-05	0.00049884
Cyyr1	91.2651	1.0018	0.23763	4.2158	2.48898e-05	0.00090824
Bmp1	147.511	1.00074	0.297064	3.36877	0.000755035	0.0110992
Myc	716.943	0.999487	0.363393	2.75043	0.00595164	0.0464452
Atad2	624.432	0.997678	0.17644	5.65447	1.56327e-08	3.49324e-06
Gins2	23.5889	0.996741	0.33659	2.9613	0.00306347	0.0295661
Arhgap30	230.972	0.991283	0.293301	3.37975	0.00072551	0.0107752
Filip1l	697.969	0.989232	0.207725	4.76223	1.91467e-06	0.000137683
Sla	317.055	0.988686	0.310363	3.18558	0.00144464	0.0173582
Apoe	690.242	0.988473	0.180581	5.47385	4.40359e-08	7.1684e-06
Ncf1	166.445	0.984487	0.286835	3.43225	0.000598604	0.00936983
Cyb5r3	1327.07	0.983915	0.135146	7.28036	3.32941e-13	3.84903e-10
Fam43a	893.925	0.983289	0.349146	2.81627	0.00485854	0.0402022
She	248.5	0.982808	0.253435	3.87795	0.000105341	0.00262299
Fam198b	59.5383	0.981948	0.311844	3.14885	0.00163915	0.0190176
B130024G19Rik	81.2025	0.978634	0.253613	3.85878	0.000113956	0.00278186
Plek	251.351	0.977325	0.288604	3.38638	0.000708205	0.0106329
Tlr1	66.7552	0.976839	0.302505	3.22917	0.00124151	0.0156738
Mamld1	132.095	0.975163	0.331829	2.93875	0.00329539	0.0311109
C1qtnf6	55.0247	0.97445	0.32613	2.98792	0.00280885	0.0279934
Cd72	92.2816	0.972281	0.253037	3.84245	0.000121815	0.00294264
Egfl7	310.418	0.97174	0.28383	3.42367	0.000617824	0.00960565
Fbn1	433.392	0.968107	0.283352	3.41662	0.000634041	0.00978756
Sparc	925.414	0.964972	0.233205	4.13788	3.50534e-05	0.00118196
Blm	197.711	0.964714	0.237162	4.06774	4.74707e-05	0.00146067
Cmklr1	163.434	0.962599	0.23671	4.06658	4.77089e-05	0.00146244
Nova2	118.313	0.962471	0.294112	3.27246	0.00106615	0.0141788
5730559C18Rik	496.367	0.962276	0.225757	4.26244	2.02209e-05	0.000781087
Asprv1	21.2018	0.96217	0.344586	2.79225	0.00523432	0.0423555
Igf2bp1	197.096	0.960755	0.353117	2.72078	0.00651274	0.049274
Cdk1	39.3486	0.953467	0.350097	2.72343	0.00646072	0.0491606
Clu	3406.98	0.951089	0.348147	2.73187	0.00629769	0.0482158
Cd86	132.944	0.949273	0.26113	3.63525	0.000277713	0.00535092
Slfn2	157.485	0.946217	0.262904	3.5991	0.00031932	0.00597479
Pcolce	284.89	0.946172	0.160499	5.89518	3.74264e-09	1.08169e-06
Kcnd3	153.13	0.944287	0.303879	3.10745	0.0018871	0.0209915
Tmem45a	106.042	0.94012	0.337802	2.78305	0.00538501	0.0432109
Mybpc2	26.8884	0.939519	0.317461	2.95948	0.00308159	0.0296701
Tgfbr1	12987.2	0.938602	0.193054	4.86187	1.16279e-06	9.4099e-05
Mast4	2258.2	0.937735	0.27273	3.43833	0.000585323	0.00921639
Glipr1	30.6279	0.937604	0.335301	2.79631	0.00516906	0.0419354
Casc5	62.153	0.937436	0.281965	3.32466	0.000885273	0.0124918
Prickle2	276.138	0.936502	0.25698	3.64426	0.000268158	0.0052417
Lrrc8c	278.875	0.933612	0.259383	3.59936	0.000319003	0.00597479
Ror1	347.114	0.932549	0.234553	3.97586	7.01253e-05	0.00192696
Irak3	144.597	0.93251	0.205521	4.5373	5.69788e-06	0.000312611
Anln	202.607	0.929955	0.211177	4.40367	1.06436e-05	0.000493602
Prrx1	147.444	0.929594	0.258901	3.59054	0.000329997	0.00611098
Pik3cg	175.112	0.928364	0.243392	3.81428	0.000136579	0.00319713
Dennd2a	102.944	0.927587	0.299252	3.09969	0.00193724	0.0214314
Kcnk6	77.299	0.925932	0.280189	3.30467	0.000950883	0.0130424
Cd68	130.574	0.920463	0.273811	3.36167	0.000774737	0.0112826
Asxl3	115.232	0.917647	0.249835	3.67301	0.000239708	0.00484354
Rad54b	39.8545	0.914754	0.256587	3.56508	0.000363743	0.0065413
Recql4	55.7073	0.90976	0.262663	3.4636	0.000532989	0.00866366
Adora2b	101.662	0.909027	0.300884	3.02118	0.00251788	0.0260395
Zwilch	94.8228	0.908497	0.223711	4.06103	4.88559e-05	0.00148914
Blvrb	128.146	0.908421	0.289594	3.13688	0.00170756	0.019559
Pole2	69.3221	0.907795	0.20168	4.50117	6.75805e-06	0.000356283
Inpp5d	595.768	0.905569	0.191788	4.72172	2.33856e-06	0.000157053
Bard1	96.211	0.902965	0.225948	3.99634	6.43299e-05	0.00181707
Prrg4	678.676	0.901337	0.290028	3.10776	0.0018851	0.0209915
Ikzf1	173.448	0.901314	0.289376	3.11468	0.00184144	0.0206112
Slfn5	1001.25	0.900444	0.172404	5.22288	1.76159e-07	1.97543e-05
Fbln2	27.7259	0.900399	0.326866	2.75464	0.00587564	0.0459629
Plvap	370.324	0.899813	0.179259	5.01963	5.17721e-07	4.8717e-05
Ptpre	171.87	0.896508	0.196743	4.55676	5.19499e-06	0.000289934
Rhoj	296.887	0.894434	0.280071	3.1936	0.00140512	0.0170354
Rims2	225.808	0.891802	0.189895	4.6963	2.64921e-06	0.00017151
Cenpn	43.9622	0.89103	0.227756	3.91221	9.14564e-05	0.00235243
Layn	84.159	0.889732	0.261324	3.4047	0.000662356	0.0101476
Ammecr1	191.984	0.888414	0.145599	6.10178	1.04892e-09	3.53683e-07
Sash1	4030.19	0.88745	0.157592	5.63132	1.78835e-08	3.75903e-06
Ripply3	31.3845	0.886479	0.302676	2.92881	0.00340267	0.031792
Erg	171.694	0.886148	0.201366	4.40068	1.07912e-05	0.00049884
Il17rd	1144.16	0.88611	0.232979	3.80338	0.000142732	0.00331438
Parvb	364.179	0.885847	0.198464	4.46351	8.06283e-06	0.000402768
Col5a1	254.527	0.885788	0.279857	3.16514	0.00155007	0.018259
Tpx2	65.3055	0.883317	0.320075	2.75971	0.00578519	0.045343
Ect2	150.016	0.882374	0.259913	3.39488	0.000686575	0.0103659
Olfm4	334.271	0.88186	0.223465	3.9463	7.93684e-05	0.00213379
Cd38	213.304	0.880327	0.205701	4.27965	1.87188e-05	0.000741741
Ednra	91.1464	0.879844	0.294781	2.98474	0.00283819	0.0281469
Ctsk	71.8644	0.877622	0.235522	3.72629	0.000194319	0.00415462
P2rx7	182.541	0.874649	0.185035	4.72694	2.27926e-06	0.000154999
Gclc	26943.1	0.87435	0.260743	3.35329	0.000798557	0.01155
Zfp9	113.823	0.872096	0.25249	3.45398	0.000552368	0.00881665
Parp3	259.878	0.868743	0.171202	5.07438	3.88752e-07	3.81324e-05
Samd4	866.18	0.865919	0.23197	3.7329	0.000189288	0.00407296
Cep85l	439.338	0.865433	0.292113	2.96266	0.00304993	0.0294705
Nek6	510.408	0.863728	0.161848	5.33666	9.46756e-08	1.22586e-05
Ccdc14	247.332	0.862779	0.208268	4.14264	3.43336e-05	0.00116741
Ggta1	202.077	0.862505	0.221725	3.88998	0.000100253	0.00252346
Plekho1	226.506	0.861757	0.17469	4.93306	8.09497e-07	7.12049e-05
Plxna2	1800.1	0.861216	0.219853	3.91723	8.95727e-05	0.00231587
Pdlim7	458.89	0.8568	0.25485	3.36197	0.000773883	0.0112826
Ptrh1	42.5284	0.856295	0.290577	2.94688	0.00320995	0.0305005
Ehbp1l1	350.522	0.855615	0.171037	5.00251	5.65876e-07	5.23354e-05
Hoga1	1562.12	0.854306	0.237051	3.6039	0.000313483	0.00589967
1700028K03Rik	87.7235	0.853679	0.273162	3.12518	0.00177697	0.0201283
Gimap9	164.304	0.852127	0.188281	4.52583	6.01594e-06	0.00032757
Lfng	122.378	0.851691	0.252811	3.36888	0.000754745	0.0110992
Slc10a2	367.983	0.851301	0.302669	2.81264	0.00491359	0.0404715
Plk4	209.852	0.851276	0.205027	4.15201	3.29567e-05	0.0011349
Pde3a	209.528	0.849969	0.282713	3.00647	0.00264301	0.0269887
Trpv2	60.5855	0.849948	0.268041	3.17097	0.00151931	0.0180411
Eno2	121.223	0.849509	0.195991	4.33442	1.46144e-05	0.000612785
Slc36a4	287.343	0.848714	0.265027	3.20237	0.00136301	0.0166674
Mb21d1	49.0758	0.848061	0.255302	3.32179	0.000894416	0.0125862
Rapgef5	807.051	0.847907	0.253967	3.33866	0.000841846	0.0119679
Aebp1	329.334	0.847174	0.227212	3.72856	0.000192578	0.0041338
Rnf144a	335.244	0.847006	0.26177	3.23569	0.00121351	0.0154529
Frmd4b	7032.53	0.845333	0.296921	2.84699	0.00441341	0.0376547
Itga6	8181.72	0.845284	0.20099	4.2056	2.6039e-05	0.000936535
Itpripl2	1135.06	0.844263	0.194222	4.3469	1.38073e-05	0.000594338
Fstl3	77.4282	0.842224	0.271132	3.10632	0.00189429	0.021057
Ccna2	143.734	0.841461	0.250322	3.36151	0.000775175	0.0112826
Mcm5	235.552	0.840941	0.284258	2.95837	0.00309266	0.0297237
St6galnac4	101.193	0.840744	0.246997	3.40386	0.000664419	0.0101476
F2r	1994.52	0.838975	0.291314	2.87997	0.00397711	0.03517
Jmjd1c	7821.14	0.838914	0.20083	4.17723	2.9508e-05	0.00104964
Anxa3	300.637	0.836398	0.239355	3.49438	0.000475167	0.00801101
D8Ertd82e	547.298	0.833584	0.206039	4.04576	5.21539e-05	0.00156607
9030025P20Rik	87.1673	0.833522	0.281815	2.9577	0.00309946	0.0297495
Zfp382	77.8689	0.833173	0.239227	3.48277	0.000496264	0.00827191
Tshz3	94.0944	0.832635	0.237509	3.5057	0.000455408	0.0077669
Dse	209.401	0.8324	0.243529	3.41807	0.000630674	0.00975857
Pou2f1	2798.16	0.831113	0.190785	4.35628	1.3229e-05	0.000572489
St3gal1	721.546	0.828483	0.170248	4.86634	1.13686e-06	9.29295e-05
Syne3	536.493	0.828333	0.260557	3.17908	0.00147743	0.0176473
Tnfrsf23	99.0306	0.826718	0.258742	3.19514	0.00139761	0.0169823
Crispld1	27.7621	0.826139	0.2895	2.85367	0.00432169	0.0370676
Birc3	1052.98	0.824256	0.266901	3.08824	0.00201346	0.0220635
Polq	98.9056	0.822897	0.222232	3.70287	0.000213174	0.00444615
Nedd9	4983.42	0.821312	0.22856	3.59342	0.000326367	0.00607136
Nid1	863.735	0.817902	0.280038	2.92068	0.00349264	0.0323574
Clec14a	176.008	0.816072	0.251281	3.24765	0.00116361	0.0150183
Sparcl1	157.618	0.814633	0.237528	3.42963	0.000604411	0.00943336
C1ra	36.9402	0.81432	0.279328	2.91528	0.00355364	0.0327166
Srxn1	8100.98	0.814107	0.231727	3.51322	0.00044271	0.00757427
Zfp945	859.164	0.81367	0.184625	4.40716	1.04735e-05	0.000489923
Cd93	1679.02	0.81333	0.223132	3.64506	0.000267324	0.00523794
Vcan	159.58	0.80949	0.23031	3.51479	0.000440105	0.0075458
Gm10509	188.719	0.808194	0.243546	3.31845	0.000905189	0.0126844
Gucy1a3	561.994	0.805746	0.269606	2.9886	0.00280257	0.0279653
Apaf1	634.632	0.805525	0.16561	4.864	1.15038e-06	9.3562e-05
Rab31	864.708	0.803874	0.21071	3.81507	0.000136145	0.00319348
Gimap1	41.7818	0.80304	0.28817	2.78668	0.00532504	0.0429212
Klf7	130.534	0.796687	0.249848	3.18868	0.00142923	0.0172499
Calcrl	718.156	0.796312	0.227821	3.49534	0.000473456	0.00799884
Tmem173	130.422	0.794743	0.240384	3.30613	0.000945931	0.0129965
Atox1	176.038	0.794635	0.180239	4.40877	1.03958e-05	0.000489117
1700019L03Rik	73.1951	0.789699	0.28807	2.74135	0.00611881	0.0473233
Gucy1b3	276.643	0.788945	0.267501	2.94932	0.00318476	0.030303
Sertad4	140.615	0.788669	0.242198	3.2563	0.00112875	0.0147211
Ccm2l	111.848	0.788321	0.237956	3.31288	0.000923411	0.0127957
Nostrin	189.822	0.787858	0.249823	3.15366	0.00161236	0.0187821
C1s1	92.6686	0.786699	0.246491	3.19159	0.00141492	0.0171411
Cdc7	91.779	0.786039	0.258181	3.04452	0.00233049	0.0246368
Arg2	759.517	0.785328	0.2369	3.31502	0.000916378	0.0127347
Prkg1	173.127	0.782744	0.188767	4.1466	3.37443e-05	0.00115222
Pcdh12	118.567	0.781605	0.241866	3.23156	0.00123117	0.0155758
Map1b	717.886	0.780834	0.267983	2.91375	0.00357118	0.0328102
Gcnt2	4897.32	0.779732	0.203794	3.82607	0.000130205	0.00308546
Rcsd1	345.987	0.777194	0.209912	3.70247	0.00021351	0.00444744
Prc1	145.315	0.776176	0.188692	4.11346	3.89772e-05	0.00127444
Ddr2	381.731	0.775187	0.252503	3.07001	0.00214052	0.0232045
Klf6	8231.27	0.773475	0.239877	3.22447	0.00126205	0.0158343
Shank1	54.7525	0.772969	0.270683	2.85562	0.00429527	0.0369388
Tvp23a	66.0694	0.772556	0.231852	3.33211	0.000861896	0.0121832
Rcan1	10406.3	0.769072	0.277378	2.77265	0.00556023	0.0442658
Palm3	132.159	0.767936	0.20385	3.76716	0.000165113	0.003686
Ltbp1	216.814	0.765078	0.214	3.57513	0.00035005	0.00637296
Zfp189	389.373	0.76416	0.171444	4.45721	8.30324e-06	0.000410972
Nrp2	784.989	0.762352	0.221728	3.43824	0.000585517	0.00921639
Thpo	171.444	0.760989	0.221746	3.43181	0.000599565	0.0093758
Mest	71.7492	0.759763	0.275589	2.75687	0.00583569	0.0456822
Zfp69	111.399	0.758911	0.189199	4.01117	6.0418e-05	0.00174308
Snhg17	401.638	0.755284	0.216919	3.48187	0.000497932	0.00829118
Art4	88.5472	0.755195	0.236263	3.19642	0.00139144	0.0169455
Akna	258.909	0.754142	0.167752	4.49557	6.93829e-06	0.000363418
Itgb3	126.156	0.753201	0.158379	4.7557	1.97764e-06	0.000138719
Mcm10	383.35	0.751282	0.231822	3.24077	0.00119209	0.0152875
Fhl2	331.429	0.745629	0.26399	2.82445	0.00473611	0.0394724
Colec12	141.934	0.744303	0.21163	3.51699	0.000436464	0.00753284
Arap3	496.084	0.740857	0.181876	4.07342	4.63282e-05	0.00143644
E2f3	682.737	0.736003	0.15953	4.61356	3.95823e-06	0.00023296
Fyb	403.28	0.734534	0.246056	2.98523	0.00283363	0.0281469
Tmem176a	1064.18	0.733644	0.135334	5.42098	5.92724e-08	8.84909e-06
Tsc22d1	39539.6	0.733526	0.22954	3.19563	0.00139526	0.0169664
Cep170	805.878	0.730884	0.187696	3.89398	9.86143e-05	0.00249386
Ube4bos3	86.8678	0.725256	0.249728	2.90418	0.00368217	0.0334742
Tmem119	123.905	0.724242	0.260109	2.78438	0.00536305	0.0431059
Mcm4	654.03	0.723428	0.19821	3.64981	0.000262434	0.00517987
Hnrnpa1	318.929	0.722051	0.212159	3.40334	0.000665664	0.0101476
Ncaph	64.6837	0.721569	0.259348	2.78224	0.00539854	0.0432587
Fermt3	136.123	0.721175	0.242099	2.97885	0.00289334	0.0284354
Mis18bp1	53.6572	0.720467	0.246795	2.91929	0.00350826	0.0324279
Zfp939	122.435	0.719746	0.2202	3.2686	0.0010808	0.0143265
Cdh6	88.1559	0.716975	0.249573	2.87281	0.00406843	0.0356704
Gstm5	352.182	0.715866	0.155453	4.60504	4.12396e-06	0.000239234
Wipf1	554.568	0.713445	0.177454	4.02044	5.80897e-05	0.00168794
Adm	300.428	0.711125	0.221228	3.21445	0.00130695	0.0161846
Casp8ap2	1376.88	0.710627	0.115248	6.16609	6.99989e-10	2.5851e-07
Mcm6	480.958	0.708421	0.219512	3.22726	0.00124982	0.0157175
Zc3hav1l	193.749	0.704665	0.170392	4.13555	3.54108e-05	0.00118905
Hnrnpa3	1139.16	0.704457	0.232651	3.02796	0.00246209	0.0255934
Fancb	59.6673	0.704101	0.235229	2.99326	0.00276018	0.0277994
9430020K01Rik	1578.5	0.702929	0.186952	3.75995	0.000169946	0.00375761
Cttnbp2nl	1902.95	0.700528	0.160335	4.36916	1.24726e-05	0.000550052
C330027C09Rik	147.871	0.699828	0.196059	3.56948	0.000357686	0.00647555
Dzip1	279.699	0.699731	0.205577	3.40375	0.000664682	0.0101476
Pvr	1979.04	0.699632	0.249854	2.80017	0.00510762	0.0416336
Fstl1	824.99	0.699424	0.194787	3.59071	0.00032978	0.00611098
Aoah	361.101	0.698051	0.244781	2.85174	0.00434803	0.0372738
Arnt2	1755.76	0.697735	0.238698	2.92309	0.00346572	0.0322187
Tirap	609.33	0.697304	0.159086	4.38318	1.16959e-05	0.000521485
Kdm2b	894.212	0.696914	0.190093	3.66617	0.000246213	0.00493799
S100a10	972.034	0.696201	0.205981	3.37992	0.000725062	0.0107752
Mms22l	144.048	0.695869	0.191043	3.64247	0.000270035	0.00525302
Zmynd15	134.418	0.695271	0.193888	3.58594	0.000335866	0.00618428
Armcx4	908.496	0.695055	0.222087	3.12966	0.0017501	0.0199334
Vil1	1291.73	0.687419	0.235275	2.92177	0.00348047	0.0323001
Cmtm3	152.803	0.685715	0.201487	3.40327	0.000665846	0.0101476
Hif3a	440.917	0.685065	0.252128	2.71714	0.00658496	0.049594
Flot1	354.461	0.684286	0.195491	3.50034	0.000464659	0.00787487
Mical1	125.125	0.683965	0.22945	2.98089	0.00287412	0.0283797
Fgd5	443.221	0.683762	0.236162	2.89531	0.00378785	0.0339836
Fxyd5	117.648	0.683725	0.232358	2.94255	0.0032552	0.0308462
Smad3	2633.32	0.682574	0.21444	3.18305	0.00145733	0.0174718
Pprc1	1511.84	0.68202	0.181708	3.75339	0.000174461	0.00383128
Sp100	242.268	0.681669	0.211597	3.22155	0.00127501	0.0159475
Rock2	7296.95	0.680179	0.138674	4.90486	9.34927e-07	7.9641e-05
Slc51b	81.0752	0.67834	0.199091	3.40719	0.000656358	0.0100789
Cald1	1175.55	0.676367	0.217893	3.10413	0.00190842	0.0211996
Tagln	651.458	0.67522	0.243035	2.77828	0.00546481	0.0437212
Ctps	2122.59	0.673188	0.124204	5.42001	5.95953e-08	8.84909e-06
Dpysl3	265.587	0.671226	0.232301	2.88947	0.00385893	0.0344494
Hspb7	251.189	0.670899	0.220586	3.04144	0.0023545	0.0248085
Tnfrsf22	54.0982	0.668481	0.237307	2.81694	0.00484832	0.0401498
Setd4	155.034	0.666823	0.192088	3.47144	0.000517684	0.00853229
Amotl1	945.72	0.666806	0.181648	3.67087	0.000241728	0.00487826
Chd1	4605.75	0.666775	0.124991	5.3346	9.57537e-08	1.22954e-05
Peak1	2652.72	0.666508	0.171397	3.88867	0.000100796	0.00253321
Skp2	206.535	0.665792	0.20692	3.21764	0.00129252	0.0161166
Tinag	339.133	0.664473	0.231464	2.87074	0.00409515	0.0358077
Riok1	747.561	0.661647	0.199488	3.31672	0.0009108	0.012708
Mapk6	4075.55	0.661451	0.160387	4.12409	3.72208e-05	0.00123519
Gsdmd	81.7452	0.660275	0.229127	2.8817	0.00395531	0.0350201
Usp53	6960.84	0.660058	0.232388	2.84032	0.00450682	0.03819
Bbs12	116.892	0.65901	0.19499	3.37971	0.000725621	0.0107752
Ifi203	211.84	0.654786	0.207702	3.15253	0.00161865	0.0188203
Rlf	3649.96	0.651588	0.18968	3.43519	0.000592136	0.00928656
Pgm1	673.767	0.651321	0.211249	3.08319	0.00204798	0.022354
Cdca4	365.79	0.650567	0.214171	3.03761	0.00238461	0.0249806
Cep192	943.786	0.649985	0.159621	4.07206	4.65996e-05	0.00144209
Thsd1	142.322	0.649765	0.212017	3.06468	0.00217904	0.0234953
Zfp36l1	5734.94	0.649356	0.238676	2.72066	0.00651512	0.049274
Zfp568	1425.37	0.648458	0.168891	3.83951	0.000123278	0.00295155
Rras	146.198	0.648246	0.193923	3.3428	0.000829391	0.0118592
2310015A10Rik	367.393	0.645762	0.186627	3.46018	0.00053981	0.0087107
Efcab5	72.9398	0.644549	0.213277	3.02213	0.00251004	0.025975
Lacc1	194.909	0.644402	0.195738	3.29217	0.000994189	0.0135218
Mettl22	84.106	0.64299	0.162374	3.95993	7.49725e-05	0.00203596
Fli1	449.78	0.642725	0.197274	3.25804	0.00112186	0.0146785
Scn1b	104.535	0.642342	0.205435	3.12675	0.00176753	0.0200754
Zfp958	394.733	0.639909	0.19066	3.35628	0.000789997	0.0114571
Adgre5	552.332	0.639441	0.151184	4.22955	2.34159e-05	0.000874366
Zfp72	174.635	0.63882	0.16457	3.88175	0.000103707	0.00259028
Map3k2	10411.4	0.637926	0.172088	3.70698	0.000209749	0.00438604
Bmp4	851.731	0.634673	0.213381	2.97437	0.00293589	0.0286941
Zcchc24	506.974	0.634454	0.196584	3.2274	0.0012492	0.0157175
Arhgef40	607.667	0.6334	0.192092	3.29738	0.000975909	0.0133067
9030617O03Rik	601.881	0.633149	0.17203	3.68046	0.000232815	0.00472786
Zfp51	518.621	0.627776	0.219265	2.8631	0.00419518	0.0364069
Wfdc2	536.9	0.627438	0.218006	2.87808	0.00400106	0.0352515
Cdc45	85.9122	0.626348	0.226643	2.76359	0.00571699	0.044939
Rora	13741	0.626278	0.227413	2.75393	0.00588849	0.0460412
Mcf2l	995.755	0.622984	0.191681	3.25011	0.00115362	0.0149251
Lix1l	162.975	0.621826	0.197742	3.14463	0.00166298	0.0191705
Lig1	161.752	0.621512	0.227755	2.72886	0.00635543	0.0485889
Ltbp4	207.321	0.619834	0.200987	3.08396	0.00204268	0.0223383
Galns	858.951	0.618337	0.165315	3.74036	0.000183754	0.00398667
Gm1976	75.995	0.617978	0.203379	3.03855	0.00237717	0.0249349
Kank3	541.057	0.617279	0.191922	3.2163	0.00129854	0.0161443
Chaf1a	148.68	0.616962	0.214235	2.87984	0.00397876	0.03517
Frmd4a	1162.51	0.616229	0.21429	2.87568	0.00403164	0.0354246
Ephb2	651.044	0.614775	0.220966	2.78221	0.00539896	0.0432587
Rasa2	3199.27	0.610928	0.182581	3.34606	0.000819679	0.0117715
1700034H15Rik	78.0539	0.609848	0.220316	2.76806	0.00563912	0.0445868
Zbtb34	831.518	0.609707	0.119194	5.11526	3.13317e-07	3.27164e-05
Incenp	180.786	0.608983	0.212857	2.86099	0.0042232	0.0365717
Elf4	584.581	0.607948	0.144492	4.20749	2.58228e-05	0.000930829
Zfp810	1450.13	0.60605	0.156496	3.87262	0.000107672	0.00265651
Zcchc11	1992.29	0.604043	0.135084	4.4716	7.76361e-06	0.000391446
Ccdc173	126.198	0.603256	0.186413	3.23613	0.00121164	0.0154529
6820431F20Rik	177.852	0.599911	0.208597	2.87593	0.00402833	0.0354243
BC026585	625.243	0.596531	0.214973	2.77491	0.00552163	0.0440062
Cyp2d22	749.45	0.595881	0.179958	3.31122	0.000928903	0.0128608
Zfp940	136.119	0.595805	0.164729	3.61688	0.000298179	0.00566435
Rad54l2	5398.4	0.59389	0.171924	3.45438	0.000551555	0.00881665
Itga9	481.612	0.593802	0.214748	2.76511	0.00569034	0.0448254
Gfod1	477.341	0.593015	0.193921	3.05802	0.00222801	0.0237973
Wsb1	8683.66	0.592965	0.205584	2.88429	0.00392296	0.034848
Tshz2	287.277	0.592028	0.148888	3.97632	6.99891e-05	0.00192649
Npat	2187.99	0.591183	0.147983	3.99493	6.4714e-05	0.00182473
Mmd	3332.65	0.590852	0.162241	3.64182	0.000270714	0.00525991
Abhd2	2855.42	0.590846	0.198428	2.97763	0.00290484	0.0284594
Antxr2	284.354	0.589707	0.177974	3.31345	0.000921533	0.0127818
Tcerg1	2281.8	0.589669	0.116076	5.08003	3.77375e-07	3.76471e-05
Pkn3	71.0596	0.588815	0.183904	3.20174	0.00136598	0.0166856
Dram1	273.912	0.588419	0.180692	3.25647	0.00112808	0.0147211
Nab2	556.187	0.587962	0.214629	2.73944	0.00615443	0.0475009
Cobl	2329.78	0.587696	0.15328	3.83413	0.000126009	0.00300362
Dusp6	2159.52	0.585823	0.195242	3.00049	0.00269544	0.0273687
Zfp54	259.605	0.585438	0.128304	4.56289	5.04538e-06	0.00028354
Rbpj	1891.71	0.58457	0.201678	2.89853	0.00374917	0.0338241
Dennd4a	2134.35	0.58361	0.12984	4.49485	6.96184e-06	0.000363464
Cwc22	966.829	0.581153	0.185738	3.12889	0.00175469	0.0199717
Rin2	3307.9	0.580589	0.190775	3.04331	0.00233989	0.0247039
Zfp11	220	0.578665	0.162951	3.55115	0.000383556	0.00679941
Gm20219	316.599	0.577047	0.201285	2.86681	0.00414628	0.0361233
0610011F06Rik	257.367	0.576968	0.195432	2.95227	0.00315443	0.0301028
Zeb1	414.286	0.574693	0.16405	3.50316	0.000459776	0.0078249
Lrig2	2514.32	0.573829	0.181375	3.16377	0.00155741	0.0183321
Klhl28	787.299	0.573575	0.195742	2.93026	0.00338682	0.0317772
Npas2	114.655	0.5735	0.202948	2.82585	0.00471556	0.0394425
Ppap2a	892.446	0.572086	0.198147	2.88718	0.00388716	0.034587
Ccdc94	140.931	0.569787	0.201715	2.82472	0.00473222	0.0394724
Zfp809	1036.2	0.569746	0.10171	5.60165	2.12315e-08	4.24237e-06
Zfp644	2425.42	0.569282	0.117741	4.83502	1.33132e-06	0.000104599
Nin	1084.23	0.568774	0.157281	3.6163	0.000298843	0.0056703
Aldh1l2	217.337	0.568246	0.165035	3.44317	0.000574929	0.00911383
Chd2	5835.19	0.567592	0.160362	3.53943	0.000400987	0.00702378
Dsel	496.288	0.566753	0.163467	3.46707	0.000526156	0.00864551
Zfp143	686.18	0.565717	0.155485	3.63841	0.000274325	0.00530459
Znrf1	1806.79	0.564783	0.13972	4.04224	5.29432e-05	0.00157806
Cep295	1431.42	0.563889	0.201558	2.79765	0.00514761	0.0418033
Lysmd3	1935.35	0.562802	0.166636	3.37743	0.000731663	0.0108344
Phip	4381.4	0.562181	0.141803	3.96452	7.35436e-05	0.00200726
D930048N14Rik	437.635	0.560229	0.134209	4.1743	2.98904e-05	0.00105628
Mettl6	552.727	0.559648	0.16382	3.41623	0.000634948	0.00978756
Alg6	212.417	0.559099	0.127196	4.39556	1.10487e-05	0.000508022
Csnk1g1	2077.62	0.558371	0.138555	4.02997	5.57848e-05	0.00163862
Gm17066	2887.75	0.556793	0.175657	3.16978	0.00152555	0.0180856
Rnf219	227.137	0.556529	0.178081	3.12515	0.00177716	0.0201283
Zfp449	195.575	0.555563	0.160319	3.46536	0.00052952	0.00865457
Lrif1	1846.21	0.555257	0.191267	2.90305	0.00369544	0.0335449
Fam178a	2728.95	0.554415	0.104437	5.30858	1.10482e-07	1.34447e-05
Pdik1l	1196.46	0.552067	0.153309	3.60101	0.000316986	0.00595868
Gm4944	542.526	0.549422	0.123011	4.46646	7.95256e-06	0.000399141
Napb	469.712	0.549313	0.188055	2.92103	0.00348879	0.0323574
Ly6a	1360.17	0.549225	0.16055	3.4209	0.000624147	0.00967607
Tnrc6a	10287.7	0.548148	0.161181	3.40082	0.000671835	0.0102196
Cdhr5	677.121	0.548145	0.117536	4.66364	3.1067e-06	0.000191916
Tgfbr3l	232.471	0.547276	0.189827	2.88302	0.00393884	0.0349508
Nup107	544.864	0.547196	0.126797	4.31554	1.59214e-05	0.000662438
Papolg	912.623	0.544003	0.105159	5.17312	2.30213e-07	2.51757e-05
Fam114a1	184.859	0.540717	0.170691	3.16781	0.00153591	0.018155
Ppp4r4	323.055	0.538667	0.17812	3.02419	0.00249302	0.0258486
Tcf4	2101.28	0.538595	0.170102	3.16631	0.00154386	0.0182257
Tmem176b	2020.03	0.538016	0.143197	3.75718	0.000171842	0.00378404
Zfp760	654.32	0.536725	0.171595	3.12786	0.00176087	0.0200138
Zfp788	1255.29	0.535191	0.18412	2.90676	0.00365197	0.033281
Proser1	1684.31	0.535033	0.157375	3.39973	0.00067452	0.0102412
Gcfc2	320.391	0.534258	0.195758	2.72918	0.00634916	0.0485639
Taf5	352.613	0.534045	0.176921	3.01855	0.00253986	0.0262166
Rps19	376.555	0.533693	0.152876	3.49103	0.00048117	0.00809535
Zfp729b	972.17	0.533464	0.122763	4.34546	1.38984e-05	0.000596671
Arl5b	1200.99	0.532917	0.148288	3.59379	0.000325908	0.00607036
Arhgef6	607.803	0.532648	0.12409	4.29242	1.76735e-05	0.000718707
Zfp963	465.063	0.532338	0.179148	2.9715	0.00296349	0.028883
BC055324	83.5142	0.530557	0.184487	2.87585	0.00402942	0.0354243
Usp49	938.933	0.530346	0.180862	2.93233	0.00336434	0.0316396
Xrcc3	854.245	0.529755	0.173968	3.04512	0.00232584	0.0246037
Zufsp	498.504	0.529462	0.1424	3.71813	0.000200702	0.00425668
D3Ertd254e	893.999	0.529097	0.121253	4.3636	1.27941e-05	0.000558504
Zfp518b	677.568	0.52892	0.182946	2.89113	0.0038386	0.0343247
Nid2	378.416	0.527639	0.163097	3.23513	0.00121587	0.0154587
Slc5a10	674.856	0.524938	0.155478	3.37629	0.000734709	0.0108695
5730480H06Rik	252.842	0.524671	0.160318	3.27268	0.00106532	0.0141788
Ednrb	1973.95	0.522892	0.153483	3.40684	0.000657188	0.0100821
Nupl2	452.299	0.522553	0.166578	3.13698	0.00170696	0.019559
Brcc3	1308.4	0.521338	0.170288	3.06152	0.0022022	0.0236828
Fam126a	1130.88	0.521153	0.158971	3.27829	0.00104438	0.0139813
Ctdspl2	3137.45	0.520701	0.162145	3.21133	0.00132121	0.0162862
Zfp850	258.343	0.519873	0.141453	3.67524	0.000237627	0.0048135
Plekha8	2666.68	0.519001	0.161604	3.21157	0.00132013	0.0162853
Hmgxb4	867.79	0.518502	0.122619	4.22857	2.35177e-05	0.000875021
Pola2	238.664	0.517604	0.159904	3.23696	0.00120809	0.0154203
Micu3	1021.27	0.515623	0.101528	5.07862	3.80193e-07	3.76471e-05
Zfp292	4453.39	0.515109	0.134298	3.83555	0.000125282	0.0029907
Mmrn2	267.131	0.514099	0.186479	2.75687	0.00583573	0.0456822
Gmeb2	1519.26	0.513472	0.186498	2.75323	0.00590098	0.0460943
Ttll7	287.52	0.513257	0.164622	3.11779	0.00182214	0.0204964
Pdia5	103.442	0.511739	0.158616	3.22628	0.0012541	0.0157483
Dbi	1547.79	0.511656	0.136966	3.73564	0.000187238	0.00403522
Dcp1a	2123.84	0.509064	0.179706	2.83276	0.00461473	0.0388401
Ing5	1782.99	0.50859	0.173453	2.93215	0.00336629	0.0316396
Cflar	7467.35	0.508411	0.180165	2.82192	0.00477364	0.0397231
Zfp275	1186.18	0.508012	0.171985	2.95381	0.00313878	0.0300141
Micall1	2829.07	0.507834	0.101376	5.00942	5.45955e-07	5.10768e-05
Pdss1	331.307	0.506667	0.165264	3.06581	0.00217083	0.0234389
Ankrd49	387.287	0.506004	0.11831	4.27693	1.89489e-05	0.000742585
Abl2	4885	0.505148	0.176823	2.85681	0.00427928	0.0369132
Zfp40	556.427	0.504719	0.168702	2.99178	0.00277354	0.0278645
Ecm1	308.312	0.503558	0.151776	3.31777	0.000907387	0.0126895
Cdc14b	2862.8	0.503474	0.140164	3.59202	0.000328119	0.00609015
Nucb2	184.987	0.503435	0.185057	2.72044	0.00651955	0.049274
Srfbp1	416.618	0.503302	0.177828	2.83027	0.00465084	0.039083
Notch1	1476.93	0.502672	0.170193	2.95355	0.00314142	0.0300141
Dis3	624.777	0.502211	0.0936707	5.36145	8.25561e-08	1.11289e-05
Sowahb	956.38	0.502043	0.162013	3.09878	0.00194319	0.0214468
Pinx1	172.305	0.501988	0.156506	3.20747	0.00133907	0.0164313
Plekho2	394.779	0.501718	0.152961	3.28005	0.00103789	0.0139289
Epc2	2694.22	0.501477	0.150117	3.34057	0.000836054	0.0119241
2610008E11Rik	960.359	0.500659	0.143513	3.4886	0.000485552	0.00812685
Dapk1	5685.2	0.499713	0.148472	3.3657	0.000763485	0.0111828
Zfp738	395.687	0.499649	0.172325	2.89946	0.00373808	0.0337831
Zfp507	2083.05	0.499056	0.154431	3.23158	0.00123109	0.0155758
Zfp160	1102.75	0.498903	0.151736	3.28797	0.00100912	0.0136705
Zfp281	1836.13	0.495749	0.150689	3.28989	0.00100227	0.0135974
Tjp1	5560.68	0.495469	0.107893	4.59223	4.38534e-06	0.000252882
Alkbh8	548.885	0.49507	0.160683	3.08104	0.00206279	0.0224823
Nol10	857.849	0.494993	0.133173	3.71691	0.000201676	0.00425668
Mettl14	662.849	0.494358	0.175499	2.81687	0.00484945	0.0401498
Lrrcc1	1166.71	0.493942	0.175501	2.81446	0.0048859	0.040346
Gm16386	135.328	0.49252	0.166608	2.95616	0.00311499	0.029832
Jade3	1195.97	0.492336	0.125519	3.92239	8.76755e-05	0.00228456
Cep135	589.979	0.48984	0.13483	3.63303	0.000280111	0.00538431
Stat3	11428.5	0.489154	0.139119	3.51608	0.000437961	0.00753284
9830147E19Rik	271.579	0.488793	0.153345	3.18753	0.00143494	0.017293
Zkscan8	1981.3	0.488471	0.141079	3.4624	0.000535388	0.00868262
Arl13b	773.88	0.487967	0.137185	3.557	0.000375121	0.00669387
Tab3	1846.87	0.487527	0.097511	4.99971	5.74152e-07	5.27991e-05
Nmd3	1223.56	0.487379	0.147509	3.30406	0.000952971	0.01306
Ncoa6	3671.56	0.487201	0.119327	4.08291	4.44745e-05	0.00140563
Skil	5733.34	0.486503	0.160013	3.04039	0.00236268	0.0248635
Iws1	3861.7	0.486359	0.177088	2.74643	0.00602486	0.0468359
Zfp397	3160.93	0.484783	0.131035	3.69966	0.000215891	0.00447401
Zfp62	1540.52	0.484396	0.0948282	5.10815	3.25336e-07	3.35386e-05
Cntln	173.566	0.483368	0.118576	4.07646	4.57266e-05	0.00142874
Habp4	1036.51	0.482849	0.165945	2.9097	0.00361778	0.0330812
Plagl2	1019.83	0.482214	0.149946	3.21591	0.00130031	0.0161516
Fam135a	3271.07	0.480834	0.129367	3.71681	0.000201754	0.00425668
Clcnka	1183.64	0.480322	0.125804	3.81802	0.000134528	0.00316934
Zfp367	1430.22	0.478045	0.118102	4.04772	5.17179e-05	0.00155876
Gm16973	446.39	0.477713	0.160062	2.98456	0.00283991	0.0281469
Fkbp14	381.031	0.475956	0.132598	3.58945	0.000331375	0.00612949
Mkl2	2600.33	0.474704	0.149839	3.16808	0.00153449	0.0181547
Ptpn12	1813.1	0.474596	0.111945	4.23955	2.23971e-05	0.000847849
Ctsz	495.608	0.47452	0.160208	2.96189	0.00305753	0.0295263
Zcchc4	657.266	0.474237	0.133882	3.5422	0.000396811	0.00698086
Ap4e1	1577.97	0.474199	0.115015	4.12292	3.741e-05	0.0012382
Gnl3	1230.96	0.474127	0.157424	3.01178	0.00259723	0.0265883
Rbmx	3349.01	0.473395	0.124499	3.80239	0.000143308	0.00331823
Zfp770	868.198	0.47311	0.156156	3.02973	0.00244771	0.0255211
Smc5	1849.15	0.471261	0.115667	4.07429	4.61558e-05	0.00143384
1200014J11Rik	1223.11	0.471029	0.0990277	4.75653	1.96946e-06	0.000138719
Irak1	1143.18	0.470859	0.0858156	5.48687	4.09116e-08	6.75667e-06
2020-03-07	4051.86	0.47068	0.161573	2.91312	0.00357839	0.0328323
Ythdc2	1330.21	0.469489	0.11717	4.00692	6.15164e-05	0.00175909
Nup54	1135.6	0.46947	0.160588	2.92345	0.00346172	0.0322
Jam2	364.225	0.469102	0.145	3.23519	0.0012156	0.0154587
Cd200	538.515	0.468658	0.165923	2.82456	0.00473452	0.0394724
Chd9	4082.17	0.46596	0.167276	2.78558	0.00534317	0.0430097
Tsr1	857.013	0.465766	0.108019	4.31189	1.61866e-05	0.000666618
Sipa1	453.861	0.463928	0.151388	3.06449	0.00218041	0.0234953
Mapkbp1	1595.83	0.463416	0.128734	3.59979	0.000318474	0.00597321
Cntrl	1467.41	0.463292	0.151866	3.05066	0.00228338	0.0242179
Lemd3	1935.91	0.463234	0.165251	2.80321	0.00505972	0.0414431
Ppp1r12a	2995.79	0.462951	0.122236	3.78734	0.000152267	0.00346616
Smchd1	3411.01	0.462087	0.13291	3.47669	0.000507641	0.00840691
Ppapdc1b	406.409	0.461677	0.141922	3.25304	0.00114177	0.0148191
Hus1	2432.28	0.457186	0.120981	3.779	0.000157463	0.00354949
Zc3h7a	3135.51	0.456668	0.106755	4.27772	1.88815e-05	0.000741741
Sec24d	1655.14	0.456313	0.16025	2.84751	0.00440624	0.0376332
Fem1c	2005.87	0.455663	0.120697	3.77525	0.00015985	0.00358333
Kin	551.5	0.454997	0.1668	2.7278	0.00637576	0.0487213
Eif2ak2	975.819	0.453613	0.142929	3.17369	0.00150512	0.0178989
Ptpn23	3364.1	0.45241	0.162767	2.7795	0.00544434	0.0435876
Alg8	139.398	0.451975	0.15433	2.92863	0.00340458	0.031792
Il4ra	1248.04	0.451521	0.157206	2.87217	0.00407664	0.0357037
Rnf19a	4890.25	0.450429	0.140329	3.2098	0.00132827	0.0163346
Ccdc82	1021.15	0.450012	0.117004	3.84612	0.000120003	0.00290321
Sdad1	1656.08	0.449189	0.0981484	4.57663	4.7252e-06	0.000267927
Clk2	248.638	0.448435	0.137612	3.2587	0.00111925	0.0146562
Zfp408	431.827	0.44729	0.161449	2.77046	0.00559766	0.0444117
Rbbp6	5602.72	0.44683	0.131542	3.39687	0.000681617	0.0103103
Haus6	536.608	0.445951	0.148238	3.00834	0.0026268	0.0268571
Tex9	510.279	0.444733	0.162427	2.73805	0.00618038	0.0475878
Usp37	2377.51	0.444524	0.111548	3.98505	6.74661e-05	0.00188506
Ikbkb	2403.46	0.444224	0.141543	3.13844	0.0016985	0.0195105
Zmym4	2253.15	0.443975	0.130441	3.40365	0.000664907	0.0101476
Atr	1845.38	0.443727	0.142965	3.10375	0.00191083	0.0212118
Zfp418	149.269	0.443555	0.162851	2.72369	0.00645572	0.0491606
1700049G17Rik	642.064	0.441513	0.141127	3.12848	0.00175713	0.0199853
Ifit2	642.499	0.438876	0.145065	3.02538	0.00248319	0.0257631
Uap1	6157.58	0.437575	0.159539	2.74274	0.00609293	0.047229
Rbm41	719.272	0.436532	0.0998809	4.37053	1.23948e-05	0.000548115
Capn2	4243.7	0.435949	0.133529	3.26483	0.0010953	0.0144713
Lims1	3619.74	0.435728	0.0992695	4.38934	1.13694e-05	0.00051254
Fgd6	742.589	0.434008	0.148194	2.92865	0.0034044	0.031792
Ddx19b	2178.96	0.433641	0.119155	3.63929	0.000273393	0.00529925
Nktr	10346.1	0.433603	0.154252	2.81101	0.00493863	0.040657
0610037L13Rik	390.815	0.432366	0.132564	3.26156	0.00110802	0.0145703
Zfp866	1462.85	0.431823	0.122076	3.53732	0.000404209	0.00706493
Dido1	5474.34	0.429071	0.132707	3.23322	0.00122403	0.0155502
Zfp229	474.527	0.429038	0.097669	4.39278	1.11911e-05	0.000511039
Zfp131	2172.12	0.426938	0.122177	3.49443	0.000475071	0.00801101
Zfp280c	1460.88	0.426743	0.143895	2.96565	0.00302047	0.0292382
Appbp2	2063.58	0.426163	0.127797	3.3347	0.000853912	0.0120809
Setd5	5274.06	0.425552	0.147339	2.88824	0.00387399	0.0344887
Ccdc107	326.979	0.424738	0.156184	2.71947	0.0065387	0.0493308
Nfya	1295.97	0.423932	0.14229	2.97935	0.00288865	0.0284212
Spred1	3735.07	0.423907	0.135199	3.13544	0.00171595	0.0196412
Emcn	565.367	0.422595	0.142486	2.96587	0.00301831	0.0292348
Zfp322a	827.78	0.421816	0.131858	3.19902	0.00137897	0.0168062
Rsbn1l	2013.56	0.420741	0.129092	3.25924	0.00111712	0.0146401
Palld	1394.77	0.420203	0.133621	3.14475	0.00166231	0.0191705
Kat6b	2566.82	0.419924	0.12359	3.39773	0.000679478	0.0103068
Naa25	1348.71	0.418977	0.117176	3.57562	0.000349402	0.00636951
Zfp935	261.654	0.418292	0.101494	4.12133	3.76687e-05	0.00124422
Frs2	3879.15	0.417627	0.10346	4.03661	5.42289e-05	0.00160456
Ifih1	486.334	0.41644	0.123389	3.37501	0.000738117	0.0109
Myef2	735.064	0.414918	0.149392	2.77737	0.00548001	0.0437995
Fam219aos	158.232	0.413739	0.14946	2.76823	0.00563614	0.0445868
Pik3r1	6341.6	0.412574	0.15167	2.7202	0.0065242	0.049274
Mtf2	1913.57	0.411741	0.143039	2.87852	0.00399551	0.0352361
Mob1a	1931.69	0.411157	0.131278	3.13196	0.00173643	0.0198056
Zfp617	507.449	0.409812	0.145082	2.8247	0.00473246	0.0394724
Appl1	2627.68	0.409304	0.129281	3.16599	0.00154554	0.0182322
Smarcd3	352.767	0.408791	0.142021	2.87839	0.00399712	0.0352361
Champ1	1600.21	0.408054	0.142453	2.86449	0.00417677	0.0363251
Zfp946	783.31	0.407679	0.104401	3.90494	9.42492e-05	0.00240224
Zfp146	1191.8	0.405917	0.114299	3.55135	0.000383267	0.00679941
Nup160	1321.15	0.404818	0.117571	3.44319	0.000574898	0.00911383
Rybp	1587.89	0.404523	0.143822	2.81267	0.00491323	0.0404715
Spred2	1537.64	0.404092	0.136388	2.96282	0.00304835	0.0294705
Mtmr12	2988.41	0.403189	0.105617	3.81744	0.000134842	0.00317211
Atxn7	3873.19	0.403108	0.124502	3.23775	0.00120475	0.0153993
Tubgcp5	836.113	0.402328	0.124336	3.23581	0.00121298	0.0154529
Rps6ka3	3967.56	0.402279	0.123274	3.26329	0.00110126	0.0145146
Zfp35	1678.7	0.402277	0.141889	2.83516	0.00458034	0.0386024
Ccdc58	313.273	0.40156	0.139836	2.87164	0.00408346	0.0357441
Glce	1568.31	0.401525	0.0953519	4.21098	2.54263e-05	0.000920616
Kmt2e	6487.99	0.398418	0.11118	3.58355	0.000338951	0.00622693
Zfp944	674.446	0.398398	0.130259	3.05851	0.00222444	0.0237798
9930021J03Rik	3051.59	0.397399	0.119669	3.3208	0.000897588	0.0126106
Mapk8	2239.57	0.395965	0.121248	3.26574	0.0010918	0.0144487
Zfp800	1479.61	0.394652	0.133787	2.94986	0.00317915	0.0302674
Eogt	962.693	0.394458	0.125339	3.14713	0.00164883	0.0190616
Foxn2	1400.71	0.393911	0.126353	3.11755	0.00182359	0.0204964
Nup153	5324.04	0.392732	0.115736	3.39334	0.000690448	0.0104146
3110043O21Rik	924.662	0.391806	0.10374	3.77682	0.000158842	0.00357064
Gxylt1	2641.15	0.391755	0.0772199	5.07324	3.91102e-07	3.81324e-05
Fus	4117.22	0.391474	0.115814	3.38019	0.000724345	0.0107752
Acvr1	653.547	0.390176	0.116999	3.33488	0.000853369	0.0120809
Mitd1	281.387	0.388994	0.126168	3.08314	0.00204825	0.022354
Dus4l	197.607	0.388797	0.133147	2.92005	0.0034997	0.0323857
Leng8	9856.58	0.388015	0.115389	3.36266	0.000771946	0.0112761
Uba5	1168.76	0.387871	0.119256	3.25243	0.00114422	0.0148391
Suco	9102.89	0.387539	0.129631	2.98956	0.00279375	0.0279117
Ifnar2	304.201	0.386256	0.121361	3.18271	0.00145901	0.017479
Sp1	7284.41	0.385811	0.111607	3.45688	0.000546472	0.00876688
Nras	2583.7	0.385395	0.127486	3.02304	0.00250245	0.0259287
Pccb	1192.71	0.385019	0.135506	2.84134	0.00449248	0.0381484
Asxl1	3179.46	0.383041	0.140905	2.71844	0.00655909	0.0494452
Ercc6	2393.2	0.382919	0.134863	2.83932	0.00452097	0.0382698
Kdm6a	3012.56	0.382778	0.138283	2.76807	0.00563889	0.0445868
Scaf4	2356.52	0.382058	0.136409	2.80083	0.00509711	0.041623
Zbtb1	1113.55	0.382043	0.0994614	3.84111	0.000122477	0.00294983
Mtx3	1546.73	0.381838	0.133395	2.86246	0.00420367	0.0364611
Wwp1	5602.75	0.380048	0.107664	3.52994	0.000415653	0.0072493
Qser1	3274.03	0.379952	0.0901042	4.2168	2.47792e-05	0.00090824
Eml4	2063.49	0.378754	0.0911372	4.15586	3.24063e-05	0.00112072
Ctsb	4793.1	0.378364	0.114191	3.31342	0.000921618	0.0127818
Sav1	2921.06	0.376148	0.132119	2.84704	0.00441282	0.0376547
Ssh2	4016.34	0.376125	0.124234	3.02755	0.00246543	0.0256117
Tbce	1105.04	0.375324	0.120072	3.12581	0.00177316	0.0201174
Naa16	685.212	0.375044	0.096283	3.89523	9.81068e-05	0.00248491
Prrc2c	11527.4	0.374735	0.125831	2.97808	0.00290064	0.0284354
Hook1	3489.78	0.37292	0.127675	2.92086	0.00349072	0.0323574
Rab2b	437.534	0.372559	0.129377	2.87964	0.00398135	0.0351737
Gmeb1	833.072	0.372118	0.121634	3.05934	0.00221826	0.023745
Senp1	1628.96	0.371741	0.0991779	3.74823	0.000178088	0.00388839
Zfp729a	856.226	0.370884	0.11749	3.15674	0.00159546	0.0186579
A230046K03Rik	2621.44	0.369721	0.128968	2.86677	0.00414687	0.0361233
Zrsr2	731.694	0.367134	0.12657	2.90065	0.00372393	0.0337091
Esco1	1739.83	0.366401	0.123348	2.97046	0.00297354	0.0289397
Zbtb26	499.96	0.36631	0.118683	3.08647	0.00202548	0.0221803
Rbm27	3311.03	0.365812	0.10065	3.6345	0.000278525	0.00536021
Donson	355.042	0.365299	0.116413	3.13795	0.00170134	0.0195292
Pbrm1	5080.12	0.364187	0.12258	2.97102	0.0029681	0.0289041
Malt1	1300.85	0.361589	0.0967165	3.73865	0.000185014	0.00399793
Asap1	1146.54	0.36063	0.124456	2.89766	0.0037596	0.0338778
Mef2a	5274	0.360115	0.110676	3.25376	0.00113889	0.0148046
Nedd1	1396.86	0.359345	0.115264	3.11758	0.00182345	0.0204964
Inpp5f	2857.75	0.359204	0.0963882	3.72664	0.000194046	0.00415428
AI987944	696.53	0.35847	0.0955396	3.75206	0.00017539	0.00384647
Spast	1302.57	0.358261	0.130527	2.74473	0.00605605	0.0470106
Map4k3	4742.26	0.358212	0.104174	3.43859	0.000584758	0.00921639
Fndc3a	4957.92	0.356794	0.130385	2.73648	0.00621008	0.0477258
A830080D01Rik	636.517	0.35545	0.121493	2.92569	0.00343696	0.031988
Mak16	608.237	0.354868	0.128076	2.77076	0.00559263	0.0444117
Zfp597	1266.91	0.353466	0.126545	2.7932	0.00521901	0.042256
Noc3l	834.337	0.352811	0.07594	4.64592	3.38564e-06	0.000206112
Klhl20	1218.27	0.352785	0.125935	2.80133	0.00508931	0.0415802
Nol11	904.283	0.352338	0.109487	3.2181	0.00129045	0.0161033
Zdhhc21	3278.86	0.351193	0.120357	2.91793	0.00352367	0.0325312
Wasf2	3392.04	0.351125	0.125679	2.79383	0.00520881	0.0421952
Atxn1l	3997.12	0.351122	0.126116	2.78411	0.00536748	0.043113
Tlk2	2367.92	0.350814	0.1277	2.74716	0.00601133	0.0467532
Wdr82	3867.71	0.350207	0.120606	2.90373	0.0036874	0.0334908
Golga1	1493.82	0.348178	0.100732	3.45648	0.000547281	0.00877005
Bdp1	3261.81	0.348128	0.110322	3.15557	0.00160185	0.0186998
Baz1a	1433.87	0.34806	0.118438	2.93876	0.00329526	0.0311109
Rrbp1	2949.86	0.347195	0.123313	2.81556	0.00486929	0.0402706
Zdhhc17	2124.2	0.346732	0.0808635	4.28786	1.80399e-05	0.000728118
Luzp1	5601.45	0.345212	0.100789	3.42509	0.000614605	0.00956648
Pcm1	4218.68	0.342612	0.100853	3.39713	0.00068097	0.0103103
Patl1	2003.31	0.339509	0.0882293	3.84803	0.00011907	0.00288495
AU019823	1162.67	0.339275	0.109811	3.08962	0.00200413	0.022021
Vcpip1	3931.21	0.336639	0.112628	2.98896	0.00279928	0.0279497
Stag1	2740.42	0.336497	0.0911921	3.68998	0.00022427	0.00461807
Tgs1	1283.93	0.336199	0.105191	3.19608	0.00139308	0.0169526
R3hcc1l	930.23	0.336149	0.0953083	3.52697	0.000420351	0.0073076
Cstf3	1186.4	0.334552	0.102205	3.27334	0.00106283	0.014158
2610301B20Rik	839.268	0.334171	0.116086	2.87865	0.00399385	0.0352361
Cnot6	4637.38	0.332376	0.111094	2.99184	0.00277298	0.0278645
Synj1	3536.95	0.329697	0.119058	2.76922	0.005619	0.0444929
Cenpc1	953.704	0.329191	0.100183	3.28591	0.00101654	0.0137267
Rnf168	1277.27	0.329178	0.105634	3.1162	0.00183196	0.0205192
Cwf19l2	1425.98	0.328709	0.0984584	3.33856	0.000842136	0.0119679
D930016D06Rik	2914.41	0.327688	0.111561	2.93731	0.00331075	0.0312082
Spopl	604.551	0.327224	0.113495	2.88316	0.00393714	0.0349508
Ddx3x	26329.9	0.327136	0.102435	3.19359	0.00140514	0.0170354
Lcorl	1255.18	0.326732	0.0979225	3.33664	0.00084798	0.0120285
Usp1	1751.48	0.326402	0.0991757	3.29115	0.000997781	0.0135479
Zfr	5107.74	0.326367	0.109126	2.99074	0.00278303	0.0278655
Zfp715	1493.96	0.326194	0.119827	2.7222	0.00648489	0.0491606
Ccdc50	7203.89	0.324999	0.0903203	3.5983	0.000320309	0.00597947
Ewsr1	8646.77	0.3238	0.113007	2.86531	0.00416607	0.0362516
Abce1	4627.15	0.323194	0.111107	2.90886	0.00362746	0.0331136
0610030E20Rik	2004.46	0.322092	0.0935363	3.4435	0.000574246	0.00911383
Gpatch2l	1253.38	0.319975	0.114327	2.79877	0.00512969	0.0417416
Safb2	1950.08	0.318941	0.0868103	3.674	0.000238786	0.00483095
AW554918	500.912	0.316562	0.106691	2.96708	0.00300642	0.029172
Zfp260	1671.63	0.312849	0.0890165	3.5145	0.000440579	0.0075458
Lnp	1195.91	0.312571	0.0995727	3.13912	0.00169456	0.019479
Braf	5423.67	0.312412	0.111421	2.80387	0.00504925	0.0414203
Pnpt1	830.275	0.310961	0.108877	2.85608	0.00428909	0.0369249
Ufd1l	1437.2	0.310873	0.103842	2.9937	0.00275619	0.0277764
Senp5	3126.11	0.309816	0.0902248	3.43383	0.000595126	0.00932441
Rps6kb1	2194.28	0.308876	0.0904759	3.4139	0.0006404	0.00986192
Mid2	1726.88	0.308245	0.10995	2.80349	0.00505521	0.0414271
Gtf2e1	742.211	0.308166	0.110996	2.77638	0.0054968	0.0438687
Cdc27	3325.1	0.306405	0.112117	2.73291	0.0062777	0.0481389
Lats1	6912.47	0.306345	0.102865	2.97812	0.00290023	0.0284354
Zzz3	3487.08	0.306197	0.0820327	3.73263	0.000189493	0.00407296
Stx18	626.169	0.30537	0.0855656	3.56884	0.000358562	0.00647951
Smc3	2705.5	0.300252	0.0866546	3.46493	0.000530364	0.00865457
Lgals8	2246.23	0.300017	0.0904762	3.31597	0.000913245	0.012714
Traf6	3707.79	0.29919	0.104312	2.86823	0.0041277	0.0360339
Ddx21	3385.19	0.298025	0.0785934	3.79198	0.000149449	0.00341643
Eed	1134.72	0.295504	0.0934412	3.16246	0.00156442	0.0184013
Morc3	2005.2	0.295211	0.085451	3.45475	0.00055081	0.00881665
Smarcad1	1820.27	0.295049	0.100641	2.93171	0.00337105	0.0316476
Chm	1565.39	0.293819	0.106317	2.76362	0.00571642	0.044939
Vps16	953.281	0.292741	0.0876066	3.34154	0.000833161	0.0119018
Gpalpp1	2245.29	0.290896	0.1012	2.87446	0.00404716	0.0355417
Whsc1	2396.87	0.290839	0.106562	2.7293	0.00634685	0.0485639
Supt20	1440.69	0.289759	0.0920524	3.14776	0.00164526	0.0190339
Utp14a	388.693	0.289312	0.0968715	2.98656	0.00282137	0.0281008
Arnt	3536.62	0.289069	0.0750504	3.85167	0.000117317	0.00285244
Pold3	933.423	0.287576	0.09226	3.11702	0.00182691	0.0205094
Ufl1	1836.67	0.28575	0.0829891	3.44322	0.000574822	0.00911383
Thoc2	4813.29	0.28423	0.104521	2.71936	0.00654086	0.0493308
Ofd1	624.662	0.28168	0.100711	2.79692	0.00515917	0.0418762
Zscan29	1586.86	0.280037	0.0992752	2.82081	0.00479023	0.0398201
Exoc5	2918.15	0.278267	0.102148	2.72415	0.00644678	0.0491248
Cep120	2009.14	0.275425	0.0832897	3.30683	0.000943568	0.0129892
Tubgcp2	498.782	0.273197	0.0997878	2.73778	0.00618562	0.0476006
Trim33	3757.39	0.270319	0.0900846	3.00073	0.00269336	0.0273648
Bms1	1785.26	0.268312	0.0830268	3.23163	0.00123085	0.0155758
Rbsn	1809.24	0.267507	0.0931261	2.87253	0.004072	0.0356824
Cfap97	1549.27	0.266013	0.0958009	2.77672	0.00549098	0.0438438
Smc6	2402.8	0.263597	0.087378	3.01675	0.00255502	0.0263228
Cdk13	4279.31	0.263216	0.0777087	3.38722	0.000706053	0.0106171
Gtf2ird1	1021.88	0.262966	0.0944451	2.78432	0.00536393	0.0431059
Ttc19	1182.2	0.258076	0.0872242	2.95876	0.0030888	0.0297219
Zcchc7	1440.07	0.247942	0.079452	3.12065	0.00180449	0.0203524
Dnm1l	4645.03	0.247652	0.0768885	3.22092	0.00127779	0.0159699
Acin1	4010.36	0.247223	0.074736	3.30795	0.000939812	0.0129785
Fam175b	2113.33	0.245537	0.0814741	3.01368	0.002581	0.026506
Usp7	7783.46	0.245036	0.0747447	3.2783	0.00104434	0.0139813
Nipbl	6737.67	0.2446	0.0878109	2.78553	0.00534399	0.0430097
Tpp2	3027.88	0.24324	0.0840691	2.89333	0.0038118	0.0341227
Tcf12	3191.27	0.243089	0.0892099	2.72491	0.0064319	0.0490345
Pard3b	857.772	0.238697	0.0833448	2.86397	0.00418371	0.0363659
Fbxo38	2704.1	0.235765	0.0845218	2.7894	0.00528056	0.0426477
Tbk1	2239.53	0.225636	0.0670195	3.36672	0.000760678	0.0111518
Wdr47	1247.96	0.223913	0.0700852	3.19487	0.00139895	0.0169857
Tab2	5909.98	0.212991	0.0735083	2.89751	0.00376141	0.0338778
Eif4enif1	2024.5	0.206217	0.0578751	3.56313	0.000366453	0.00657651
Tbc1d23	2077.43	0.203348	0.0744086	2.73286	0.00627873	0.0481389
Map3k7	3689.48	0.19711	0.0694626	2.83764	0.00454482	0.0383713
Otud5	1932.12	-0.194405	0.0705977	-2.7537	0.00589256	0.0460508
Zdhhc3	1044.42	-0.203311	0.0715419	-2.84185	0.00448528	0.0381072
Pex11b	685.027	-0.224183	0.0784778	-2.85664	0.00428153	0.0369132
U2af2	2362.54	-0.225864	0.0720637	-3.13423	0.00172307	0.0196949
Mllt6	4067.95	-0.233218	0.0853599	-2.73218	0.00629177	0.0481932
Abcb10	995.746	-0.241772	0.0851835	-2.83825	0.00453617	0.0383384
Ndufv3	617.228	-0.242805	0.0814544	-2.98087	0.00287427	0.0283797
Ppm1a	2677.99	-0.245916	0.0701159	-3.50728	0.000452707	0.00772896
Gtpbp1	1778.02	-0.249189	0.0719043	-3.46556	0.00052913	0.00865457
Eif2b5	1093.39	-0.252078	0.0911069	-2.76683	0.00566034	0.0446891
Dcaf12	2390.23	-0.253252	0.0852956	-2.9691	0.00298669	0.0289994
Limd1	3100.55	-0.255564	0.0882938	-2.89447	0.00379795	0.0340176
Ldhb	5979.54	-0.266022	0.0962187	-2.76476	0.00569643	0.0448254
Med22	1954.13	-0.267482	0.0887767	-3.01297	0.00258702	0.026551
Coq9	1634.65	-0.26909	0.0959998	-2.80303	0.00506257	0.0414455
Pkp4	8558.64	-0.269562	0.0845862	-3.18683	0.00143841	0.0173219
Max	1620.57	-0.270511	0.0958024	-2.82363	0.00474826	0.0395525
Khsrp	2956.06	-0.271319	0.0903527	-3.00289	0.00267429	0.0272215
Ctdsp2	6495.31	-0.272211	0.0887412	-3.06747	0.00215879	0.0233858
Ei24	2128.48	-0.274277	0.0920931	-2.97826	0.00289891	0.0284354
Cdc42se1	5794.38	-0.276261	0.0891416	-3.09913	0.00194089	0.0214425
Rnf103	3046.28	-0.276461	0.101622	-2.72049	0.00651847	0.049274
Itpk1	675.931	-0.276603	0.0936798	-2.95264	0.00315068	0.0300848
Smim20	501.986	-0.276667	0.0978565	-2.82728	0.00469457	0.0393687
Bag6	3341.89	-0.277105	0.0977235	-2.8356	0.00457394	0.0385769
Ube2z	3423.67	-0.277815	0.0670884	-4.14103	3.45745e-05	0.00117314
Smg6	2404.3	-0.281231	0.103297	-2.72255	0.00647796	0.0491606
Paip2	2443.54	-0.281472	0.0979347	-2.87408	0.00405206	0.0355461
4933434E20Rik	1253.39	-0.281796	0.0990956	-2.84368	0.00445958	0.0379886
Tmbim6	13023.2	-0.283741	0.0975408	-2.90895	0.00362648	0.0331136
Hmgcl	886.328	-0.285317	0.0914238	-3.12082	0.00180348	0.0203524
Slc25a4	3642.76	-0.287562	0.100665	-2.85662	0.00428178	0.0369132
Cyhr1	2230.85	-0.288832	0.0861988	-3.35076	0.000805898	0.0116252
Fam192a	886.395	-0.288925	0.0962461	-3.00194	0.00268268	0.0272734
Thap4	498.12	-0.290652	0.0892262	-3.25747	0.00112409	0.0146958
Sdhaf2	744.231	-0.29131	0.0958632	-3.0388	0.00237519	0.0249349
Ncdn	1158.18	-0.291375	0.101894	-2.85958	0.00424208	0.0366959
Ldb1	1517.72	-0.292975	0.0868627	-3.37286	0.000743929	0.0109658
Fgfrl1	721.8	-0.295325	0.0963855	-3.064	0.00218397	0.0235024
Ndufs8	355.457	-0.296408	0.105648	-2.80561	0.00502211	0.0412394
Ehmt2	1806.63	-0.299907	0.107167	-2.7985	0.0051341	0.0417565
Pip4k2c	6193.29	-0.300319	0.106417	-2.8221	0.0047711	0.0397224
Mrps7	629.538	-0.300617	0.0935321	-3.21405	0.00130876	0.0161846
Gga1	1448.12	-0.301027	0.0911611	-3.30214	0.000959494	0.0131271
Ip6k1	5115.65	-0.302329	0.107037	-2.82454	0.0047349	0.0394724
Eif3m	1269.4	-0.303778	0.107187	-2.83409	0.00459562	0.0386994
Fnta	1398.25	-0.304074	0.105208	-2.89021	0.00384983	0.0344062
Srebf2	3323.27	-0.306018	0.105682	-2.89564	0.00378388	0.0339836
Rer1	1293.26	-0.306563	0.101079	-3.0329	0.00242215	0.0253246
Chmp7	1412.41	-0.307417	0.0948721	-3.24033	0.00119391	0.0152875
Ppfibp2	852.136	-0.309601	0.0970823	-3.18906	0.00142735	0.0172401
Mdh2	2174.78	-0.309735	0.109897	-2.81841	0.00482624	0.0400578
Zmynd8	2664.89	-0.309969	0.113273	-2.73648	0.00621011	0.0477258
Tex264	819.181	-0.310346	0.105609	-2.93862	0.00329675	0.0311109
Mgrn1	2677.53	-0.310669	0.107148	-2.89943	0.00373837	0.0337831
Med16	595.591	-0.310832	0.0925162	-3.35976	0.000780098	0.011344
Stx6	1051.46	-0.311116	0.0990834	-3.13994	0.00168981	0.0194382
Mtmr14	670.008	-0.3119	0.102971	-3.02901	0.00245356	0.0255211
Mgat4b	1081.46	-0.312725	0.11288	-2.77041	0.00559849	0.0444117
9530068E07Rik	3313.97	-0.313502	0.0843423	-3.71702	0.000201584	0.00425668
Atg13	1941.28	-0.313512	0.0906365	-3.459	0.000542184	0.00874029
Phb	429.565	-0.313988	0.104999	-2.99039	0.00278617	0.0278655
Rhoa	4013.17	-0.315332	0.113127	-2.78742	0.00531288	0.0428504
Dis3l2	490.102	-0.315333	0.115921	-2.72024	0.00652341	0.049274
Prpsap2	648.53	-0.315906	0.108541	-2.91048	0.00360878	0.0330176
Cnst	1420.1	-0.317308	0.0960516	-3.30351	0.000954823	0.0130743
Ubl4a	878.393	-0.318443	0.109892	-2.89779	0.00375808	0.0338778
Wars	1026.47	-0.318794	0.104823	-3.04126	0.00235593	0.0248085
Narfl	619.16	-0.320139	0.0959245	-3.33741	0.000845624	0.0120056
Atp5a1	14604.4	-0.320501	0.10089	-3.17672	0.00148949	0.0177522
Pex5	1895.65	-0.321167	0.0981513	-3.27216	0.00106728	0.0141822
Ing1	736.485	-0.322127	0.100689	-3.19923	0.00137797	0.0168062
Brk1	861.717	-0.323203	0.113451	-2.84883	0.00438805	0.0375373
Paip2b	1158.28	-0.325182	0.10676	-3.04591	0.00231974	0.0245553
Stard3	602.26	-0.32703	0.0861912	-3.79423	0.000148099	0.00339773
Myl12b	1220.79	-0.32854	0.100957	-3.25426	0.00113689	0.0147915
Mfsd5	575.202	-0.329641	0.111488	-2.95675	0.00310896	0.0298095
1700123O20Rik	612.503	-0.330097	0.107475	-3.07137	0.00213079	0.0231145
Fam134c	3214.91	-0.330703	0.0793187	-4.1693	3.05537e-05	0.00107037
Rufy1	1069.23	-0.332465	0.114144	-2.91268	0.00358341	0.0328598
Rnf167	1240.11	-0.333532	0.116172	-2.87101	0.00409163	0.0357963
Dolk	431.725	-0.333678	0.118048	-2.82664	0.00470394	0.039386
Ccdc32	389.929	-0.334397	0.120737	-2.76962	0.00561212	0.0444602
Ext2	890.166	-0.33514	0.118778	-2.82157	0.00477891	0.0397465
Cgrrf1	537.523	-0.335808	0.104626	-3.20961	0.00132917	0.0163346
Aktip	3502.75	-0.337528	0.109636	-3.07861	0.0020797	0.0226362
Ehd1	2170.6	-0.338119	0.124467	-2.71653	0.00659693	0.0496611
Prkaca	1303.06	-0.338472	0.119609	-2.82981	0.00465758	0.0391193
Creb3	745.742	-0.338981	0.101506	-3.33953	0.000839204	0.0119564
Sap18	378.863	-0.340113	0.124168	-2.73913	0.00616029	0.0475083
Ndufa8	516.241	-0.340391	0.113522	-2.99845	0.00271355	0.0274772
Ube2h	3483.93	-0.341078	0.0935805	-3.64476	0.000267641	0.00523794
Bloc1s5	338.851	-0.341302	0.104197	-3.27553	0.00105463	0.0140834
Bub3	1060.75	-0.341695	0.11973	-2.85389	0.00431881	0.0370676
Got2	1529.59	-0.343832	0.105724	-3.25218	0.00114525	0.0148405
Tmem59	1966.19	-0.345847	0.115346	-2.99834	0.00271452	0.0274772
Ywhag	5750.96	-0.346268	0.0944698	-3.66538	0.000246967	0.00494086
0610007P14Rik	450.521	-0.346895	0.113207	-3.06426	0.00218207	0.0234975
Atp1b3	2432.87	-0.348253	0.117181	-2.97192	0.00295944	0.028883
Srprb	1011.43	-0.350695	0.0989536	-3.54404	0.000394052	0.00695499
Traf4	1551.55	-0.351255	0.126591	-2.77472	0.0055249	0.0440062
Osbpl2	2160.11	-0.352049	0.0856627	-4.10971	3.96156e-05	0.00128579
Fkrp	947.578	-0.353611	0.1127	-3.13762	0.00170325	0.0195372
Cd81	2152.04	-0.354647	0.122116	-2.90419	0.0036821	0.0334742
Psmd9	526.016	-0.355034	0.109561	-3.24051	0.00119318	0.0152875
Aplp2	6047.08	-0.356002	0.110875	-3.21085	0.00132343	0.0163012
Wdr45	502.762	-0.356019	0.110489	-3.2222	0.00127212	0.0159237
Sap30l	206.831	-0.356217	0.128942	-2.76261	0.00573419	0.0450087
Wipi2	3223.01	-0.357017	0.0795298	-4.48909	7.15282e-06	0.000369867
Eml2	505.577	-0.357464	0.126902	-2.81685	0.00484972	0.0401498
Ube2r2	1858.22	-0.357707	0.122646	-2.91658	0.00353889	0.0326179
Wdr24	500.584	-0.357781	0.103398	-3.46023	0.000539721	0.0087107
Abcb9	300.637	-0.358327	0.122886	-2.91592	0.00354641	0.0326685
Lrp10	2418.75	-0.360133	0.12781	-2.81773	0.00483646	0.040122
Ulk1	4425.86	-0.360157	0.119414	-3.01603	0.0025611	0.0263518
Tshz1	2221.34	-0.361521	0.0958883	-3.77023	0.000163099	0.00365112
Cst3	712.061	-0.3629	0.129485	-2.80264	0.00506866	0.0414744
Lmo4	1238	-0.365	0.128378	-2.84317	0.00446671	0.0380293
Ubac2	876.475	-0.365378	0.110959	-3.29291	0.000991555	0.0135062
Otub1	1572.38	-0.367701	0.111189	-3.30699	0.000943029	0.0129892
Trim28	3073.49	-0.368006	0.120917	-3.04345	0.00233882	0.0247039
Prdx3	1286.71	-0.369727	0.101489	-3.64303	0.000269452	0.00525302
Sdhb	1263.84	-0.370176	0.103803	-3.56613	0.000362285	0.00652234
Fbxo25	599.275	-0.372066	0.130379	-2.85372	0.00432108	0.0370676
Ptov1	516.374	-0.373225	0.114347	-3.26396	0.00109865	0.014492
Csnk2b	801.889	-0.374075	0.112399	-3.32808	0.000874453	0.0123499
E130309D02Rik	672.708	-0.37416	0.122293	-3.05953	0.00221682	0.023745
Chmp1a	2066.18	-0.374325	0.0800409	-4.67668	2.91561e-06	0.000183486
Mrpl44	600.792	-0.374716	0.119025	-3.1482	0.00164279	0.0190309
2510039O18Rik	2244.97	-0.375171	0.122791	-3.05537	0.00224781	0.0239348
Rapgef3	4258.93	-0.375526	0.131494	-2.85585	0.00429215	0.0369316
Ankmy2	784.3	-0.376523	0.107646	-3.49778	0.000469145	0.00793429
Aifm2	583.196	-0.378014	0.128644	-2.93846	0.0032985	0.0311109
Mtrf1l	241.245	-0.378041	0.121084	-3.12215	0.00179538	0.020292
Sh3yl1	450.43	-0.378183	0.135467	-2.79171	0.00524311	0.0423663
Mb21d2	1754.15	-0.380299	0.126175	-3.01405	0.00257784	0.0264903
Gsn	1158.98	-0.380903	0.137897	-2.76222	0.00574094	0.0450398
Micu1	583.47	-0.3813	0.126594	-3.01199	0.00259541	0.0265865
Zc2hc1c	313.283	-0.38171	0.137803	-2.76997	0.00560617	0.0444348
Dirc2	696.167	-0.382535	0.117467	-3.25652	0.00112786	0.0147211
Engase	224.013	-0.38259	0.135348	-2.82672	0.00470272	0.039386
Tbc1d17	774.121	-0.382637	0.100343	-3.81328	0.000137134	0.00320276
Hgsnat	1149.63	-0.383053	0.109977	-3.48302	0.000495797	0.00827191
Cbx7	1222	-0.383651	0.0802224	-4.78235	1.73257e-06	0.000128044
Nudt16l1	454.799	-0.384684	0.132002	-2.91423	0.00356572	0.0327905
C330006A16Rik	1476.56	-0.384751	0.094244	-4.0825	4.4553e-05	0.00140563
Tbc1d22a	811.058	-0.38497	0.102683	-3.74912	0.000177458	0.0038813
Dohh	440.524	-0.385316	0.127156	-3.03026	0.00244345	0.0255143
Elof1	343.663	-0.38533	0.119807	-3.21626	0.00129873	0.0161443
Mrps35	405.788	-0.386511	0.122295	-3.16049	0.00157503	0.0184858
Pomgnt1	1266.1	-0.387113	0.135481	-2.85731	0.00427242	0.0368992
Mrpl2	431.766	-0.387603	0.129273	-2.99833	0.00271461	0.0274772
Pcbp1	3599.9	-0.387855	0.127826	-3.03424	0.0024114	0.0252285
Ppp2r5a	2776.81	-0.388135	0.134499	-2.88578	0.00390442	0.0347214
Unc45a	1244.32	-0.391014	0.121198	-3.22625	0.00125422	0.0157483
Tmem192	380.396	-0.391418	0.137781	-2.84088	0.00449894	0.0381637
Dopey2	1421.67	-0.391443	0.135899	-2.8804	0.00397166	0.0351456
Hexim1	3281.65	-0.393717	0.124849	-3.15354	0.00161304	0.0187821
St14	2755.45	-0.394964	0.141638	-2.78855	0.00529447	0.0427387
Echs1	1154.5	-0.395382	0.100488	-3.93462	8.33301e-05	0.00221098
Pcbp2	3872.47	-0.396571	0.118483	-3.34706	0.000816727	0.0117395
Furin	5105.34	-0.398035	0.137982	-2.88469	0.00391805	0.0348235
Mrpl12	755.588	-0.398729	0.130253	-3.0612	0.00220449	0.0236917
Ppp1r16a	750.445	-0.399716	0.125998	-3.1724	0.00151185	0.0179657
Rtn3	3945.08	-0.399903	0.130684	-3.06008	0.00221277	0.0237425
Rpp14	748.08	-0.40056	0.121317	-3.30177	0.000960766	0.0131334
Cox14	279.376	-0.400568	0.125152	-3.20066	0.00137115	0.0167361
Vdac1	6169.76	-0.40062	0.133287	-3.0057	0.00264974	0.0270404
Tspan9	2301.58	-0.403875	0.138428	-2.91759	0.00352748	0.0325312
Atp6v1h	3544.81	-0.404507	0.144462	-2.8001	0.0051087	0.0416336
Cdh1	11419.6	-0.405257	0.134946	-3.00311	0.00267234	0.0272196
Wbp2	2697.21	-0.405809	0.0929588	-4.36548	1.26847e-05	0.000556372
Trp53inp2	14242	-0.406088	0.125286	-3.24129	0.00118991	0.0152875
Prrg2	231.162	-0.406283	0.144405	-2.81349	0.00490069	0.0404439
Vars	1079.98	-0.406581	0.109137	-3.72541	0.000194997	0.004161
Fuom	135.7	-0.407811	0.139982	-2.91331	0.00357615	0.0328304
Cnnm3	1392.45	-0.407952	0.131099	-3.11179	0.00185956	0.0207708
Akt2	1280.49	-0.409416	0.0867471	-4.71965	2.36247e-06	0.000157465
Hoxd8	5597.11	-0.409649	0.147074	-2.78532	0.00534742	0.0430159
Suds3	1397.77	-0.409909	0.0868706	-4.71861	2.37456e-06	0.00015751
Akt1s1	488.153	-0.410303	0.131304	-3.12482	0.00177912	0.0201364
Tmem135	2621.26	-0.41052	0.126107	-3.25532	0.00113263	0.0147504
Kdelr1	1109.52	-0.410691	0.127601	-3.21855	0.00128838	0.0160899
Gns	7108.25	-0.410768	0.138197	-2.97233	0.00295549	0.0288682
Lsm14b	1364.13	-0.411438	0.119957	-3.42988	0.000603859	0.00943336
Rita1	122.913	-0.411716	0.150543	-2.73488	0.00624028	0.047935
Ebp	281.34	-0.412835	0.138437	-2.98211	0.00286273	0.0283211
Snrpb	1024.38	-0.413089	0.127836	-3.23141	0.00123182	0.0155758
Dnaja1	2735.83	-0.413897	0.142004	-2.91468	0.00356052	0.0327612
Calm3	2020.15	-0.414485	0.104232	-3.97656	6.99204e-05	0.00192649
Epb4.1l1	2907.87	-0.414562	0.148045	-2.80025	0.00510638	0.0416336
Aar2	1281.18	-0.414741	0.0910313	-4.55603	5.21297e-06	0.000289938
Tapbp	1249.05	-0.41488	0.14976	-2.7703	0.00560052	0.0444117
Rgs11	233.191	-0.416508	0.138258	-3.01254	0.00259075	0.0265724
Sar1b	1134.87	-0.416563	0.128327	-3.2461	0.00116999	0.0150767
Bcr	2040.46	-0.416915	0.119847	-3.47874	0.000503777	0.00837129
Pigt	918.055	-0.417394	0.128221	-3.25527	0.00113283	0.0147504
Ppp1ca	1414.46	-0.417795	0.11043	-3.78333	0.000154742	0.00350351
Tmem189	5261.51	-0.417833	0.150417	-2.77784	0.00547217	0.0437585
Pithd1	650.947	-0.417839	0.100251	-4.16794	3.07364e-05	0.00107445
Dhrs7b	190.504	-0.417903	0.139147	-3.00332	0.00267048	0.0272177
Slc31a1	3364.94	-0.418827	0.141955	-2.95042	0.00317337	0.030247
Tmem206	699.898	-0.418902	0.14962	-2.79978	0.00511377	0.0416539
Fam160a1	1841.09	-0.419885	0.153086	-2.7428	0.00609186	0.047229
Pfkl	1155.18	-0.420259	0.140468	-2.99186	0.00277287	0.0278645
Wfs1	1298.38	-0.420727	0.122729	-3.42811	0.000607802	0.00947714
Polr2c	449.721	-0.42138	0.113115	-3.72524	0.000195131	0.004161
Ppt2	1074.45	-0.421698	0.142012	-2.96946	0.00298321	0.0289989
Mettl20	366.486	-0.421843	0.140043	-3.01223	0.00259332	0.0265819
Chchd3	1109.25	-0.422455	0.13569	-3.11338	0.00184956	0.0206735
Rnf10	4362.71	-0.423476	0.0830272	-5.10045	3.38855e-07	3.47112e-05
Mgst3	255.175	-0.423512	0.125868	-3.36474	0.00076617	0.011212
Gabarap	1312.32	-0.423622	0.138564	-3.05723	0.00223395	0.0238185
Pgam1	547.432	-0.423654	0.122555	-3.45684	0.000546542	0.00876688
Atg16l2	279.924	-0.423905	0.122299	-3.46614	0.000527995	0.00865457
Yipf4	1686.73	-0.424896	0.143664	-2.95756	0.00310086	0.0297495
Tmem178	1437.02	-0.425175	0.139531	-3.04718	0.00230997	0.0244838
Dnajb6	781.495	-0.425467	0.134316	-3.16765	0.00153675	0.018155
Bckdha	1006.94	-0.426359	0.111786	-3.81407	0.000136695	0.00319713
Dennd1c	471.625	-0.427589	0.150542	-2.84033	0.00450662	0.03819
Ppp1r11	345.577	-0.429501	0.135506	-3.16962	0.00152641	0.0180856
Uck1	1220.93	-0.429746	0.111917	-3.83987	0.000123101	0.00295155
Slc39a3	628.366	-0.430216	0.146846	-2.92972	0.00339271	0.031792
Unc119b	4768.35	-0.43076	0.112514	-3.82851	0.000128922	0.00305953
Idh3a	3338.11	-0.431172	0.147226	-2.92863	0.0034046	0.031792
2310011J03Rik	346.338	-0.432705	0.13351	-3.241	0.00119113	0.0152875
Ube2a	701.005	-0.433093	0.151566	-2.85745	0.00427059	0.0368992
Ubl7	460.194	-0.434494	0.10129	-4.2896	1.78995e-05	0.000724505
Car15	2144.64	-0.43482	0.158786	-2.73841	0.00617373	0.0475592
Inppl1	2548.9	-0.434869	0.110698	-3.92843	8.55016e-05	0.00225654
Ap5s1	394.652	-0.435323	0.150163	-2.899	0.00374351	0.0338107
Tmem14c	610.529	-0.43632	0.112928	-3.86369	0.000111686	0.00273884
Gnb2	1674.02	-0.436787	0.117585	-3.71464	0.000203492	0.00427729
Fam134a	1754.06	-0.437996	0.120054	-3.64833	0.000263948	0.00520342
Ndufb11	500.634	-0.438529	0.155765	-2.81532	0.00487284	0.0402793
Mknk2	8491.57	-0.438889	0.126244	-3.4765	0.000507999	0.00840691
Cnppd1	1955.93	-0.439488	0.127268	-3.45325	0.000553881	0.00883208
Mcat	412.978	-0.439506	0.143752	-3.05738	0.0022328	0.0238185
Calcoco1	1163.51	-0.43951	0.126695	-3.46905	0.000522311	0.0085998
Slc46a3	399.763	-0.43968	0.159489	-2.7568	0.00583693	0.0456822
Tmem38a	280.95	-0.440207	0.121354	-3.62745	0.000286233	0.00548083
Dnajc30	265.678	-0.443076	0.124869	-3.54834	0.000387667	0.00685725
Bnip3l	2267.7	-0.443779	0.147089	-3.01707	0.00255232	0.0263116
Tmed4	1194.83	-0.443792	0.106808	-4.15505	3.25218e-05	0.00112232
Osbpl1a	2213.31	-0.443873	0.0831146	-5.34049	9.2696e-08	1.20991e-05
Ube2e3	959.293	-0.443936	0.156546	-2.83582	0.00457076	0.0385702
Smim12	260.148	-0.444511	0.124378	-3.57388	0.000351736	0.00639646
Cdipt	1161.18	-0.444858	0.10825	-4.10956	3.96422e-05	0.00128579
Tmem120a	1011.69	-0.444897	0.153284	-2.90244	0.00370266	0.0335809
Tmem159	482.691	-0.44519	0.11001	-4.04683	5.19152e-05	0.0015618
Atg4d	840.519	-0.446024	0.144736	-3.08164	0.00205865	0.0224523
Rbbp4	3161.14	-0.446215	0.129863	-3.43604	0.000590289	0.00926657
Sec62	7629.93	-0.446616	0.1414	-3.15852	0.0015857	0.018584
2010111I01Rik	1650.26	-0.44705	0.162854	-2.7451	0.00604923	0.0469802
Tecpr1	959.608	-0.44859	0.13754	-3.26151	0.00110819	0.0145703
Ctdsp1	1610.16	-0.44894	0.148199	-3.02931	0.00245116	0.0255211
Gne	1215.45	-0.44909	0.113868	-3.94396	8.01468e-05	0.00214055
Rab3d	375.173	-0.449256	0.158843	-2.8283	0.00467963	0.0392637
Khdrbs3	271.743	-0.450116	0.150214	-2.99649	0.00273104	0.0275573
Mief2	537.34	-0.450811	0.162974	-2.76615	0.00567216	0.0447284
Gpd2	2834.57	-0.451098	0.16208	-2.78319	0.00538278	0.0432109
Tprgl	888.122	-0.451175	0.133375	-3.38277	0.000717594	0.0107407
Mien1	382.665	-0.451284	0.128154	-3.52141	0.000429254	0.00743046
Ppp1r37	1511.46	-0.451305	0.105401	-4.2818	1.85387e-05	0.000738572
Poll	200.683	-0.451341	0.130313	-3.46352	0.000533148	0.00866366
Tmem147	426.943	-0.452401	0.128239	-3.5278	0.000419035	0.00729255
Atp5g1	563.716	-0.453683	0.15959	-2.8428	0.00447191	0.0380535
Ptdss2	688.902	-0.454079	0.121802	-3.72802	0.000192991	0.00413716
Slc35b2	499.93	-0.456383	0.116332	-3.9231	8.74171e-05	0.00228201
Desi1	1007.83	-0.456463	0.139063	-3.28241	0.00102923	0.0138523
Pank1	7600.99	-0.456765	0.166599	-2.7417	0.00611223	0.0473233
Fpgs	2291.42	-0.456841	0.151834	-3.00881	0.00262273	0.0268325
Lmo7	5876.16	-0.457312	0.12521	-3.65237	0.000259834	0.00514128
Wdr6	1520.7	-0.457636	0.132054	-3.46552	0.000529199	0.00865457
Anxa11	1933.35	-0.457719	0.142414	-3.21401	0.00130897	0.0161846
Ubl3	3521.15	-0.457913	0.151655	-3.01943	0.00253251	0.0261574
Lrba	5477.07	-0.458043	0.162076	-2.82611	0.00471171	0.0394307
Itm2c	754.37	-0.458213	0.108693	-4.21566	2.49053e-05	0.00090824
Rab3ip	4452.54	-0.458605	0.114941	-3.9899	6.6101e-05	0.00185737
Nfe2l1	7360.73	-0.458707	0.124391	-3.68763	0.000226349	0.00464845
Scfd2	249.78	-0.458881	0.129125	-3.55378	0.00037974	0.00675394
Atp6v1g1	1035.27	-0.459355	0.124733	-3.6827	0.000230777	0.00471011
Scamp5	1601.96	-0.459642	0.0924842	-4.96995	6.69712e-07	6.05547e-05
Lamtor1	540.681	-0.461264	0.0987319	-4.67188	2.98452e-06	0.000185786
Ypel5	3714.71	-0.463249	0.158263	-2.92709	0.00342153	0.0318994
Tmem51	836.376	-0.463336	0.120885	-3.83285	0.000126665	0.00301481
B4gat1	474.517	-0.464213	0.129172	-3.59377	0.000325928	0.00607036
Adap1	261.865	-0.466205	0.158264	-2.94574	0.00322178	0.0305654
Adk	1033.52	-0.466654	0.151082	-3.08875	0.00200998	0.0220635
Abhd5	1496.22	-0.467028	0.154281	-3.02713	0.00246888	0.025631
Nudt3	1119.32	-0.467663	0.115317	-4.05545	5.00377e-05	0.00151659
Adcy6	7584.05	-0.467957	0.155245	-3.01432	0.00257556	0.0264838
Mxi1	1562.47	-0.46893	0.14002	-3.34901	0.000811003	0.0116693
Tm2d2	864.422	-0.469034	0.141841	-3.30676	0.000943801	0.0129892
Pole4	519.862	-0.469079	0.13762	-3.40851	0.000653193	0.0100398
Cxx1b	106.643	-0.470124	0.166051	-2.8312	0.00463743	0.0390108
Ctdnep1	764.319	-0.470305	0.12793	-3.67626	0.000236674	0.00480021
Smim19	376.979	-0.471367	0.138631	-3.40015	0.000673496	0.0102352
Ctdspl	3019.98	-0.471982	0.121391	-3.88811	0.000101026	0.00253506
Slc8b1	667.122	-0.472141	0.0929781	-5.07798	3.81472e-07	3.76471e-05
Hacd2	1095.76	-0.472164	0.166142	-2.84194	0.00448403	0.0381072
Anxa6	1183.71	-0.472621	0.166971	-2.83057	0.00464655	0.0390672
Nadk2	2492.37	-0.472992	0.163718	-2.88907	0.00386382	0.034455
Mppe1	278.739	-0.473846	0.149115	-3.17772	0.00148441	0.0177046
Mif4gd	1225.16	-0.473912	0.0882933	-5.36747	7.98475e-08	1.10456e-05
Ppp1r2	2306.42	-0.474339	0.0918856	-5.16228	2.43956e-07	2.61486e-05
Mlycd	1081.33	-0.475031	0.128941	-3.68409	0.000229518	0.00469628
Atp5g3	3126.79	-0.475871	0.140833	-3.37897	0.000727569	0.0107836
Wbp1	225.231	-0.476661	0.150087	-3.1759	0.00149372	0.0177764
Atp6v1e1	2433.87	-0.476678	0.133582	-3.56843	0.000359132	0.00647999
Tmem164	1919.8	-0.477008	0.130125	-3.66576	0.000246604	0.0049397
Rbm42	691.153	-0.477012	0.170344	-2.80029	0.00510574	0.0416336
F11r	3451.36	-0.477367	0.140859	-3.38896	0.000701587	0.010563
Tmem184a	382.006	-0.478424	0.118185	-4.0481	5.16352e-05	0.00155876
Ppp1cc	1783.42	-0.478668	0.133864	-3.57579	0.000349173	0.00636951
Mrpl57	178.46	-0.479917	0.156848	-3.05977	0.00221508	0.0237425
Yipf1	284.036	-0.480255	0.165119	-2.90854	0.00363124	0.0331294
Arhgap24	4638.1	-0.480636	0.117053	-4.10613	4.02341e-05	0.00129977
Fam129b	1759.03	-0.481202	0.14507	-3.31704	0.000909773	0.0127046
Nars2	336.868	-0.481531	0.167067	-2.88226	0.00394834	0.0349967
Slc25a1	689.877	-0.481815	0.152887	-3.15145	0.00162462	0.0188761
Dyrk1b	525.777	-0.482235	0.177107	-2.72285	0.00647219	0.0491606
Gars	3573.61	-0.48321	0.132471	-3.64768	0.000264616	0.00521024
Mrfap1	2017.26	-0.483254	0.127148	-3.80073	0.000144271	0.00332626
Ankrd13c	2317.13	-0.484408	0.152022	-3.18643	0.00144042	0.0173332
Mfsd6	1562.65	-0.485341	0.178289	-2.72222	0.00648448	0.0491606
Smyd4	315.374	-0.485675	0.128564	-3.7777	0.000158286	0.0035631
Cdkn2c	182.894	-0.486055	0.175423	-2.77076	0.00559253	0.0444117
Ndrg2	1423.03	-0.486915	0.145588	-3.34448	0.000824367	0.0118284
Fam149a	710.067	-0.487046	0.150916	-3.22726	0.00124982	0.0157175
Hras	424.981	-0.487182	0.137501	-3.54311	0.000395442	0.00697192
Snta1	650.587	-0.488112	0.134869	-3.61915	0.000295573	0.00563469
Galk1	174.545	-0.488698	0.164832	-2.96483	0.00302852	0.0292986
Aldh1l1	10579.3	-0.488712	0.15898	-3.07405	0.00211172	0.0229383
Plxdc2	2064.74	-0.488819	0.178258	-2.7422	0.00610283	0.0472831
Skp1a	2784.8	-0.489141	0.17048	-2.86921	0.00411503	0.0359427
Yipf3	855.486	-0.489259	0.106104	-4.61111	4.00519e-06	0.000234022
Tnrc18	3413.72	-0.489372	0.116101	-4.21506	2.49717e-05	0.00090824
Fbxo31	612.975	-0.489415	0.132961	-3.6809	0.000232414	0.00472615
Bod1	1081.55	-0.490101	0.0903432	-5.42487	5.79958e-08	8.84909e-06
Dnajc15	231.127	-0.490771	0.134781	-3.64126	0.000271303	0.00526504
Sys1	382.869	-0.491198	0.162063	-3.03091	0.00243821	0.0254761
Pddc1	346.467	-0.49252	0.153411	-3.21047	0.00132517	0.0163102
Coa3	260.934	-0.492829	0.178055	-2.76785	0.00564274	0.0445936
Adgrg6	339.379	-0.492913	0.173442	-2.84194	0.00448397	0.0381072
Nudt18	312.387	-0.492992	0.175732	-2.80536	0.00502609	0.0412511
Espn	126.482	-0.494333	0.180325	-2.74135	0.00611869	0.0473233
Slc25a51	8478.22	-0.494481	0.114028	-4.33648	1.44785e-05	0.00061184
Tm2d3	496.464	-0.494808	0.135027	-3.66451	0.000247811	0.00495164
Tsc22d4	1353.76	-0.49549	0.111594	-4.44012	8.99071e-06	0.000436981
Plxna3	271.934	-0.495544	0.179355	-2.76291	0.00572878	0.044988
Tfdp2	4356.53	-0.495805	0.154154	-3.21629	0.00129861	0.0161443
Trpm4	351.762	-0.496245	0.165419	-2.99993	0.00270041	0.027402
Inadl	2567.68	-0.49857	0.169931	-2.93395	0.00334674	0.0315108
1600020E01Rik	123.874	-0.49943	0.175358	-2.84806	0.00439863	0.037608
Plekhh3	455.147	-0.500211	0.175767	-2.84588	0.00442895	0.0377475
Pgrmc1	2815.13	-0.500696	0.167431	-2.99046	0.0027856	0.0278655
Mapk8ip1	377.317	-0.501096	0.133594	-3.75088	0.000176214	0.00385929
Nfix	1532.83	-0.501153	0.125706	-3.9867	6.69997e-05	0.00187729
Dexi	219.951	-0.501241	0.148177	-3.38271	0.000717739	0.0107407
Rabac1	645.645	-0.5021	0.148492	-3.38133	0.000721369	0.0107752
Oaz2	1033.71	-0.502242	0.117086	-4.28952	1.79056e-05	0.000724505
Hes6	491.981	-0.502427	0.155449	-3.2321	0.00122884	0.0155758
Fars2	313.799	-0.503344	0.164126	-3.06682	0.00216348	0.0233907
Psmb3	486.034	-0.503565	0.145649	-3.45739	0.000545432	0.00876646
Myh10	2308.59	-0.5041	0.169634	-2.97169	0.00296163	0.028883
H2afv	392.718	-0.505479	0.149819	-3.37393	0.000741021	0.0109329
Cycs	1038.59	-0.50623	0.121801	-4.1562	3.23583e-05	0.00112072
Cadm4	272.221	-0.506514	0.142234	-3.56112	0.000369278	0.00660416
Rps14	737.331	-0.506576	0.163454	-3.0992	0.00194045	0.0214425
Ctnnbip1	481.482	-0.507812	0.118682	-4.27876	1.87937e-05	0.000741741
Pls3	2199.74	-0.508781	0.16112	-3.15778	0.00158974	0.0186082
Ndufaf3	119.23	-0.510297	0.150964	-3.38025	0.000724189	0.0107752
Itgb5	1492.47	-0.510962	0.112985	-4.52238	6.11472e-06	0.000329889
Pigs	617.825	-0.5111	0.127083	-4.0218	5.7756e-05	0.00168522
Atp6v0d1	1758.3	-0.511497	0.12757	-4.00955	6.08335e-05	0.0017434
Tmem106c	140.812	-0.512678	0.174346	-2.94058	0.00327597	0.031025
Mbp	1720.35	-0.513072	0.123059	-4.16931	3.05522e-05	0.00107037
Pex6	694.518	-0.513085	0.17963	-2.85635	0.00428544	0.0369132
Fahd1	583.217	-0.513899	0.158586	-3.24051	0.00119314	0.0152875
Dhcr7	350.87	-0.514015	0.153873	-3.34053	0.000836197	0.0119241
Gfod2	252.848	-0.514741	0.162616	-3.16538	0.00154879	0.0182573
Frmpd4	175.543	-0.515511	0.176033	-2.9285	0.00340607	0.031792
Tnfaip8	4991.9	-0.516122	0.173793	-2.96975	0.00298042	0.0289892
Scnn1g	4354.45	-0.516528	0.126615	-4.07953	4.51268e-05	0.00141272
Hspbp1	243.888	-0.516873	0.165493	-3.12324	0.00178873	0.0202311
Tsen34	399.492	-0.517723	0.146954	-3.52302	0.000426664	0.00739354
Map1lc3b	1611.98	-0.517943	0.120088	-4.31302	1.6104e-05	0.000666117
Dqx1	259.11	-0.518104	0.187515	-2.763	0.00572733	0.044988
Zfp706	3904.56	-0.518452	0.139492	-3.71671	0.000201832	0.00425668
Fkbp4	1376.67	-0.520388	0.179672	-2.89632	0.00377566	0.0339495
Pfn1	1774.39	-0.520636	0.132591	-3.92663	8.61461e-05	0.0022668
Tlcd1	498.848	-0.521189	0.179654	-2.90107	0.00371885	0.0336819
Agpat6	2923.71	-0.521493	0.142649	-3.65577	0.00025641	0.00510455
Fam13a	2873.2	-0.521681	0.165327	-3.15545	0.00160251	0.0186998
Cotl1	887.302	-0.522049	0.154334	-3.3826	0.000718039	0.0107407
Pink1	1225.95	-0.523015	0.143446	-3.64608	0.000266271	0.00523443
Pvrl2	882.641	-0.523771	0.142242	-3.68227	0.000231171	0.00471221
Sptb	749.402	-0.524307	0.18963	-2.76489	0.00569418	0.0448254
Adi1	763.978	-0.524872	0.183162	-2.86561	0.00416203	0.0362359
Slc25a5	8311.92	-0.525047	0.124109	-4.23054	2.33132e-05	0.000873436
Shroom3	2294.05	-0.525393	0.121827	-4.31262	1.61333e-05	0.000666117
Timp2	739.734	-0.525442	0.152832	-3.43804	0.000585948	0.00921639
Tln2	3882.41	-0.525468	0.158198	-3.32159	0.000895074	0.0125862
Maf1	1206.17	-0.525977	0.114598	-4.58977	4.43735e-06	0.000252882
Adck1	593.394	-0.525984	0.107226	-4.90538	9.32461e-07	7.9641e-05
Kcnma1	159.051	-0.526896	0.184463	-2.85638	0.00428501	0.0369132
Fam63a	3264.57	-0.52749	0.164493	-3.20677	0.00134235	0.016459
Slc15a4	728.287	-0.528094	0.127928	-4.12806	3.65829e-05	0.00122081
Cox5a	1487.67	-0.52995	0.170022	-3.11696	0.00182728	0.0205094
Agps	8587.33	-0.530361	0.150822	-3.51646	0.000437336	0.00753284
Psph	176.892	-0.530566	0.194828	-2.72324	0.00646441	0.0491606
Snx8	1039.13	-0.531406	0.160158	-3.31801	0.000906628	0.0126895
Plxnb2	8601.82	-0.531501	0.174876	-3.0393	0.00237129	0.0249349
Uqcrfs1	2163.88	-0.531634	0.151744	-3.50349	0.000459199	0.0078233
Tpi1	2590.94	-0.532406	0.11065	-4.8116	1.49726e-06	0.000113771
Tmem79	172.501	-0.532577	0.14141	-3.76619	0.000165754	0.00369518
Abhd17c	3175.62	-0.533145	0.123	-4.33452	1.4608e-05	0.000612785
Slc46a1	134.135	-0.533691	0.183881	-2.90237	0.00370354	0.0335809
Slc25a11	1055.06	-0.534065	0.157221	-3.39691	0.000681511	0.0103103
Fdps	215.152	-0.534183	0.131085	-4.0751	4.59952e-05	0.00143384
Egln1	1529.56	-0.534246	0.111857	-4.77617	1.78665e-06	0.000130818
Tmem63a	945.703	-0.534261	0.188183	-2.83905	0.00452487	0.0382829
Gde1	1999.39	-0.536145	0.145017	-3.69713	0.000218054	0.00450154
Aldh4a1	3671.45	-0.536442	0.174346	-3.07689	0.00209174	0.0227519
Slc1a3	292.947	-0.536877	0.172174	-3.11822	0.00181949	0.020493
Tmub1	177.772	-0.538768	0.131299	-4.10336	4.072e-05	0.00131024
Samd1	328.851	-0.538828	0.171041	-3.15029	0.0016311	0.0189378
Capn15	1256.38	-0.540072	0.185971	-2.90407	0.00368351	0.0334742
Tgfa	397.028	-0.540422	0.169739	-3.18385	0.00145331	0.0174494
Mrps12	121.439	-0.540484	0.157804	-3.42504	0.000614714	0.00956648
Pkig	441.708	-0.541064	0.190617	-2.83849	0.00453273	0.0383292
Dtd1	123.238	-0.542254	0.187263	-2.89568	0.00378342	0.0339836
Asrgl1	307.875	-0.542313	0.136873	-3.96216	7.42739e-05	0.00202037
Orai3	515.663	-0.542323	0.161625	-3.35544	0.000792391	0.0114712
Orai2	145.204	-0.542679	0.199139	-2.72513	0.00642769	0.0490255
Ppp2r5b	675.643	-0.542925	0.17534	-3.09641	0.00195877	0.0215812
Ccdc6	5196.68	-0.546395	0.149681	-3.65039	0.000261841	0.00517449
Fbxo21	2315.27	-0.547864	0.117164	-4.67603	2.92489e-06	0.000183486
Eif3f	811.778	-0.548095	0.14087	-3.89078	9.9922e-05	0.00251906
Hoxd3	734.084	-0.548225	0.192977	-2.84087	0.004499	0.0381637
Arpc4	947.566	-0.548785	0.1051	-5.22157	1.77412e-07	1.97543e-05
Il17re	298.927	-0.548821	0.190431	-2.882	0.00395161	0.0350065
Nfia	2834.44	-0.549037	0.127794	-4.29627	1.73699e-05	0.000709928
Hn1	493.856	-0.550786	0.155088	-3.55145	0.00038312	0.00679941
Ube2s	211.828	-0.551213	0.202121	-2.72714	0.00638856	0.048796
Abhd17a	358.675	-0.55162	0.189873	-2.90521	0.00367005	0.0334082
Cbx6	2061.29	-0.552282	0.139992	-3.9451	7.97683e-05	0.0021375
Snx29	1333.78	-0.552635	0.198263	-2.78738	0.00531361	0.0428504
Enpp1	1348.04	-0.553779	0.20388	-2.71619	0.00660373	0.049666
Arhgap33	112.259	-0.553891	0.202713	-2.7324	0.00628756	0.0481838
Sim1	2251.07	-0.553968	0.180607	-3.06725	0.00216037	0.0233858
Ap2s1	329.072	-0.554228	0.128721	-4.30564	1.66502e-05	0.000683967
Tbck	3140.82	-0.554666	0.202522	-2.73879	0.00616652	0.0475262
Ccnd3	1129.35	-0.555184	0.135003	-4.11238	3.91606e-05	0.00127785
Fry	1265.03	-0.555744	0.140125	-3.96605	7.30736e-05	0.00200118
Dynll1	644.478	-0.556453	0.179701	-3.09656	0.00195783	0.0215812
Tor4a	480.079	-0.557262	0.130148	-4.28177	1.85416e-05	0.000738572
Tcp11l2	1266.01	-0.557541	0.158943	-3.50781	0.000451815	0.00772189
Ndfip1	1833.03	-0.557689	0.0757298	-7.3642	1.78219e-13	2.40372e-10
Oat	3925.16	-0.557747	0.0991179	-5.6271	1.83259e-08	3.80263e-06
AI661453	1929.22	-0.559388	0.148737	-3.76092	0.000169292	0.00374829
Bad	148.455	-0.559466	0.161398	-3.46636	0.000527547	0.00865457
Efhd1	2894.42	-0.559501	0.199234	-2.80826	0.00498107	0.040944
Ubald1	560.551	-0.560766	0.127734	-4.39012	1.13289e-05	0.00051254
Cd82	1168.46	-0.562508	0.139071	-4.04474	5.23802e-05	0.00156705
Cdc25b	253.888	-0.563733	0.177851	-3.16969	0.001526	0.0180856
H3f3a	725.137	-0.564182	0.194731	-2.89724	0.00376466	0.0338866
Fam105a	248.235	-0.565339	0.149394	-3.78421	0.000154197	0.00350168
Tmed2	687.688	-0.566072	0.193437	-2.92639	0.00342916	0.0319338
Pla2g15	403.252	-0.566102	0.176205	-3.21274	0.00131475	0.0162312
Apeh	1401.52	-0.566578	0.164569	-3.4428	0.00057573	0.0091176
Sort1	2753.35	-0.567454	0.156864	-3.61749	0.000297479	0.0056577
Eps8l2	3770.2	-0.56799	0.138984	-4.08674	4.37482e-05	0.00138565
Coq10a	584.833	-0.568077	0.116494	-4.87645	1.08015e-06	8.8924e-05
Gabre	102.988	-0.568122	0.183854	-3.09007	0.00200108	0.0220173
Cd9	1637.99	-0.568724	0.177237	-3.20884	0.00133273	0.0163659
Med18	181.151	-0.568827	0.209409	-2.71634	0.00660079	0.049666
Nlrx1	519.909	-0.568906	0.153352	-3.70981	0.000207417	0.00435229
Rnasek	567.832	-0.56977	0.181888	-3.13254	0.00173301	0.0197805
Wdtc1	1618.41	-0.569992	0.190485	-2.99232	0.00276863	0.0278645
Abcg1	633.4	-0.570019	0.193163	-2.95098	0.00316769	0.0302116
Ssbp3	1084.3	-0.570475	0.145463	-3.92177	8.78996e-05	0.00228456
St3gal5	139.614	-0.570994	0.199971	-2.85538	0.00429848	0.0369468
Ccbl2	664.098	-0.571905	0.196678	-2.90783	0.00363949	0.033186
Ptms	1895.65	-0.572856	0.137314	-4.17186	3.02118e-05	0.0010633
Ccdc23	93.9908	-0.57394	0.19102	-3.00461	0.00265918	0.0271196
Camkk2	1049.88	-0.574011	0.138065	-4.15753	3.21709e-05	0.00111959
Hoxb6	917.19	-0.57592	0.189573	-3.03798	0.00238166	0.0249658
Arpc1a	1082.74	-0.577646	0.114969	-5.02437	5.05077e-07	4.78051e-05
Slc5a6	743.535	-0.577741	0.147202	-3.92483	8.67913e-05	0.00227301
Cd320	262.396	-0.578036	0.145062	-3.98475	6.75524e-05	0.00188506
Trak1	6953.21	-0.579283	0.162946	-3.55506	0.000377891	0.00672845
Cnnm4	1945.11	-0.57941	0.133452	-4.34171	1.41378e-05	0.000603746
Mrpl36	232.171	-0.579483	0.124732	-4.64581	3.38744e-06	0.000206112
Cab39l	2152.63	-0.580684	0.137904	-4.21079	2.54481e-05	0.000920616
Capn10	529.189	-0.58093	0.118886	-4.88644	1.02674e-06	8.56591e-05
Clstn1	1532.49	-0.581309	0.17219	-3.37598	0.000735535	0.0108718
Kcne1	794.011	-0.581411	0.213302	-2.72576	0.0064153	0.0489541
Tyw1	442.558	-0.582823	0.193116	-3.018	0.00254448	0.0262476
Ap1m2	496.846	-0.584129	0.113619	-5.14113	2.73089e-07	2.90785e-05
Fam53b	2119.91	-0.584302	0.157067	-3.72009	0.000199151	0.00423557
Mmgt2	201.485	-0.584644	0.212724	-2.74837	0.00598916	0.0466461
Arhgap10	571.096	-0.58614	0.211513	-2.77117	0.00558545	0.0444117
8430419L09Rik	1366.59	-0.587423	0.204236	-2.8762	0.00402501	0.035424
Syn2	403.273	-0.587769	0.208077	-2.82476	0.00473161	0.0394724
Kcnc2	182.35	-0.587783	0.213877	-2.74823	0.0059918	0.0466461
Fam84a	1180.08	-0.589191	0.167559	-3.51632	0.000437575	0.00753284
Hn1l	1438.72	-0.590878	0.0877537	-6.73337	1.65781e-11	1.03198e-08
Cdk18	1849.65	-0.592536	0.171546	-3.45409	0.00055215	0.00881665
Dcaf11	3210.63	-0.596553	0.142831	-4.17664	2.95852e-05	0.00105008
Tbx2	2072.42	-0.598036	0.105024	-5.69431	1.23875e-08	2.90568e-06
Pkn1	1467.23	-0.599125	0.132437	-4.52386	6.07216e-06	0.000328689
Rtn4rl1	283.445	-0.599207	0.186408	-3.21449	0.00130676	0.0161846
Btbd2	656.295	-0.600193	0.131893	-4.5506	5.34944e-06	0.000295713
Veph1	1686.67	-0.600754	0.181019	-3.31874	0.000904247	0.0126822
Ormdl3	904.594	-0.604586	0.146793	-4.11864	3.81119e-05	0.00125374
Nans	239.031	-0.604753	0.150574	-4.01631	5.91174e-05	0.0017086
Esrra	1404.72	-0.60484	0.162797	-3.7153	0.000202959	0.00427164
Supt3	100.471	-0.604925	0.20523	-2.94755	0.00320307	0.0304593
Ppm1k	1565.21	-0.605042	0.174458	-3.46812	0.000524116	0.00862075
Ube2l6	82.956	-0.606551	0.17755	-3.41622	0.000634967	0.00978756
Slc22a5	5170.46	-0.607251	0.209436	-2.89946	0.003738	0.0337831
Spint2	2205.49	-0.607317	0.135628	-4.47781	7.54119e-06	0.000385029
Pik3c2b	304.876	-0.607702	0.203191	-2.99079	0.00278254	0.0278655
Epb4.1l4b	1059.78	-0.608703	0.165079	-3.68734	0.000226607	0.00464845
Rab17	657.101	-0.609832	0.195352	-3.12171	0.00179805	0.020308
Tmem97	273.051	-0.609924	0.218889	-2.78645	0.00532883	0.0429304
Ptrf	1611.57	-0.612774	0.198418	-3.0883	0.00201303	0.0220635
Bspry	674.194	-0.61303	0.0922173	-6.64767	2.97779e-11	1.66191e-08
Bcam	817.905	-0.614619	0.161372	-3.80872	0.000139689	0.00324836
Rnpep	728.962	-0.614906	0.137858	-4.46044	8.17913e-06	0.000407321
Plekha6	5250.91	-0.615672	0.156088	-3.9444	7.9999e-05	0.00214014
Epb4.1l4a	507.228	-0.618663	0.201327	-3.07293	0.00211967	0.0230093
Rgl3	1858.7	-0.619345	0.138414	-4.47457	7.65651e-06	0.000387252
Psenen	186.413	-0.619355	0.156961	-3.94591	7.94981e-05	0.00213379
Dbndd2	394.134	-0.620134	0.147123	-4.21508	2.49687e-05	0.00090824
Neurl1b	1367.61	-0.620252	0.208238	-2.97857	0.00289592	0.0284354
Hsph1	4170.15	-0.62352	0.229045	-2.72226	0.00648374	0.0491606
Sult1a1	391.917	-0.625515	0.170526	-3.66815	0.000244309	0.00491198
Crat	1743.6	-0.625845	0.205464	-3.04601	0.00231902	0.0245553
Ift122	813.125	-0.626236	0.173645	-3.60642	0.000310447	0.00585615
Cystm1	728.119	-0.626717	0.165654	-3.78328	0.000154774	0.00350351
Itfg3	1679.88	-0.627971	0.117784	-5.33156	9.73731e-08	1.23124e-05
Smagp	469.949	-0.62913	0.191991	-3.27687	0.00104964	0.0140285
Kif26b	637.036	-0.629853	0.171635	-3.66972	0.000242815	0.00489409
Sf3b5	158.688	-0.630133	0.207472	-3.0372	0.0023879	0.0249988
Atp6v0e	1291.74	-0.632086	0.173483	-3.64351	0.000268942	0.0052507
Pop5	375.184	-0.632265	0.154907	-4.08158	4.47314e-05	0.00140852
Lurap1l	476.655	-0.632331	0.154547	-4.09151	4.28565e-05	0.00136274
Ascc1	335.566	-0.632429	0.10609	-5.96125	2.50313e-09	7.94375e-07
Lypd6	370.925	-0.634457	0.152894	-4.14965	3.32985e-05	0.00114424
Arhgef10l	1213.18	-0.636099	0.116647	-5.4532	4.94712e-08	7.84992e-06
Galm	662.051	-0.637579	0.227511	-2.8024	0.00507234	0.0414835
Ptgs1	1097.48	-0.63894	0.150856	-4.23544	2.28107e-05	0.000858584
Cntfr	149.495	-0.639504	0.207073	-3.0883	0.00201305	0.0220635
Dclk3	1043.82	-0.639638	0.207024	-3.08968	0.0020037	0.022021
Itga3	2641.68	-0.63965	0.137764	-4.6431	3.43222e-06	0.000206507
Slc9a3r1	2910.56	-0.640315	0.166751	-3.83994	0.000123064	0.00295155
Rasef	278.692	-0.641345	0.228193	-2.81054	0.00494584	0.0406957
Rilpl2	394.222	-0.641428	0.169216	-3.79059	0.000150288	0.00342594
Emilin2	161.877	-0.643985	0.219451	-2.93452	0.0033406	0.0314713
Stim1	1277.37	-0.644223	0.146667	-4.39243	1.12091e-05	0.000511039
Fam73b	766.484	-0.64506	0.237038	-2.72134	0.00650181	0.0492658
Churc1	184.722	-0.645209	0.196237	-3.2879	0.00100937	0.0136705
Grb14	661.773	-0.645818	0.237173	-2.72298	0.00646962	0.0491606
Rapgefl1	107.577	-0.645887	0.158917	-4.06431	4.81745e-05	0.00147114
Scd2	8645.19	-0.646846	0.167476	-3.86233	0.000112313	0.00275005
Vps45	231.968	-0.647325	0.208707	-3.10159	0.00192481	0.0213377
Trappc9	680.729	-0.648245	0.185245	-3.49938	0.000466338	0.00789506
Mthfd1	3049.39	-0.649263	0.143837	-4.51387	6.36561e-06	0.000338906
St6gal1	1077.72	-0.649833	0.230546	-2.81867	0.00482234	0.0400578
Lhpp	70.7063	-0.650079	0.226692	-2.86768	0.004135	0.0360781
Stx8	189.338	-0.650915	0.159501	-4.08094	4.48534e-05	0.00140962
Tm6sf1	161.291	-0.651371	0.217736	-2.99157	0.00277551	0.0278655
Lsm10	100.895	-0.651597	0.179742	-3.62518	0.000288756	0.00551773
Lipo1	319.597	-0.651653	0.204381	-3.18842	0.00143052	0.0172526
Tmem50b	1746.09	-0.652284	0.163114	-3.99896	6.36224e-05	0.00180023
Lrfn3	142.912	-0.652822	0.197364	-3.3077	0.000940649	0.012979
Cdkn1c	97.665	-0.653	0.220581	-2.96036	0.00307278	0.0296355
Ctf1	103.628	-0.653884	0.223947	-2.91981	0.00350242	0.0323924
Mpc2	678.291	-0.65639	0.160422	-4.09165	4.28317e-05	0.00136274
Zfyve21	793.758	-0.657099	0.153016	-4.29431	1.7524e-05	0.000714422
Pou3f3	2249.07	-0.657909	0.171347	-3.83963	0.000123219	0.00295155
Pde1c	679.952	-0.658308	0.200562	-3.28231	0.00102962	0.0138523
Cacnb3	271.491	-0.659641	0.200333	-3.29273	0.000992204	0.0135062
Bbs9	239.314	-0.660568	0.167983	-3.93236	8.41146e-05	0.00222814
Shb	1493.29	-0.664499	0.198719	-3.34392	0.00082605	0.011842
Aldoc	156.128	-0.665473	0.166299	-4.00166	6.29005e-05	0.00178604
Hoxd4	754.964	-0.665608	0.119968	-5.54823	2.88582e-08	5.18967e-06
Mpped2	218.761	-0.665735	0.204182	-3.2605	0.00111216	0.0146106
Arhgap8	244.715	-0.666519	0.157597	-4.22926	2.34461e-05	0.000874366
Rasgrf2	479.265	-0.668864	0.225276	-2.96909	0.00298684	0.0289994
Atp10b	668.355	-0.668922	0.224295	-2.98234	0.00286058	0.0283171
Agpat1	753.439	-0.671856	0.200987	-3.34278	0.000829445	0.0118592
Tiam1	1334.69	-0.67273	0.173706	-3.8728	0.00010759	0.00265651
Efs	39.5826	-0.673587	0.229636	-2.93329	0.00335391	0.0315599
Fn3krp	646.14	-0.674336	0.210319	-3.20625	0.00134477	0.0164762
Fermt1	2198.22	-0.676178	0.234029	-2.88929	0.00386111	0.0344498
Pnpla7	517.825	-0.678761	0.159711	-4.24992	2.13846e-05	0.000822115
Myzap	302.919	-0.678848	0.168161	-4.03689	5.41639e-05	0.00160456
Gabarapl2	328.685	-0.679279	0.12197	-5.56924	2.55854e-08	4.81512e-06
Kcnn3	104.088	-0.679425	0.153979	-4.41245	1.02206e-05	0.000483686
Rap1gap	1735.49	-0.680291	0.18287	-3.72009	0.000199152	0.00423557
Ttn	341.459	-0.6805	0.223005	-3.0515	0.00227702	0.0241663
Gpc1	385.131	-0.680691	0.179881	-3.78411	0.00015426	0.00350168
Cers3	63.0089	-0.680721	0.205872	-3.30653	0.000944599	0.0129892
Nyap1	253.202	-0.680848	0.15313	-4.4462	8.74041e-06	0.000427383
Gm561	97.8678	-0.682017	0.196076	-3.47834	0.000504537	0.00837532
Pgm5	449.665	-0.683263	0.212632	-3.21335	0.00131194	0.016209
Ccdc85c	229.679	-0.683457	0.182796	-3.7389	0.000184825	0.00399793
AI467606	66.2104	-0.683714	0.226676	-3.01626	0.00255912	0.0263482
Nipal3	1328.94	-0.68489	0.171924	-3.98369	6.78543e-05	0.00188725
Ccdc92	139.013	-0.685516	0.186127	-3.68306	0.00023045	0.00470939
Fam221a	92.8911	-0.686711	0.229649	-2.99026	0.00278741	0.0278655
Dym	442.312	-0.686795	0.195396	-3.51488	0.00043995	0.0075458
Sptssa	729.512	-0.687516	0.170585	-4.03035	5.5694e-05	0.00163862
Adra2a	148.111	-0.687532	0.241333	-2.8489	0.00438713	0.0375373
Dab1	395.985	-0.688648	0.193367	-3.56135	0.00036895	0.00660416
Hoxd9	1889.44	-0.690178	0.216885	-3.18223	0.00146146	0.0174953
Sephs2	7809.09	-0.690531	0.18079	-3.81952	0.000133713	0.00315473
0610012G03Rik	181.168	-0.691757	0.202286	-3.4197	0.000626904	0.00970952
Sun2	2537.03	-0.692682	0.157816	-4.38918	1.1378e-05	0.00051254
Slc44a3	292.099	-0.692873	0.239628	-2.89145	0.00383472	0.034309
Arl6ip1	5470.27	-0.693667	0.218113	-3.1803	0.0014712	0.017586
Rnf187	1622.71	-0.696694	0.126426	-5.51068	3.57454e-08	6.15119e-06
Ephx1	959.853	-0.697713	0.142884	-4.88306	1.04454e-06	8.66964e-05
Hoxb8	1068.08	-0.698851	0.195282	-3.57867	0.000345351	0.00632297
Cisd1	759.997	-0.700104	0.122616	-5.70973	1.13157e-08	2.77491e-06
Efcab12	80.8417	-0.700917	0.24424	-2.86979	0.00410751	0.0358963
Evpl	621.048	-0.703252	0.181102	-3.88318	0.000103101	0.00257912
Rtn1	101.12	-0.703983	0.259052	-2.71754	0.00657696	0.0495569
Slc28a1	225.924	-0.704915	0.254843	-2.76607	0.00567361	0.0447284
Tmem37	1168.43	-0.708282	0.218769	-3.23758	0.00120549	0.0153993
Arf5	831.179	-0.709298	0.181318	-3.91191	9.15681e-05	0.00235243
Aspa	1508.23	-0.710517	0.253865	-2.7988	0.00512926	0.0417416
Fam117a	749.747	-0.711908	0.155075	-4.59075	4.41654e-06	0.000252882
Ptger1	631.046	-0.714135	0.139415	-5.12236	3.01741e-07	3.17122e-05
Gas1	645.895	-0.714267	0.255835	-2.7919	0.00523988	0.0423613
Slc27a3	90.8915	-0.714553	0.199262	-3.586	0.000335791	0.00618428
Gnb5	390.647	-0.715196	0.229877	-3.11121	0.00186323	0.0207975
Kdelr2	2240.86	-0.71529	0.1994	-3.58721	0.000334239	0.00616836
Iqck	38.7938	-0.715581	0.233939	-3.05883	0.00222204	0.0237698
Isyna1	498.013	-0.715748	0.148449	-4.82151	1.42478e-06	0.00010981
Csrp1	2708.02	-0.716038	0.21643	-3.30841	0.000938278	0.0129684
Upk3b	54.0549	-0.716923	0.253423	-2.82896	0.00466995	0.0392029
Ctsf	363.909	-0.717842	0.166005	-4.32423	1.53068e-05	0.000640155
Plet1	2235.71	-0.719763	0.264643	-2.71975	0.00653318	0.0493188
Nudt7	425.498	-0.720918	0.188271	-3.82916	0.000128584	0.00305599
Hspa1a	873.76	-0.721027	0.245325	-2.93906	0.00329206	0.0311109
Rhbdl3	148.932	-0.722594	0.197013	-3.66776	0.000244686	0.00491346
Evc	1020.61	-0.722949	0.204181	-3.54072	0.000399041	0.00700485
Osbpl9	10226.7	-0.726056	0.177949	-4.08014	4.5008e-05	0.00141173
Shisa7	257.588	-0.726892	0.247224	-2.94021	0.00327989	0.0310439
Eva1b	345.607	-0.726894	0.178406	-4.07439	4.61359e-05	0.00143384
Tcf7l1	284.219	-0.727548	0.254251	-2.86154	0.00421591	0.0365281
Plbd1	112.881	-0.728263	0.215014	-3.38705	0.000706494	0.0106171
Satb1	175.093	-0.728656	0.150878	-4.82944	1.36917e-06	0.000107054
Rps3a1	935.769	-0.72899	0.217188	-3.3565	0.00078935	0.0114571
Asl	981.444	-0.73127	0.211486	-3.45776	0.000544679	0.00876306
Dusp28	98.9467	-0.731952	0.230978	-3.16892	0.00153004	0.0181154
Cr2	52.7976	-0.735113	0.242687	-3.02906	0.00245315	0.0255211
Flrt1	588.352	-0.735413	0.270109	-2.72265	0.00647597	0.0491606
Bcas3	484.759	-0.735966	0.166477	-4.42081	9.83299e-06	0.000473652
Cdkn2b	156.668	-0.737334	0.247723	-2.97644	0.00291615	0.0285356
Bok	281.652	-0.737492	0.206709	-3.56777	0.000360029	0.00648895
Nfe2l3	187.285	-0.737981	0.236532	-3.12	0.00180851	0.0203835
Slc9a2	718.398	-0.738952	0.212491	-3.47756	0.000505992	0.00839086
2010320M18Rik	69.9894	-0.743359	0.233094	-3.18909	0.00142722	0.0172401
Pcyox1	3798.3	-0.744143	0.227526	-3.27058	0.00107326	0.01425
Capn1	611.576	-0.744909	0.176702	-4.21563	2.49084e-05	0.00090824
Strip2	524.847	-0.74534	0.158915	-4.69018	2.72964e-06	0.000174354
Lamb3	108.494	-0.746283	0.210871	-3.53905	0.000401568	0.00702635
Tmem30b	1904.57	-0.746606	0.166657	-4.4799	7.46781e-06	0.000382489
Bace2	40.0696	-0.747195	0.258097	-2.89501	0.00379147	0.0339972
Arhgef19	201.652	-0.747365	0.250921	-2.97848	0.00289678	0.0284354
Epcam	2164.26	-0.747518	0.223168	-3.34957	0.000809373	0.0116649
Camk2n1	2004.22	-0.747756	0.218465	-3.42277	0.000619873	0.00961903
Acot2	1088.41	-0.748775	0.174136	-4.29994	1.70842e-05	0.000700021
Oxld1	53.5582	-0.754775	0.265977	-2.83774	0.00454336	0.0383713
Tspan15	984.649	-0.755315	0.200802	-3.76149	0.000168905	0.00374484
Hspa1b	2086.29	-0.755459	0.225579	-3.34897	0.00081112	0.0116693
Cpsf4l	89.7016	-0.757265	0.225255	-3.36181	0.000774321	0.0112826
Fam187b	104.137	-0.757534	0.193895	-3.90693	9.34777e-05	0.0023901
Pfkfb3	5157.07	-0.757712	0.176814	-4.28536	1.82445e-05	0.000734545
Hspa2	391.647	-0.758309	0.211808	-3.58017	0.000343377	0.00630108
Samd14	604.637	-0.75837	0.212098	-3.57557	0.000349467	0.00636951
Lyplal1	196.583	-0.76514	0.279281	-2.73968	0.00614988	0.0474885
Dhrs3	2179.66	-0.766396	0.193648	-3.95768	7.56821e-05	0.00205178
Upk1b	155.784	-0.767711	0.166069	-4.62285	3.78511e-06	0.000225228
Gstt3	973.342	-0.76961	0.175264	-4.39114	1.12759e-05	0.00051254
Bckdhb	529.661	-0.771176	0.192285	-4.01058	6.05696e-05	0.0017434
Pde4a	263.806	-0.771815	0.182993	-4.21773	2.46774e-05	0.00090824
Pcx	3746.06	-0.771837	0.281559	-2.7413	0.00611973	0.0473233
Sgk2	3799.43	-0.772269	0.209806	-3.68087	0.000232438	0.00472615
Coprs	98.5332	-0.772465	0.208879	-3.69815	0.000217177	0.0044949
Hist3h2a	185.008	-0.773228	0.254452	-3.0388	0.00237526	0.0249349
Degs2	270.101	-0.773954	0.194282	-3.98365	6.78639e-05	0.00188725
Crem	1961.23	-0.777416	0.218624	-3.55596	0.000376607	0.00671298
Cmbl	297.403	-0.778392	0.267581	-2.90899	0.00362594	0.0331136
Panct2	136.195	-0.780655	0.241642	-3.23063	0.00123519	0.0156062
H2afz	702.054	-0.782489	0.143424	-5.45576	4.87642e-08	7.81435e-06
Cldn8	2783.43	-0.783871	0.233778	-3.35305	0.00079926	0.01155
Insig1	3581.95	-0.785026	0.274513	-2.8597	0.00424036	0.0366959
Krt23	154.869	-0.785131	0.273163	-2.87422	0.00405022	0.0355461
Prkcz	1107.73	-0.785166	0.167958	-4.67477	2.94279e-06	0.000183896
Grk5	533.328	-0.785321	0.209532	-3.74798	0.000178263	0.00388839
Pmvk	554.457	-0.786403	0.247243	-3.18068	0.00146928	0.0175759
Ypel3	476.216	-0.786492	0.140526	-5.59679	2.18352e-08	4.25787e-06
Hhatl	73.3565	-0.787239	0.26295	-2.99388	0.00275457	0.0277764
Pax2	1519.71	-0.789113	0.147401	-5.3535	8.62667e-08	1.14125e-05
Tmem150c	243.861	-0.789644	0.166197	-4.75126	2.02157e-06	0.000141031
Fam13c	131.562	-0.789911	0.260743	-3.02947	0.00244985	0.0255211
Ranbp3l	2277.34	-0.790162	0.243207	-3.24892	0.00115843	0.0149635
Cyp39a1	273.989	-0.792075	0.243007	-3.25947	0.0011162	0.0146399
Ccdc106	45.2348	-0.79216	0.259482	-3.05285	0.00226677	0.0241024
Gsta4	298.643	-0.792248	0.251666	-3.14802	0.00164381	0.0190309
Vwa2	195.556	-0.792429	0.255732	-3.09867	0.00194392	0.0214468
Gstm2	264.669	-0.792714	0.155081	-5.11162	3.19416e-07	3.31394e-05
Ldha	5008.28	-0.79304	0.131278	-6.04091	1.53247e-09	4.98402e-07
Paqr4	89.4365	-0.795295	0.220652	-3.6043	0.000312998	0.0058974
Tbc1d16	1786.01	-0.79629	0.19579	-4.06706	4.76106e-05	0.0014622
Suox	1304.06	-0.796478	0.180684	-4.40813	1.04267e-05	0.000489146
Glul	28016.4	-0.797712	0.218818	-3.64556	0.000266815	0.00523443
Ccdc103	28.5006	-0.798933	0.284577	-2.80744	0.00499373	0.0410271
Tspan13	488.65	-0.799115	0.204758	-3.90272	9.51177e-05	0.00241677
Gper1	94.8788	-0.799627	0.228332	-3.50204	0.000461719	0.00784146
Tspan12	1479.76	-0.799658	0.22919	-3.48906	0.000484722	0.00812685
Chd3os	44.0597	-0.800083	0.276337	-2.89532	0.00378771	0.0339836
Tspan1	1087.12	-0.800373	0.28648	-2.79382	0.0052089	0.0421952
A330023F24Rik	1738.65	-0.800868	0.294197	-2.72222	0.00648457	0.0491606
Dynll2	3972.8	-0.801241	0.200792	-3.9904	6.59609e-05	0.00185666
C4a	83.6432	-0.80126	0.25977	-3.0845	0.00203894	0.0223126
Pnpla2	2530.69	-0.803153	0.124508	-6.45062	1.11393e-10	5.56348e-08
Slc24a3	61.9796	-0.803945	0.289732	-2.77479	0.0055238	0.0440062
D2hgdh	265.638	-0.804597	0.282544	-2.84769	0.00440384	0.0376326
Tmem200b	194.532	-0.806629	0.262995	-3.06708	0.00216158	0.0233858
Zfhx3	789.81	-0.80866	0.211519	-3.82311	0.000131781	0.00311761
Frem2	660.688	-0.809282	0.276512	-2.92675	0.00342519	0.0319152
P2ry14	177.078	-0.80929	0.292556	-2.76627	0.00567008	0.0447284
Rab3a	210.638	-0.81017	0.184602	-4.38875	1.14003e-05	0.00051254
Cldn7	810.352	-0.810196	0.19669	-4.11916	3.80255e-05	0.00125345
Neil2	80.381	-0.81088	0.265628	-3.05269	0.00226803	0.0241024
Acaa2	1072.01	-0.813804	0.214058	-3.8018	0.000143651	0.00332141
Zcchc18	46.1785	-0.81571	0.285793	-2.8542	0.00431447	0.0370646
Slc2a8	359.639	-0.816341	0.233723	-3.49278	0.000478021	0.00805075
Tmsb4x	2180.21	-0.816421	0.227217	-3.59313	0.000326732	0.00607136
Dgat2	3928.31	-0.816669	0.198411	-4.11604	3.85441e-05	0.00126283
Fhit	40.1672	-0.818467	0.267657	-3.05789	0.00222902	0.0237973
Ugt3a2	2853.02	-0.818855	0.208977	-3.91839	8.91422e-05	0.00230843
Sgpp2	1474.42	-0.819304	0.269364	-3.04162	0.0023531	0.0248085
Bmp3	216.471	-0.81983	0.298249	-2.74881	0.00598127	0.046609
Rab25	199.055	-0.819925	0.191625	-4.27881	1.87898e-05	0.000741741
Cux2	110.083	-0.820161	0.24705	-3.31982	0.000900767	0.0126443
Rps4l	142.947	-0.821871	0.257541	-3.19123	0.0014167	0.0171498
Cyp27a1	1295.82	-0.822393	0.208085	-3.95221	7.74336e-05	0.00208665
Krt18	1075.42	-0.823701	0.264324	-3.11626	0.00183163	0.0205192
Styk1	264.48	-0.825402	0.183784	-4.49114	7.0843e-06	0.000367498
Chst8	156.937	-0.825853	0.27178	-3.03869	0.00237612	0.0249349
Tpd52l1	363.294	-0.827142	0.204197	-4.05071	5.10629e-05	0.00154477
Gata2	1816.64	-0.827777	0.172131	-4.80898	1.51701e-06	0.000114733
2020-03-02	1502.37	-0.828059	0.145567	-5.6885	1.28161e-08	2.96327e-06
2210408F21Rik	191.146	-0.828843	0.238521	-3.47493	0.000510992	0.00844647
Elf5	468.343	-0.830143	0.202635	-4.09675	4.18998e-05	0.00134287
Ano8	220.275	-0.831027	0.218934	-3.79579	0.000147172	0.00338349
Atp6v1c2	1444.74	-0.832229	0.231267	-3.59856	0.000319982	0.00597947
Scd4	30.8676	-0.832777	0.299621	-2.77943	0.00544542	0.0435876
Serpinf2	1544.77	-0.833743	0.209651	-3.97681	6.98454e-05	0.00192649
Ndrg4	101.488	-0.8341	0.230519	-3.61836	0.000296477	0.00564528
Sbspon	83.9903	-0.834283	0.195023	-4.27787	1.88689e-05	0.000741741
Rhcg	3041.57	-0.839749	0.298106	-2.81694	0.0048483	0.0401498
Reln	70.2386	-0.843245	0.266672	-3.16211	0.00156631	0.0184101
Rab15	650.327	-0.843462	0.19193	-4.39464	1.10956e-05	0.000508731
Wnt9b	239.049	-0.846579	0.300754	-2.81486	0.00487984	0.0403166
5930403L14Rik	1177.23	-0.84843	0.220351	-3.85036	0.000117947	0.00286202
Endod1	1700.4	-0.849257	0.129461	-6.55993	5.38348e-11	2.8107e-08
Btc	1789.42	-0.851812	0.281974	-3.02089	0.00252034	0.0260483
Npnt	4084.35	-0.854237	0.189212	-4.51471	6.34044e-06	0.000338906
Slc25a19	1046.31	-0.855648	0.148047	-5.77958	7.48865e-09	2.02006e-06
Pdlim3	81.5956	-0.858303	0.246418	-3.48312	0.0004956	0.00827191
Pah	2509.12	-0.859225	0.298618	-2.87734	0.00401049	0.0353154
Ufsp1	156.129	-0.859478	0.187814	-4.57622	4.73445e-06	0.000267927
Tmem238	59.9253	-0.860598	0.296892	-2.89869	0.00374728	0.0338241
Spink8	228.382	-0.861114	0.230039	-3.74334	0.00018159	0.00394933
2020-03-09	282.4	-0.862201	0.183363	-4.70214	2.57446e-06	0.00016734
Slc27a1	1138.12	-0.86569	0.159482	-5.42814	5.69447e-08	8.84909e-06
Crip2	478.054	-0.865852	0.199576	-4.33846	1.43486e-05	0.000609532
Vmn2r57	28.7285	-0.868093	0.279769	-3.1029	0.00191637	0.0212587
Gata3	1904.06	-0.870416	0.2049	-4.248	2.1569e-05	0.000827237
Slc25a33	1748.44	-0.875875	0.268446	-3.26276	0.00110333	0.01453
Acacb	3869.76	-0.880458	0.212409	-4.14511	3.39651e-05	0.00115732
Hvcn1	122.324	-0.881123	0.289644	-3.04209	0.00234941	0.0247882
Aqp11	280.687	-0.88123	0.267026	-3.30017	0.000966278	0.0131909
Cebpa	875.791	-0.883083	0.197292	-4.47601	7.60503e-06	0.000385854
Kcnq1	889.002	-0.892467	0.151046	-5.90857	3.45081e-09	1.03428e-06
Wdr72	2319.33	-0.898345	0.22352	-4.01908	5.84267e-05	0.00169469
Ppp1r1b	234.819	-0.899064	0.309401	-2.90582	0.00366292	0.0333621
Gm29811	86.3733	-0.900082	0.282085	-3.19082	0.00141869	0.017161
Agpat2	538.866	-0.904775	0.179916	-5.02888	4.93362e-07	4.69709e-05
Ephb6	48.9007	-0.90808	0.288733	-3.14505	0.00166057	0.01917
Muc20	560.084	-0.909202	0.220469	-4.12395	3.72426e-05	0.00123519
Bri3	324.426	-0.917518	0.240813	-3.81009	0.000138918	0.00323508
Adck3	1149.92	-0.920137	0.149241	-6.16546	7.02777e-10	2.5851e-07
Neurl1a	50.2426	-0.92123	0.217128	-4.24279	2.20757e-05	0.000840695
9230102O04Rik	42.7669	-0.92439	0.283102	-3.26521	0.00109382	0.0144636
Acot1	685.101	-0.926703	0.316424	-2.92867	0.00340413	0.031792
Hsbp1l1	46.2478	-0.927497	0.295874	-3.13477	0.00171989	0.0196724
Rorb	97.4743	-0.929299	0.26824	-3.46443	0.000531364	0.00866075
Wdfy4	156.186	-0.929609	0.273276	-3.40173	0.000669614	0.0101954
Pdk2	4953	-0.930865	0.25154	-3.70067	0.000215034	0.00446591
Isoc2b	58.8928	-0.932136	0.244504	-3.81235	0.000137653	0.00321024
Map1lc3a	418.657	-0.933378	0.234429	-3.9815	6.84828e-05	0.00189794
Gnao1	142.919	-0.934595	0.250063	-3.73743	0.000185908	0.00401189
Mreg	173.011	-0.934709	0.315778	-2.96002	0.00307616	0.0296355
Mir99ahg	28.5456	-0.935224	0.340027	-2.75044	0.00595155	0.0464452
Edn3	221.215	-0.93649	0.269144	-3.47952	0.000502315	0.00835557
Mettl21b	34.1099	-0.937205	0.333127	-2.81335	0.00490275	0.0404439
Sbk1	1841.72	-0.937434	0.235149	-3.98655	6.7042e-05	0.00187729
Fabp4	1734.14	-0.938465	0.261549	-3.5881	0.000333098	0.00615433
Spire2	332.751	-0.941247	0.186478	-5.0475	4.47623e-07	4.31237e-05
Cldn3	245.896	-0.943982	0.240909	-3.91842	8.91326e-05	0.00230843
Fam20c	1254.81	-0.945795	0.165488	-5.71519	1.09582e-08	2.77122e-06
Tbx3	1002.45	-0.946107	0.267056	-3.54273	0.000396012	0.00697438
Hk2	504.516	-0.946606	0.33705	-2.8085	0.00497725	0.0409333
Cib2	28.9266	-0.949271	0.318505	-2.9804	0.00287874	0.0283844
6330410L21Rik	32.8968	-0.953681	0.34352	-2.7762	0.00549981	0.0438711
Apc2	53.8129	-0.953823	0.275282	-3.46489	0.00053045	0.00865457
Aqp4	3886.14	-0.958652	0.268558	-3.56963	0.000357485	0.00647555
Map6	56.4941	-0.960425	0.278528	-3.44821	0.000564307	0.00898064
Pgp	443.846	-0.961075	0.203206	-4.72956	2.25004e-06	0.000154309
Slc2a4	873.439	-0.963334	0.1525	-6.31696	2.66761e-10	1.1669e-07
Cox16	29.6872	-0.963569	0.295013	-3.26619	0.00109006	0.0144375
Kit	1246.36	-0.964827	0.287309	-3.35815	0.000784653	0.0114
Aacs	3425.73	-0.966367	0.25155	-3.84165	0.000122209	0.00294778
Adtrp	361.205	-0.966534	0.222226	-4.34933	1.36556e-05	0.000589377
Gys2	105.257	-0.967207	0.304516	-3.17622	0.0014921	0.0177701
Tusc5	110.666	-0.968822	0.312482	-3.10041	0.00193251	0.0213937
Fam174b	783.089	-0.970179	0.193784	-5.00649	5.54306e-07	5.156e-05
Slc51a	299.47	-0.973866	0.189478	-5.13972	2.75145e-07	2.9106e-05
Kcns3	147.465	-0.975439	0.228683	-4.26546	1.99487e-05	0.00077506
Dnase1	3274.5	-0.976332	0.270159	-3.61391	0.000301612	0.00570947
Dnase1l2	272.158	-0.976551	0.243084	-4.01734	5.88586e-05	0.00170416
Fxyd4	259.781	-0.977431	0.181307	-5.39104	7.00514e-08	9.94545e-06
Gm19461	74.316	-0.978753	0.294553	-3.32285	0.000891035	0.0125513
Lix1	56.6815	-0.979117	0.353831	-2.76719	0.00565423	0.0446626
Grem2	3578.98	-0.980208	0.29558	-3.31622	0.000912455	0.012714
Slc1a5	2232.6	-0.981635	0.186805	-5.25485	1.48144e-07	1.73747e-05
1700040L02Rik	80.9303	-0.984112	0.265895	-3.70114	0.000214636	0.00446514
Acss3	276.118	-0.985385	0.363034	-2.7143	0.00664158	0.0499043
Gabarapl1	11082.2	-0.985954	0.147354	-6.69107	2.21547e-11	1.32805e-08
Cdkl1	3144.98	-0.98924	0.222224	-4.45155	8.52545e-06	0.000419405
Cav1	1882.23	-0.99177	0.207296	-4.78433	1.71561e-06	0.000127372
Mafb	1393.22	-0.993983	0.250302	-3.97113	7.15321e-05	0.00196228
Trim61	54.4283	-0.997008	0.35708	-2.79211	0.00523654	0.0423555
Snx31	78.8674	-1.00009	0.233962	-4.27459	1.91487e-05	0.0007468
Mmp15	69.6349	-1.00013	0.248687	-4.02164	5.77949e-05	0.00168522
Calb1	4187.69	-1.00107	0.286787	-3.49065	0.000481838	0.00809819
Map2k6	739.383	-1.00245	0.226794	-4.42007	9.86681e-06	0.00047387
Kcnj13	87.8432	-1.00735	0.297116	-3.39042	0.000697851	0.0105165
Anxa9	129.087	-1.01149	0.212681	-4.75592	1.9754e-06	0.000138719
Pparg	171.896	-1.01253	0.256085	-3.95387	7.68959e-05	0.00207773
Sord	6088.74	-1.0133	0.345891	-2.92952	0.00339481	0.031792
Eci3	351.571	-1.01827	0.248438	-4.09868	4.15512e-05	0.00133434
4930512B01Rik	46.7261	-1.01896	0.235085	-4.33444	1.46134e-05	0.000612785
Hsd11b2	1631.08	-1.01958	0.305396	-3.33853	0.000842224	0.0119679
Rp1	23.6796	-1.02054	0.35059	-2.91093	0.00360357	0.0329886
Lipe	954.109	-1.02169	0.180804	-5.65079	1.59716e-08	3.49324e-06
Tmem213	374.562	-1.03072	0.195162	-5.28136	1.28227e-07	1.526e-05
Ces1e	227.378	-1.03079	0.348653	-2.9565	0.00311156	0.0298168
Plin5	234.206	-1.03968	0.268547	-3.8715	0.000108167	0.00266062
Krt80	403.634	-1.04313	0.153644	-6.78925	1.12722e-11	7.60166e-09
Adgrf1	331.251	-1.04401	0.28091	-3.71652	0.000201985	0.00425668
Ebf3	57.4021	-1.04554	0.277699	-3.76503	0.000166532	0.00370237
Trim75	13.7519	-1.04871	0.379685	-2.76206	0.00574379	0.0450403
Apela	735.427	-1.05177	0.338177	-3.11012	0.00187012	0.02086
Sptbn2	3721.42	-1.05555	0.172891	-6.1053	1.02608e-09	3.53342e-07
Slc43a2	5514.81	-1.05668	0.365025	-2.89481	0.00379391	0.0340003
Cyp27b1	786.287	-1.06137	0.269179	-3.94299	8.04728e-05	0.00214219
Pcdhga11	39.651	-1.06512	0.297852	-3.57602	0.000348872	0.00636951
Slc26a7	65.6339	-1.0717	0.359683	-2.97958	0.00288648	0.0284175
Tjp3	357.799	-1.07599	0.156961	-6.85515	7.12393e-12	5.24095e-09
Tril	217.518	-1.07831	0.246099	-4.38163	1.17793e-05	0.000523758
Upk3a	27.6309	-1.08372	0.317165	-3.41691	0.000633369	0.00978756
Fanca	505.286	-1.08514	0.323784	-3.35145	0.000803895	0.0116066
Aspg	723.636	-1.08557	0.33158	-3.27392	0.00106065	0.0141405
Hcar1	40.4458	-1.0902	0.363663	-2.99782	0.00271916	0.027506
Mycbpap	119.44	-1.09529	0.233703	-4.68665	2.77713e-06	0.000176266
4930452B06Rik	47.5131	-1.09947	0.312668	-3.51642	0.000437411	0.00753284
Pygl	352.759	-1.10324	0.222801	-4.95172	7.35622e-07	6.57792e-05
Hr	136.638	-1.11045	0.284005	-3.90995	9.23136e-05	0.00236782
Negr1	70.173	-1.11298	0.311678	-3.57093	0.000355721	0.00645442
Rab40b	115.768	-1.11671	0.260674	-4.28393	1.83619e-05	0.000737437
Mrap	63.5892	-1.11863	0.40286	-2.77672	0.00549097	0.0438438
Cyp2d12	341.871	-1.11965	0.361753	-3.09508	0.00196759	0.0216635
Trim29	28.5499	-1.12673	0.308435	-3.65305	0.000259141	0.00513994
Tmem207	207.368	-1.13455	0.389702	-2.91133	0.00359895	0.0329649
Irf4	150.543	-1.13504	0.401529	-2.82679	0.00470175	0.039386
Spock3	52.6583	-1.13756	0.323237	-3.51927	0.000432739	0.00748277
Sh2b2	93.1081	-1.14168	0.235806	-4.84161	1.28791e-06	0.000101682
9530091C08Rik	30.1409	-1.14239	0.395331	-2.8897	0.00385609	0.0344431
Dnajc12	565.862	-1.14322	0.217927	-5.24589	1.55527e-07	1.798e-05
Car14	500.922	-1.14336	0.237603	-4.81207	1.49375e-06	0.000113771
D630029K05Rik	1152.59	-1.14848	0.349637	-3.28476	0.00102068	0.0137664
Ptges	2126	-1.15508	0.147841	-7.813	5.58443e-15	1.1298e-11
Banp	217.656	-1.16487	0.331441	-3.51457	0.000440468	0.0075458
Aoc3	271.445	-1.16526	0.214876	-5.42294	5.86274e-08	8.84909e-06
Tlr12	180.786	-1.17748	0.382716	-3.07664	0.0020935	0.0227557
Trim60	47.6158	-1.17748	0.417779	-2.81843	0.00482596	0.0400578
Bche	72.1639	-1.18568	0.361778	-3.27737	0.00104778	0.0140152
Ccdc151	23.565	-1.18715	0.414029	-2.86732	0.0041396	0.0360988
Muc1	688.576	-1.1881	0.227573	-5.22075	1.78197e-07	1.97543e-05
Gm19522	34.1827	-1.21423	0.343025	-3.53976	0.000400492	0.0070227
Zfp296	16.9722	-1.2209	0.378781	-3.22323	0.00126755	0.0158787
Gucy2g	20.9073	-1.22441	0.343636	-3.56309	0.000366513	0.00657651
Tmem45b	650.813	-1.23613	0.228818	-5.40222	6.58207e-08	9.51168e-06
Mcoln3	389.642	-1.23847	0.338926	-3.65412	0.000258069	0.00512497
Peg10	306.275	-1.24455	0.274779	-4.52925	5.91928e-06	0.000323661
Epor	334.255	-1.25554	0.302713	-4.14761	3.35968e-05	0.00114961
Tmem140	49.6817	-1.26869	0.318987	-3.97724	6.97208e-05	0.00192649
Dnah11	44.3713	-1.27015	0.44357	-2.86347	0.00419028	0.0363839
Aqp6	583.648	-1.27067	0.287684	-4.41689	1.0013e-05	0.000479469
Ppp2r2c	25.5195	-1.28025	0.431555	-2.9666	0.0030111	0.0291824
[truncated: 156 more rows]
