# Supplementary material for: Snapshots of nascent RNA reveal cell- and stimulus-specific responses to acute kidney injury
Source: JCI Insight. 2022 Mar 22;7(6):e146374. doi: 10.1172/jci.insight.146374 (PMC8986083; doi:10.1172/jci.insight.146374)
Supplement: Supplemental table 4 [file jciinsight-7-146374-s073.xlsx]

## Sheet: Table 4 Hoxb7Cre vAKI
This chart lists genes that are regulated by vAKI (Hoxb7Cre compared with control pulldown)
Gene	baseMean	log2FoldChange	lfcSE	stat	pvalue	padj
Dlx5	29.8663	7.20848	1.89845	3.79704	0.000146433	0.000658236
Gjd2	4.53543	7.2072	1.27793	5.63977	1.70282e-08	2.13759e-07
Hist1h1b	5.51428	6.49301	2.5298	2.56661	0.0102699	0.0261702
Hist1h1d	41.426	5.81616	0.935577	6.21666	5.07857e-10	9.0526e-09
Gm13283	3.43043	5.8017	1.35729	4.27448	1.91583e-05	0.000110379
Necab2	2.44245	5.72338	1.31051	4.3673	1.25791e-05	7.60436e-05
Il6	8.17868	5.69241	1.19232	4.77423	1.80398e-06	1.36159e-05
H1fx	44.1689	5.60653	0.861563	6.50739	7.64673e-11	1.60581e-09
Serpina3i	3.6718	5.58449	1.29308	4.31875	1.56913e-05	9.29271e-05
Gbp2b	15.6813	5.44198	1.39424	3.90319	9.49335e-05	0.000451848
Gpr3	119.109	5.37088	0.686474	7.82387	5.12231e-15	2.6476e-13
Ctla4	20.4879	5.1243	0.779564	6.57328	4.92179e-11	1.07748e-09
Sstr4	9.07549	5.08321	1.01274	5.01926	5.18704e-07	4.51806e-06
C2cd4c	6.11966	5.05353	1.02878	4.91217	9.00734e-07	7.39906e-06
Cxcl2	54.4156	5.04189	0.687319	7.3356	2.20738e-13	7.80764e-12
Apold1	723.257	4.99382	0.538444	9.27455	1.78367e-20	2.82242e-18
Cxcl1	445.563	4.79447	0.935584	5.12457	2.98222e-07	2.7773e-06
Hist1h4c	2.24159	4.76386	1.31732	3.61632	0.000298818	0.00123336
Plk3	7083.53	4.75779	0.524218	9.07598	1.12655e-19	1.58764e-17
Tulp1	14.716	4.63179	0.836392	5.53782	3.06256e-08	3.62742e-07
9330188P03Rik	2.39307	4.60859	1.28108	3.59744	0.000321367	0.00131157
Olfr1373	7.84235	4.59574	0.885231	5.19157	2.08533e-07	2.00519e-06
Dpcr1	2.13609	4.58469	1.33982	3.42187	0.000621914	0.00233383
Serpina3h	2.01116	4.53605	1.36524	3.32254	0.000892014	0.00319965
Hist1h2ae	1.10898	4.45037	1.82908	2.43312	0.0149692	0.0361339
Mmp3	11.0033	4.44538	1.15598	3.84556	0.000120279	0.000553638
Gnb3	2.77229	4.44384	1.25087	3.5526	0.000381441	0.00152483
Foxf1	44.0075	4.44016	0.48643	9.12806	6.97379e-20	1.01452e-17
Vip	1.96288	4.42492	1.4339	3.08593	0.00202915	0.0064866
Drd3	37.7171	4.3875	0.671457	6.5343	6.3908e-11	1.36592e-09
Wnt11	46.7001	4.38415	0.585635	7.48614	7.093e-14	2.85133e-12
Mir7041	1.67244	4.38133	1.37538	3.18553	0.00144489	0.00485368
AY512931	1.95172	4.37848	1.58824	2.75682	0.00583665	0.0161657
Pdcd1	7.75106	4.37333	1.17278	3.72903	0.000192216	0.000835516
Actc1	3.75097	4.37119	1.20422	3.6299	0.000283528	0.00117685
Cyp2t4	151.047	4.36035	0.612167	7.12281	1.05752e-12	3.2834e-11
Trib3	383.953	4.34106	0.565159	7.68112	1.57699e-14	7.27551e-13
Hist3h2ba	13.9211	4.33654	0.77928	5.5648	2.62454e-08	3.14788e-07
Epx	2.46124	4.32519	1.32868	3.25525	0.00113294	0.00393626
Tex35	12.072	4.23785	0.645513	6.56508	5.20036e-11	1.13159e-09
Socs3	329.725	4.22561	0.655332	6.44804	1.13304e-10	2.30426e-09
A530013C23Rik	40.8075	4.21012	0.548002	7.68267	1.55805e-14	7.24374e-13
Chac1	650.718	4.20775	0.515775	8.1581	3.40334e-16	2.20046e-14
Ccrl2	70.0416	4.20574	0.365213	11.5158	1.09778e-30	9.90139e-28
Gadd45g	2775.52	4.19914	0.42691	9.83614	7.86739e-23	1.73073e-20
Tctex1d4	16.6419	4.19689	0.706662	5.93904	2.86698e-09	4.23566e-08
Cebpd	809.674	4.19259	0.708071	5.92115	3.197e-09	4.67727e-08
Barx2	2.90006	4.18074	1.43703	2.9093	0.0036224	0.0107228
Rtn4rl2	26.6195	4.17704	0.52242	7.99555	1.28996e-15	7.43437e-14
Lrrc32	784.876	4.16532	0.398398	10.4552	1.38741e-25	4.90735e-23
Tmem247	1.24235	4.15949	1.67094	2.48931	0.012799	0.0316058
Mir23a	3.38254	4.12307	1.25473	3.28603	0.0010161	0.00357579
L3mbtl4	2.52343	4.09777	1.34166	3.05425	0.00225627	0.00710064
Hoxb1	1.45379	4.08692	1.55394	2.63004	0.00853738	0.0223359
Sema4c	568.101	4.08431	0.365071	11.1877	4.68324e-29	2.91314e-26
Apol8	27.5811	4.08203	0.774353	5.27153	1.35288e-07	1.36263e-06
Egr3	23.647	4.07359	0.57762	7.05238	1.75882e-12	5.15893e-11
Gadd45b	831.757	4.06495	0.526506	7.72063	1.15758e-14	5.58331e-13
Inhbb	267.166	4.05646	0.399959	10.1422	3.59039e-24	9.8132e-22
C530044C16Rik	1.49101	4.04919	1.34288	3.0153	0.00256725	0.00793941
Kcnk7	7.72912	4.03206	0.843042	4.78276	1.72909e-06	1.31264e-05
Nts	1.63864	4.03195	1.74126	2.31553	0.0205837	0.0473006
Slc25a25	16762	4.02976	0.380041	10.6035	2.87094e-26	1.12584e-23
Myoz3	4.88967	4.02573	1.06897	3.76599	0.000165887	0.000734341
Mir6400	3.7143	4.02032	1.29282	3.10973	0.00187261	0.0060516
Ntsr1	1.20604	4.02009	1.41901	2.83302	0.00461105	0.0132093
Dkk1	3.725	4.0154	1.23112	3.26159	0.00110791	0.00386121
C2cd4b	50.9427	3.98598	1.11496	3.575	0.000350224	0.00141684
Hist1h1e	36.8197	3.9723	0.450615	8.81528	1.19388e-18	1.35449e-16
Rgs1	26.9247	3.93856	0.710195	5.54574	2.92714e-08	3.48763e-07
Fgf21	9.12962	3.92649	0.856173	4.58609	4.51624e-06	3.04214e-05
Gm11744	5.8424	3.92147	0.83412	4.70132	2.5848e-06	1.85914e-05
4930597A21Rik	1.00767	3.90221	1.68707	2.31301	0.0207221	0.0475641
Cib3	1.02922	3.90221	1.68561	2.31501	0.0206126	0.0473488
Gad2	29.2531	3.90198	0.599015	6.51399	7.31803e-11	1.54217e-09
Nfil3	2081.35	3.90137	0.359956	10.8385	2.2622e-27	1.07389e-24
B3gnt5	24.6003	3.86906	0.563341	6.86806	6.50813e-12	1.70145e-10
Bnc1	2.39095	3.84464	1.28665	2.98811	0.00280708	0.0086001
Hist1h4i	38.8221	3.84076	0.591917	6.48867	8.6596e-11	1.80382e-09
S1pr1	1013.25	3.83298	0.401596	9.54435	1.36958e-21	2.62828e-19
Atf3	1922.68	3.82953	0.550335	6.95855	3.43793e-12	9.62995e-11
Fabp2	9.26336	3.82805	0.783964	4.88295	1.04512e-06	8.40901e-06
Kcng4	2.2996	3.82074	1.58369	2.41255	0.0158413	0.0379246
Snord49b	2.73849	3.79518	1.37076	2.76867	0.00562862	0.0156883
Miat	2.72095	3.77828	1.35219	2.7942	0.00520285	0.0146693
Atp4b	1.80762	3.77476	1.60744	2.34831	0.0188589	0.0440268
Krt13	2.54837	3.76376	1.25659	2.99522	0.00274251	0.00841648
Dact1	322.689	3.75436	0.237555	15.8042	2.91227e-56	5.25345e-52
Agt	670.633	3.74923	0.313132	11.9733	4.90298e-33	8.04044e-30
Ip6k3	38.3901	3.73704	0.471971	7.91794	2.41478e-15	1.33212e-13
Fos	690.047	3.73476	0.655274	5.69954	1.20131e-08	1.5655e-07
Jsrp1	4.44824	3.73145	0.843454	4.42401	9.68861e-06	6.00182e-05
Btg2	4020.69	3.72605	0.364516	10.2219	1.58191e-24	4.52955e-22
Ier2	694.992	3.72091	0.547939	6.79074	1.11558e-11	2.76808e-10
Zar1	1.10224	3.70079	1.55771	2.37578	0.0175117	0.041304
Hist1h1c	3187.43	3.68095	0.533517	6.89941	5.22173e-12	1.3893e-10
Snord49a	6.40936	3.66757	0.940487	3.89965	9.63323e-05	0.000457179
Zfp36	3552.34	3.65619	0.384791	9.50176	2.06365e-21	3.76022e-19
Cdk5r2	1.55097	3.64406	1.40717	2.58964	0.00960768	0.0247077
Msx1os	1.40134	3.63263	1.5813	2.29724	0.0216052	0.0492588
Junb	1544.57	3.62567	0.534333	6.78542	1.15748e-11	2.86416e-10
Cd83	171.981	3.58496	0.499686	7.17444	7.26054e-13	2.3181e-11
Csrnp1	2040.47	3.57107	0.601263	5.93929	2.86259e-09	4.233e-08
Csf3	6.45202	3.5669	0.790274	4.51349	6.37694e-06	4.14535e-05
Mir5107	3.86602	3.55923	1.28997	2.75915	0.00579525	0.0160733
Gm614	4.11554	3.55882	0.880285	4.0428	5.28167e-05	0.000270369
Serpine1	998.795	3.55818	0.553324	6.43055	1.27139e-10	2.5654e-09
Ido1	2.06777	3.53137	1.35531	2.60558	0.00917202	0.0237585
Cxcl3	6.16205	3.51337	1.34875	2.60491	0.00918971	0.0237975
Sstr1	3.54669	3.51256	1.07182	3.2772	0.00104844	0.00367524
Ptprn	98.1567	3.50846	0.434811	8.06893	7.09175e-16	4.32144e-14
Gm5878	2.08915	3.50182	1.34766	2.59844	0.00936481	0.0241711
2700070H01Rik	8.83555	3.49797	0.700899	4.9907	6.01622e-07	5.13857e-06
Ngf	85.441	3.49108	0.435704	8.01251	1.12394e-15	6.51923e-14
Jun	3741.81	3.4892	0.407887	8.55433	1.18557e-17	1.08561e-15
Prss28	5.95527	3.48203	0.878227	3.96484	7.34456e-05	0.000360317
Gata6	104.006	3.47723	0.401452	8.66164	4.65035e-18	4.68646e-16
Tiparp	4259.7	3.47576	0.318763	10.9039	1.10442e-27	5.53405e-25
Drc7	4.99312	3.47523	1.05275	3.30111	0.000963033	0.00341501
Pim3	13413.2	3.47328	0.417978	8.30973	9.5922e-17	6.86642e-15
Mir212	1.66109	3.46946	1.47115	2.35834	0.018357	0.0430559
Otx1	2.24106	3.46198	1.20986	2.86147	0.00421687	0.0122257
Itprip	894.031	3.45937	0.303049	11.4152	3.50994e-30	2.63816e-27
Sox21	1.34633	3.45934	1.44441	2.39499	0.016621	0.0395392
Aqp5	77.4674	3.45689	0.501415	6.89426	5.41448e-12	1.43635e-10
Hist3h2bb-ps	3.37216	3.45432	0.955101	3.61671	0.000298371	0.00123222
Slc10a6	131.255	3.43311	0.357508	9.60289	7.7737e-22	1.54099e-19
Acr	41.7425	3.40986	0.553192	6.16398	7.09405e-10	1.22694e-08
Spry4	801.433	3.4017	0.295876	11.4971	1.36495e-30	1.17249e-27
Gria1	2.03006	3.39679	1.37017	2.4791	0.0131713	0.0323702
A330009N23Rik	22.8695	3.39575	0.477819	7.10676	1.18802e-12	3.65088e-11
Ddit4	3764.1	3.37904	0.562532	6.00684	1.89179e-09	2.95463e-08
Klf2	220.905	3.3735	0.399489	8.44455	3.05228e-17	2.48239e-15
Dusp1	6495.41	3.36252	0.355091	9.46945	2.8132e-21	4.87955e-19
Mlf1	17.5813	3.36132	0.563138	5.96892	2.38833e-09	3.61435e-08
Sele	60.0802	3.35997	0.354909	9.46711	2.8768e-21	4.94234e-19
Rhob	4759.21	3.35426	0.481556	6.96546	3.27328e-12	9.19731e-11
Lif	69.641	3.3512	0.718054	4.66706	3.05544e-06	2.15385e-05
Kcne4	142.788	3.346	0.38918	8.59756	8.1431e-18	7.69075e-16
Zfp819	3.0734	3.33672	1.18816	2.80831	0.00498026	0.0141189
Gfpt2	285.911	3.33516	0.356325	9.35987	7.98346e-21	1.31831e-18
C2cd4a	2.96758	3.33478	1.28138	2.60248	0.00925514	0.0239257
Cited4	255.948	3.33301	0.711572	4.68401	2.81312e-06	2.00339e-05
1700045H11Rik	4.86288	3.31208	0.894275	3.70365	0.000212521	0.000913429
Mir145a	6.27383	3.31125	0.810638	4.08475	4.4125e-05	0.000231051
6330409D20Rik	9.76689	3.31108	0.719479	4.60205	4.18357e-06	2.84032e-05
Msl3l2	47.1651	3.29763	0.48969	6.73411	1.64932e-11	3.9564e-10
Bcl6b	192.031	3.29758	0.429848	7.67151	1.69989e-14	7.78281e-13
Wfikkn1	161.784	3.29697	0.394461	8.35816	6.37066e-17	4.78386e-15
Trim80	4.02629	3.29569	0.961135	3.42896	0.000605903	0.00227944
Irx4	6.52967	3.29425	0.953946	3.45328	0.000553811	0.00210586
Cyp27b1	786.287	3.293	0.283266	11.6251	3.07215e-31	3.07881e-28
Ciart	948.388	3.29126	0.660011	4.98667	6.14295e-07	5.23442e-06
Eid3	128.171	3.28789	0.494382	6.65051	2.92084e-11	6.68642e-10
Spic	3.67756	3.28317	1.37736	2.38367	0.0171412	0.0405468
Tac1	3.15287	3.28296	1.25255	2.62102	0.00876659	0.0228395
Asic4	2.49557	3.28121	1.2054	2.7221	0.00648687	0.017703
Gpr132	76.1769	3.28117	0.438757	7.47835	7.52634e-14	2.97085e-12
Nod2	127.781	3.26896	0.44661	7.31949	2.48924e-13	8.70221e-12
Rcan1	10406.3	3.25924	0.299396	10.8861	1.34318e-27	6.54857e-25
Hbegf	3200.16	3.23644	0.495974	6.52542	6.78097e-11	1.43234e-09
Btbd19	154.709	3.23581	0.257364	12.5729	2.97534e-36	1.3418e-32
Mir6908	1.91408	3.22216	1.29215	2.49365	0.0126439	0.0312914
Prf1	9.26831	3.22158	0.665188	4.84311	1.27824e-06	9.99054e-06
Lrrc8c	278.875	3.21938	0.272616	11.8092	3.49882e-32	4.85502e-29
1700106J16Rik	2.1877	3.21876	1.23322	2.61006	0.00905271	0.0234967
Bdkrb2	175.313	3.20976	0.37638	8.52797	1.48939e-17	1.33006e-15
Fam71f2	7.99714	3.20908	0.702081	4.57081	4.85844e-06	3.25442e-05
H2-Q1	1.70515	3.19877	1.33055	2.40409	0.0162126	0.0387005
Bhlhe40	10082.2	3.1969	0.369455	8.65301	5.01601e-18	4.97164e-16
Gm4262	2.47938	3.1937	1.01218	3.15526	0.00160353	0.00530073
F930015N05Rik	6.0161	3.18707	0.854006	3.7319	0.000190038	0.000827242
Hist1h2be	38.3116	3.18516	0.498193	6.39343	1.62207e-10	3.20137e-09
1700019B03Rik	24.1968	3.17854	0.46547	6.82866	8.57095e-12	2.1807e-10
Mc1r	3.9967	3.17711	0.958036	3.31627	0.00091228	0.00326391
Sema6b	195.677	3.17419	0.361961	8.76943	1.79579e-18	1.99964e-16
Osm	4.74767	3.17159	0.941633	3.36818	0.000756649	0.00276579
Gm3776	7.26105	3.16773	1.07604	2.94388	0.00324129	0.00974656
Ch25h	35.2928	3.16706	0.477454	6.63323	3.28418e-11	7.41468e-10
Cbx4	1875.8	3.16106	0.364239	8.67854	4.00898e-18	4.10898e-16
Larp6	32.8986	3.15807	0.479338	6.58841	4.44567e-11	9.80385e-10
Rln1	10.2692	3.15531	0.602346	5.23838	1.61993e-07	1.60198e-06
Rasd1	848.296	3.14778	0.597449	5.26871	1.37389e-07	1.38147e-06
Arid5a	348.251	3.14412	0.404706	7.76891	7.9167e-15	3.95594e-13
Errfi1	47933.7	3.14083	0.311839	10.072	7.34992e-24	1.92152e-21
Zfp36l3	1.61814	3.14071	1.36534	2.30031	0.0214306	0.0489103
Gapt	10.0934	3.13792	0.761092	4.12291	3.74108e-05	0.00019913
Hist1h1a	2.50885	3.12493	1.02901	3.03684	0.00239072	0.00746646
Lrrc3b	14.5959	3.12172	0.517336	6.03422	1.59737e-09	2.53207e-08
Chia1	3.86263	3.11544	1.22152	2.55046	0.0107581	0.0272373
Slc30a3	6.48262	3.10702	0.79764	3.89526	9.80921e-05	0.000464553
Mamstr	45.4552	3.09834	0.446015	6.94671	3.73896e-12	1.03288e-10
Nr4a1	2513.81	3.09778	0.630127	4.91612	8.82754e-07	7.2812e-06
Epha2	1674.88	3.09465	0.411884	7.51341	5.76063e-14	2.34806e-12
Sox7	95.0764	3.07162	0.387072	7.93554	2.09581e-15	1.17047e-13
Tnfaip8l1	20.8915	3.07072	0.455212	6.7457	1.52295e-11	3.68264e-10
Papolb	2.91979	3.06558	1.14362	2.68058	0.00734939	0.0196379
Adamtsl2	374.481	3.06497	0.350399	8.7471	2.18908e-18	2.40785e-16
Maff	1529.62	3.05619	0.489733	6.24052	4.36121e-10	7.89085e-09
Tktl1	7.65223	3.05561	0.871545	3.50596	0.000454958	0.00177551
9430076C15Rik	4.73187	3.05335	1.03947	2.93742	0.00330956	0.00992868
Vgf	20.1219	3.04992	0.889164	3.4301	0.000603359	0.00227168
Midn	6978.22	3.04977	0.32586	9.35914	8.0389e-21	1.31831e-18
Htr2a	25.522	3.04836	0.462376	6.59282	4.3155e-11	9.58711e-10
Snora21	4.97704	3.04734	0.938768	3.2461	0.00116997	0.00403848
Tmem215	6.62517	3.04722	1.07056	2.84636	0.00442218	0.012741
Nrgn	62.5037	3.04418	0.441866	6.88938	5.60374e-12	1.48003e-10
Hlx	45.1278	3.04067	0.421097	7.22084	5.16693e-13	1.70707e-11
Mchr1	67.8183	3.03416	0.498276	6.08932	1.13389e-09	1.87653e-08
Kif26a	332.325	3.02988	0.394208	7.68598	1.51829e-14	7.15104e-13
Cyr61	2717.47	3.01932	0.4074	7.41118	1.25182e-13	4.62739e-12
Gimap6	568.525	3.01741	0.310762	9.70974	2.74033e-22	5.748e-20
Gm13889	99.2292	3.01529	0.383209	7.86853	3.58844e-15	1.92654e-13
Areg	11.7751	3.01172	0.662463	4.54625	5.46109e-06	3.60061e-05
Fam212a	7.89359	3.01105	0.799826	3.76463	0.000166798	0.000737287
Slmo1	35.3039	3.00651	0.42446	7.08316	1.40909e-12	4.25291e-11
Serpina3f	15.0482	3.00387	0.796979	3.76906	0.000163862	0.000726982
Ccl2	39.9415	3.00323	0.506622	5.92796	3.06728e-09	4.50576e-08
4933405D12Rik	23.2174	3.00314	0.591379	5.0782	3.81026e-07	3.4549e-06
Icam1	1117.32	2.9966	0.346653	8.64438	5.4097e-18	5.24654e-16
Ccrn4l	7611.37	2.99008	0.258297	11.5761	5.44512e-31	5.16971e-28
Guca1a	2.32376	2.98969	1.27704	2.34111	0.0192263	0.044711
Krt83	86.6419	2.98823	0.58124	5.14112	2.731e-07	2.56319e-06
Adamts4	34.059	2.98723	0.608272	4.91101	9.06066e-07	7.4327e-06
Gpr65	91.7463	2.98113	0.437324	6.81675	9.31236e-12	2.35274e-10
Gja4	69.7543	2.98054	0.542925	5.48979	4.02419e-08	4.60904e-07
Syt13	12.9712	2.97789	0.591144	5.0375	4.71645e-07	4.15024e-06
Irf2bp2	5721.94	2.97566	0.310149	9.59428	8.45039e-22	1.65692e-19
Slc34a2	522.688	2.9729	0.567931	5.23462	1.65328e-07	1.63059e-06
Grasp	233.287	2.96943	0.418618	7.09341	1.30847e-12	3.98708e-11
Fgf18	58.1131	2.9683	0.339933	8.732	2.50204e-18	2.71893e-16
Fabp9	4.05662	2.96769	0.941048	3.1536	0.00161269	0.00532809
Fosl1	9.3209	2.96665	0.868495	3.41585	0.000635828	0.00238042
Gdnf	9.84725	2.96638	0.709862	4.17881	2.9304e-05	0.000160624
G0s2	924.458	2.94716	0.325308	9.05961	1.30918e-19	1.83073e-17
Greb1	160.209	2.93914	1.24599	2.35887	0.0183307	0.0430053
Sox9	144.784	2.93715	0.48637	6.03892	1.55154e-09	2.47245e-08
Mir143	2.37427	2.93013	1.11197	2.63508	0.00841171	0.0220519
Ffar4	72.0621	2.91481	0.387342	7.52515	5.26601e-14	2.1665e-12
Cdkn1a	6335.7	2.9138	0.326399	8.92713	4.3721e-19	5.55411e-17
Cebpb	1255.45	2.91166	0.528526	5.50903	3.60812e-08	4.19149e-07
Klf10	3257.79	2.90681	0.365135	7.96093	1.70756e-15	9.71692e-14
Bglap	2.60187	2.90201	1.14904	2.52558	0.0115506	0.028919
P2ry10	72.6242	2.89321	0.332267	8.70749	3.10689e-18	3.29677e-16
Ifi44l	7.96675	2.88946	0.750712	3.84896	0.000118621	0.000547264
Stmn4	3.39513	2.88331	0.978214	2.94753	0.00320327	0.00964992
Fam184b	50.4011	2.88215	0.416648	6.91748	4.59764e-12	1.24157e-10
D930015M05Rik	137.599	2.88138	0.408388	7.05549	1.71995e-12	5.06964e-11
Klf4	769.6	2.8686	0.346283	8.28396	1.19148e-16	8.33068e-15
Gm15908	4.64757	2.86852	0.830395	3.45441	0.000551498	0.00209795
Tob2	9987.61	2.86527	0.236621	12.1091	9.44964e-34	1.89402e-30
Zfp385c	4.7107	2.86514	0.916663	3.12562	0.00177432	0.00577327
Tob1	13416.9	2.86152	0.345388	8.28495	1.18161e-16	8.2938e-15
Rpp25	20.0937	2.8571	0.604374	4.72737	2.27449e-06	1.66448e-05
Fam229a	11.0921	2.85489	0.620575	4.6004	4.21688e-06	2.86186e-05
Slc17a7	6.01626	2.8532	0.698543	4.08451	4.417e-05	0.000231152
Pf4	10.4033	2.84876	0.904967	3.14792	0.00164438	0.00541593
Itk	60.7278	2.84729	0.44938	6.33603	2.35759e-10	4.47199e-09
H3f3b	15975.6	2.84567	0.392758	7.24536	4.31278e-13	1.43805e-11
Hist2h2bb	15.0671	2.82975	1.20121	2.35574	0.0184859	0.0432849
Hist1h2bg	2.8187	2.82808	1.1455	2.46886	0.0135544	0.0331537
Btg3	5.87429	2.82438	1.22346	2.30853	0.0209698	0.0480349
Bcl3	193.703	2.82113	0.604999	4.66302	3.11599e-06	2.18884e-05
4931440P22Rik	21.5018	2.8205	0.522977	5.39316	6.92288e-08	7.4959e-07
Gm5577	4.43167	2.79623	0.845419	3.30751	0.000941286	0.00335139
Il1r2	22.3776	2.78609	0.669607	4.16079	3.17147e-05	0.000172216
Tnfrsf1b	534.43	2.78291	0.332207	8.37703	5.42796e-17	4.11407e-15
H1f0	8982.12	2.77901	0.369304	7.52499	5.27244e-14	2.1665e-12
Ptgs2	345.242	2.77849	0.433562	6.40851	1.46953e-10	2.92593e-09
Hic2	592.681	2.77529	0.251795	11.022	2.99238e-28	1.58763e-25
Kcnk5	9075.76	2.77462	0.409945	6.76828	1.30327e-11	3.18559e-10
Spem1	2.76891	2.77352	1.15342	2.40461	0.0161898	0.038651
Rhbdf2	1232.16	2.77203	0.331682	8.35748	6.4072e-17	4.78386e-15
Vcam1	501.228	2.7647	0.23044	11.9975	3.66335e-33	6.60833e-30
Dusp5	260.343	2.76453	0.549877	5.02754	4.96805e-07	4.35677e-06
Foxo3	5162.72	2.76032	0.207472	13.3045	2.17816e-40	1.30973e-36
Spsb1	592.013	2.75486	0.372835	7.38896	1.47987e-13	5.41488e-12
Per1	9128.2	2.74979	0.317964	8.64813	5.23486e-18	5.10442e-16
Plk2	1339.3	2.74847	0.645446	4.25825	2.06034e-05	0.000117282
Creb5	62.578	2.746	0.42521	6.45798	1.06108e-10	2.17263e-09
Tal1	68.8859	2.73587	0.337492	8.10646	5.2114e-16	3.25289e-14
Tshb	1.95955	2.73454	1.18261	2.31228	0.0207622	0.0476259
Rnd1	70.0175	2.73208	0.452161	6.04228	1.51956e-09	2.42792e-08
Hrh1	7.09263	2.73186	0.723436	3.77623	0.000159222	0.000708835
4930548H24Rik	5.11681	2.73068	0.761639	3.58527	0.000336731	0.00136685
Gnat1	93.4082	2.724	0.329577	8.26513	1.39541e-16	9.57628e-15
Spata20	22.5435	2.72102	0.565591	4.81094	1.50222e-06	1.15707e-05
Fam24a	9.2311	2.71998	0.626289	4.34301	1.40543e-05	8.40045e-05
Krt85	21.824	2.71958	0.607816	4.47434	7.66461e-06	4.89076e-05
Ccl17	11.0458	2.71873	0.630507	4.31197	1.61806e-05	9.51688e-05
Sik1	12427.2	2.71741	0.385139	7.05566	1.71786e-12	5.06964e-11
Chrm1	27.915	2.71527	0.360013	7.54213	4.62346e-14	1.92081e-12
Tmem100	83.9589	2.71335	0.480667	5.64496	1.65221e-08	2.07969e-07
Ier3	1759.4	2.71287	0.391681	6.92624	4.32177e-12	1.17587e-10
Snord35a	7.22569	2.71203	0.743875	3.64582	0.000266543	0.00111481
Rsc1a1	4.47669	2.71152	0.856609	3.16541	0.00154864	0.00514947
Cplx1	27.1325	2.7109	0.622785	4.35286	1.34374e-05	8.07182e-05
Zmat4	2.47449	2.70913	1.13481	2.3873	0.0169725	0.0402269
Ldb2	188.115	2.70809	0.357928	7.56601	3.84861e-14	1.64515e-12
5730408K05Rik	3.93976	2.70787	0.867522	3.12138	0.00180004	0.0058464
Ddit3	722.305	2.70666	0.360984	7.498	6.4799e-14	2.62087e-12
Slco1c1	12.0618	2.70363	0.544715	4.96339	6.92749e-07	5.84318e-06
Vsig2	131.142	2.69221	0.423859	6.35167	2.12986e-10	4.07429e-09
Foxc2	55.9816	2.69162	0.44903	5.9943	2.0436e-09	3.15351e-08
Bambi	183.946	2.69076	0.364492	7.38222	1.55674e-13	5.63897e-12
Ankrd1	100.227	2.68641	0.744327	3.60919	0.000307158	0.00126129
Slc6a5	6.00401	2.6857	0.752739	3.5679	0.000359851	0.00144929
Foxo6	12.447	2.68395	0.512886	5.23304	1.66746e-07	1.64278e-06
Gabra3	38.913	2.68141	0.925121	2.89845	0.00375017	0.011054
1810011O10Rik	848.689	2.67949	0.35219	7.60809	2.78181e-14	1.22993e-12
Prdm1	69.4857	2.67899	0.301473	8.88632	6.31676e-19	7.59654e-17
Borg	11.366	2.67885	0.566815	4.72614	2.28827e-06	1.67321e-05
Trib1	3143.98	2.67701	0.379437	7.05523	1.72311e-12	5.07067e-11
Wnt2	4.82892	2.67128	0.733739	3.64063	0.000271969	0.00113461
4930443O20Rik	9.1674	2.66959	0.647408	4.12351	3.73144e-05	0.000198676
Olfr1443	57.8332	2.66497	0.470413	5.66516	1.46884e-08	1.87784e-07
S1pr3	579.782	2.66108	0.391889	6.79041	1.11818e-11	2.77072e-10
Ctla2b	32.861	2.65639	0.467194	5.68585	1.30167e-08	1.68321e-07
Fbxl7	184.301	2.64685	0.314058	8.42792	3.51853e-17	2.77165e-15
Epb4.2	3.98494	2.64436	1.02113	2.58965	0.00960734	0.0247077
Samsn1	26.5257	2.64435	0.510228	5.18269	2.18708e-07	2.08855e-06
Slfn3	55.2421	2.64305	0.356214	7.41982	1.17277e-13	4.38914e-12
Glp2r	6.63853	2.64182	0.775087	3.40842	0.00065341	0.00243782
Egr2	45.4357	2.63993	0.538238	4.90477	9.35366e-07	7.63487e-06
Mir7674	7.85871	2.6392	0.695935	3.79231	0.000149255	0.000669586
Snord100	32.8653	2.63331	0.489521	5.37937	7.47489e-08	8.01662e-07
Hist1h4d	3.03426	2.63034	0.962273	2.73347	0.00626712	0.0171891
Rgs16	16.6328	2.62966	0.688234	3.82087	0.00013298	0.000604399
Fam92b	4.67177	2.62462	0.759767	3.4545	0.000551311	0.00209768
Snord15b	3.90062	2.62288	0.914232	2.86894	0.00411847	0.0119828
Mt2	4450.24	2.62064	0.601025	4.36029	1.29889e-05	7.83633e-05
Lin7b	20.3226	2.61936	0.476132	5.50135	3.76905e-08	4.34718e-07
Tnfaip6	6.80937	2.61872	0.72031	3.63555	0.000277389	0.00115402
Snord16a	18.0833	2.6177	0.606519	4.31594	1.58926e-05	9.39035e-05
Atg9b	10.1842	2.61709	0.609333	4.295	1.74693e-05	0.000101589
Tigit	43.416	2.61642	0.570099	4.58941	4.44495e-06	2.9986e-05
Snord1b	9.27862	2.61503	0.67928	3.84971	0.00011826	0.000545738
Map3k8	236.335	2.61352	0.336008	7.77813	7.36061e-15	3.69855e-13
Id1	429.978	2.61222	0.558274	4.6791	2.88134e-06	2.04793e-05
Ppp1r18	321.204	2.61167	0.231993	11.2575	2.12632e-29	1.42062e-26
Mn1	199.825	2.61114	0.430498	6.06538	1.31641e-09	2.14321e-08
Mir324	18.1151	2.60778	0.388904	6.70546	2.00767e-11	4.71567e-10
Snora3	17.819	2.60383	0.613082	4.24712	2.16532e-05	0.000122484
Gpr157	433.504	2.60296	0.350912	7.4177	1.1917e-13	4.45073e-12
Sox11	18.8163	2.59275	0.583324	4.44479	8.79792e-06	5.52789e-05
H2-Q10	19.4261	2.58532	0.490109	5.27498	1.32769e-07	1.3395e-06
Dusp8	1393.03	2.5849	0.21621	11.9555	6.07627e-33	9.13415e-30
Adora2a	97.1664	2.58489	0.362135	7.13791	9.47618e-13	2.96258e-11
Snora31	46.0748	2.579	0.389127	6.62764	3.411e-11	7.68178e-10
Hic1	54.4796	2.57641	0.43314	5.94823	2.71064e-09	4.05054e-08
Icam4	2.03571	2.57399	1.04087	2.47293	0.0134009	0.0328272
Sox17	299.842	2.57034	0.424658	6.05274	1.42403e-09	2.29974e-08
Particl	200.447	2.56981	0.47207	5.4437	5.21846e-08	5.84695e-07
Fam101a	61.31	2.569	0.531461	4.83384	1.33922e-06	1.0422e-05
Snord69	21.1212	2.55773	0.494359	5.17382	2.29355e-07	2.18213e-06
Prickle2	276.138	2.55677	0.272138	9.39511	5.71588e-21	9.63632e-19
Oasl1	91.6596	2.55529	0.441609	5.78631	7.19512e-09	9.80309e-08
Cel	2.96504	2.55362	0.954341	2.67579	0.00745536	0.0198887
Mslnl	3.53962	2.55323	0.798542	3.19736	0.0013869	0.00468859
Irx5	67.5708	2.55291	0.503648	5.06883	4.0026e-07	3.59755e-06
Fosb	289.955	2.55284	0.682542	3.74019	0.00018388	0.000803733
Cfap53	77.4462	2.55036	0.438355	5.81803	5.95453e-09	8.27533e-08
S1pr4	9.88199	2.5501	0.611333	4.17138	3.02766e-05	0.000165202
Tnfaip3	1025.09	2.54728	0.315706	8.06853	7.11496e-16	4.32144e-14
H2-Q5	55.9361	2.54636	0.379651	6.70711	1.98522e-11	4.66902e-10
Bhlhe41	455.92	2.54107	0.328972	7.72426	1.12506e-14	5.44103e-13
Crmp1	20.1463	2.54037	0.494764	5.1345	2.82893e-07	2.64822e-06
Nova2	118.313	2.53853	0.308484	8.22904	1.88722e-16	1.26556e-14
Adam19	199.622	2.53801	0.374613	6.77503	1.24381e-11	3.06099e-10
Edn1	122.369	2.53696	0.53342	4.75602	1.97444e-06	1.47727e-05
Mfsd2a	2695.6	2.53589	0.375966	6.745	1.53023e-11	3.69036e-10
Dusp4	1082.03	2.52613	0.286727	8.8102	1.24921e-18	1.4084e-16
Robo4	374.932	2.52611	0.368092	6.86272	6.75597e-12	1.7586e-10
Adamts1	4321.41	2.52146	0.322493	7.81863	5.34016e-15	2.74448e-13
Foxa2	4.3738	2.52072	0.924896	2.72541	0.00642219	0.0175596
Cxxc4	14.0202	2.51686	0.450102	5.59176	2.24779e-08	2.73418e-07
Hcrtr1	10.4379	2.51424	0.673507	3.73306	0.000189166	0.000824443
Klf11	2759.6	2.5126	0.376339	6.67641	2.44862e-11	5.7068e-10
Acpt	13.8815	2.50991	0.447337	5.61078	2.01415e-08	2.49119e-07
Rasip1	422.956	2.50785	0.362268	6.92264	4.43312e-12	1.20074e-10
Ssu2	4.84419	2.50553	0.813792	3.07884	0.0020781	0.00662194
Nkd1	96.3346	2.50105	0.358131	6.98362	2.87671e-12	8.17212e-11
H2-Bl	56.3928	2.49836	0.462995	5.39607	6.81146e-08	7.38557e-07
Rgcc	610.136	2.49656	0.290024	8.6081	7.42792e-18	7.12725e-16
Gm9199	9.62741	2.49181	0.887765	2.80683	0.00500314	0.0141749
Rprml	3.06106	2.49175	0.909992	2.73822	0.00617735	0.0169816
Zc3h12a	286.822	2.4882	0.313201	7.94441	1.95125e-15	1.10504e-13
Foxs1	9.05391	2.48797	0.871068	2.85623	0.00428702	0.0124011
Dok7	30.9086	2.48528	0.516985	4.80726	1.53016e-06	1.17658e-05
Nlrp3	48.9446	2.48353	0.475134	5.22702	1.72265e-07	1.69019e-06
Arrdc2	2041.41	2.48235	0.507185	4.89437	9.86201e-07	8.00633e-06
Ugt1a1	131.357	2.48209	0.52737	4.70654	2.51958e-06	1.82167e-05
Snord1c	5.95274	2.48027	0.674284	3.67838	0.000234719	0.000996257
Cxcl11	35.5396	2.47938	0.762367	3.25222	0.00114507	0.00397002
Kcnh1	62.6538	2.47904	0.597128	4.15161	3.30147e-05	0.000178469
Caly	2.65277	2.47309	1.07157	2.30792	0.0210035	0.0480936
Chrm4	30.411	2.4715	0.436439	5.66287	1.48861e-08	1.89909e-07
Iglon5	11.7789	2.47137	0.582091	4.24568	2.17931e-05	0.000123198
Slc20a1	11016.5	2.46562	0.357579	6.89531	5.37488e-12	1.42795e-10
Bean1	7.88591	2.4645	0.725566	3.39666	0.000682145	0.00252778
Elmsan1	2539.17	2.46323	0.272526	9.0385	1.58833e-19	2.1706e-17
Il1b	45.2208	2.46321	0.46096	5.34365	9.10945e-08	9.5705e-07
Snora70	35.2098	2.46236	0.36852	6.68176	2.36092e-11	5.52381e-10
Ctla2a	92.0293	2.46233	0.346453	7.10726	1.18372e-12	3.64387e-11
Mir1938	6.3174	2.462	0.923645	2.66553	0.00768671	0.0204213
Optc	3.33195	2.45929	0.889712	2.76414	0.00570722	0.0158853
Prr5	1623.61	2.45871	0.245027	10.0344	1.07562e-23	2.65796e-21
4930525D18Rik	5.1845	2.45173	0.766856	3.19712	0.00138805	0.0046916
Psors1c2	6.16279	2.45167	0.752852	3.25651	0.00112792	0.00392108
Tsc22d1	39539.6	2.45107	0.247891	9.88769	4.70754e-23	1.10285e-20
Adamts15	1075.88	2.44956	0.39591	6.18717	6.12547e-10	1.07697e-08
Cd40	38.5269	2.44944	0.414444	5.91019	3.41718e-09	4.96717e-08
Ptafr	34.6324	2.44826	0.428357	5.71546	1.09407e-08	1.43953e-07
Apbb3	1739.69	2.44419	0.264266	9.24897	2.26662e-20	3.49466e-18
Snora65	27.8845	2.44293	0.492952	4.95572	7.20633e-07	6.0632e-06
Mafb	1393.22	2.44162	0.266995	9.14482	5.97291e-20	8.75978e-18
Mir143hg	72.2659	2.43562	0.344085	7.07855	1.45672e-12	4.37963e-11
AF357399	9.69882	2.4332	0.637823	3.81484	0.000136269	0.000617937
Crtam	64.2832	2.43303	0.729258	3.33631	0.000848975	0.00306355
Myoz2	9.19792	2.4329	0.573928	4.23903	2.24483e-05	0.000126387
Cd80	7.01131	2.43285	0.736482	3.30334	0.000955398	0.00339327
Slc38a3	3737.96	2.43209	0.341281	7.12635	1.03063e-12	3.21098e-11
Nppc	13.891	2.43141	0.629227	3.86412	0.000111492	0.000518236
Zap70	14.1004	2.43097	0.751742	3.23379	0.00122161	0.00419505
Hspb1	161.274	2.42653	0.355683	6.82218	8.96701e-12	2.27825e-10
Tssk3	24.0524	2.42472	0.500683	4.84281	1.28013e-06	1.0001e-05
Cxcl14	102.86	2.42022	0.495549	4.88391	1.04005e-06	8.37562e-06
Zfpm2	106.679	2.41638	0.299036	8.08057	6.44667e-16	3.99627e-14
4932438H23Rik	29.4194	2.41466	0.435748	5.54142	3.00034e-08	3.55839e-07
Gm6225	32.5423	2.41429	0.378621	6.37654	1.81136e-10	3.52103e-09
Crnde	30.8639	2.41358	0.508667	4.74491	2.08603e-06	1.54792e-05
Irs2	4096.72	2.4112	0.288055	8.37062	5.7315e-17	4.32596e-15
Nr4a3	1263.69	2.40939	0.490032	4.91681	8.79657e-07	7.25898e-06
H2-K2	133.907	2.40933	0.385938	6.24279	4.29842e-10	7.80072e-09
Gli3	109.025	2.40924	0.425154	5.66674	1.45541e-08	1.86331e-07
Snord88a	6.67719	2.40857	0.674715	3.56976	0.000357302	0.00144224
Apol9a	5.1048	2.40718	0.696305	3.45708	0.000546062	0.00207946
Cxcl10	360.769	2.40468	0.865377	2.77877	0.00545654	0.0152866
Asphd1	9.93808	2.4014	0.6533	3.6758	0.000237101	0.00100495
Snord65	4.52945	2.40001	0.873198	2.74853	0.00598634	0.0165295
Sh2d3c	302.824	2.398	0.276561	8.67078	4.29171e-18	4.34933e-16
P2rx2	7.49646	2.39754	0.606601	3.95242	7.73635e-05	0.000377665
Socs1	16.0157	2.39486	0.563538	4.24968	2.14075e-05	0.000121284
Adssl1	116.482	2.39359	0.347664	6.88478	5.78781e-12	1.52641e-10
Rel	235.247	2.3911	0.296872	8.05431	7.9931e-16	4.83851e-14
Gzmm	65.3723	2.38951	0.350506	6.8173	9.27688e-12	2.34706e-10
Slc2a10	29.0721	2.38701	0.382243	6.24475	4.24466e-10	7.71869e-09
Rps27	11.006	2.38319	0.641744	3.71361	0.000204326	0.000881989
Gal	9.89426	2.38315	0.646102	3.6885	0.000225577	0.000963121
Nos3	371.897	2.37835	0.255666	9.30258	1.37077e-20	2.2078e-18
Npb	10.8643	2.37832	0.583273	4.07754	4.55148e-05	0.000237227
Inpp4b	314.277	2.36787	0.275668	8.58956	8.72993e-18	8.11749e-16
Tubg2	27.9056	2.36386	0.449319	5.26097	1.43296e-07	1.43597e-06
Txnip	46899.3	2.36315	0.38468	6.14315	8.0903e-10	1.38333e-08
Akap12	3233.17	2.36223	0.492679	4.79467	1.62947e-06	1.24445e-05
Cry2	4166.03	2.35666	0.253758	9.28703	1.58654e-20	2.53271e-18
Irf1	665.95	2.35121	0.367168	6.40364	1.51714e-10	3.00413e-09
Trim6	75.2781	2.34963	0.369786	6.35404	2.09735e-10	4.02063e-09
1700007K09Rik	19.291	2.34928	0.535874	4.38402	1.16511e-05	7.09571e-05
Pcdh18	184.002	2.34845	0.434097	5.40997	6.30366e-08	6.90418e-07
Foxj1	10.751	2.34549	0.601267	3.90092	9.58286e-05	0.000455268
Gch1	127.061	2.34452	0.299906	7.8175	5.38837e-15	2.76139e-13
Gm8909	12.3547	2.34295	0.746881	3.13698	0.00170701	0.00559663
Tcf15	3.82134	2.34131	0.723999	3.23386	0.00122129	0.00419476
Wnt10a	84.2438	2.34108	0.556723	4.20511	2.6095e-05	0.000144795
Ptch2	67.636	2.34072	0.389295	6.01271	1.82444e-09	2.86682e-08
5033406O09Rik	5.45729	2.33866	0.695966	3.3603	0.000778565	0.00283213
Sphk1	840.04	2.33725	0.434696	5.37675	7.58434e-08	8.11952e-07
Snord87	5.49516	2.33716	0.753017	3.10373	0.00191097	0.00615791
D8Ertd82e	547.298	2.33373	0.219707	10.622	2.35526e-26	9.65602e-24
Prtg	7.58037	2.33302	0.790228	2.95234	0.00315376	0.00951986
Tas2r135	8.88481	2.33219	0.621277	3.75387	0.000174125	0.000765626
Ccl7	8.50034	2.33121	0.763648	3.05272	0.00226774	0.00713023
Wnt8b	38.5506	2.32679	0.597889	3.89168	9.9552e-05	0.00047017
Bcl2a1a	7.01937	2.32616	0.89346	2.60354	0.00922668	0.0238726
Alx1	63.2507	2.32589	0.468583	4.96366	6.91771e-07	5.83943e-06
Scx	100.581	2.32502	0.451365	5.15108	2.58997e-07	2.44226e-06
Pthlh	3.68698	2.32443	0.956712	2.42961	0.0151153	0.0364329
Snora52	26.2994	2.32101	0.399229	5.81374	6.10906e-09	8.44454e-08
Snord32a	9.60672	2.31921	0.572528	4.05081	5.10397e-05	0.000262683
Samd14	604.637	2.30848	0.224205	10.2963	7.32302e-25	2.16557e-22
Arhgap25	68.9153	2.30428	0.296477	7.77221	7.71274e-15	3.86473e-13
E2f7	24.5316	2.30373	0.489189	4.70929	2.48586e-06	1.80162e-05
Il27	4.52895	2.30124	0.916989	2.50956	0.0120882	0.0301103
Got1	15699.6	2.30002	0.310089	7.41729	1.19541e-13	4.45537e-12
Jdp2	336.191	2.29576	0.273344	8.39882	4.51004e-17	3.47678e-15
Stx11	102.389	2.29384	0.37385	6.13571	8.47778e-10	1.44003e-08
Btbd18	8.24047	2.29199	0.71151	3.2213	0.00127611	0.00435898
Snord55	4.35171	2.29116	0.910244	2.51708	0.0118332	0.0295323
Zfp648	270.925	2.28299	0.367882	6.20576	5.4433e-10	9.66454e-09
Ptprcap	27.0002	2.27716	0.355475	6.40595	1.49439e-10	2.9656e-09
Lhfpl3	5.7903	2.27425	0.892518	2.54813	0.0108303	0.0273817
Kcnj8	80.4319	2.26701	0.305102	7.43034	1.08319e-13	4.08779e-12
5430416O09Rik	41.7957	2.26447	0.485259	4.66651	3.06352e-06	2.1587e-05
Mag	11.2091	2.26305	0.587099	3.85463	0.000115903	0.000536096
Zglp1	22.7706	2.26254	0.555703	4.07149	4.67137e-05	0.000242844
Tmem252	6782.75	2.26183	0.245457	9.21476	3.11979e-20	4.76932e-18
Cryaa	24.2086	2.25107	0.669002	3.36481	0.000765961	0.00279417
Nacad	130.033	2.24442	0.345881	6.48901	8.64033e-11	1.80188e-09
1700061G19Rik	22.434	2.24427	0.419273	5.35277	8.66175e-08	9.1374e-07
Pydc3	13.5359	2.24422	0.680739	3.29675	0.000978106	0.0034603
Stac3	64.89	2.24153	0.378107	5.92829	3.06097e-09	4.50015e-08
Tnfrsf4	63.9924	2.24111	0.390853	5.73388	9.81566e-09	1.30482e-07
1600029O15Rik	8.08387	2.24062	0.651916	3.43697	0.000588252	0.0022223
Il10	10.615	2.23855	0.520318	4.30227	1.69059e-05	9.8737e-05
Osgin1	2186.82	2.23826	0.352892	6.34263	2.2588e-10	4.30269e-09
Nkd2	27.5149	2.23819	0.48669	4.5988	4.24923e-06	2.88273e-05
Rsad2	533.03	2.23794	0.399553	5.60112	2.12972e-08	2.61392e-07
Ccno	39.881	2.23496	0.541693	4.12587	3.69331e-05	0.00019682
Fam222a	376.687	2.23482	0.292449	7.64173	2.14316e-14	9.61702e-13
Bambi-ps1	5.10005	2.23384	0.765285	2.91897	0.00351192	0.0104437
D430041D05Rik	23.1078	2.23318	0.604907	3.69177	0.000222701	0.000951818
Dnaic2	5.64415	2.23248	0.662789	3.36831	0.000756292	0.00276505
Nr4a2	949.69	2.2321	0.597385	3.73645	0.000186637	0.000814404
Hrct1	24.164	2.22887	0.436881	5.10179	3.36457e-07	3.09345e-06
Snord22	44.8461	2.22854	0.484826	4.59657	4.29498e-06	2.9083e-05
Entpd1	862.474	2.22738	0.221747	10.0447	9.69548e-24	2.46333e-21
Endou	261.231	2.22701	0.398642	5.58648	2.31715e-08	2.80907e-07
Twist2	4.42585	2.22366	0.73402	3.02943	0.00245019	0.00762447
Snord19	12.9323	2.22234	0.489161	4.54318	5.54128e-06	3.64548e-05
Prr7	15.058	2.22227	0.469573	4.73252	2.21744e-06	1.62935e-05
1810032O08Rik	420.324	2.22181	0.286032	7.76771	7.99187e-15	3.9715e-13
Notch1	1476.93	2.22058	0.182388	12.175	4.22349e-34	9.52344e-31
9330175E14Rik	5.45694	2.21898	0.686584	3.23191	0.00122964	0.00421957
Snhg10	11.9526	2.21209	0.467167	4.73513	2.18919e-06	1.61253e-05
Ripk4	2713.61	2.20978	0.177905	12.4212	2.00642e-35	7.23875e-32
Mir24-2	3.826	2.20305	0.835013	2.63834	0.00833127	0.0218728
Batf	8.993	2.20253	0.759354	2.90053	0.00372537	0.0109915
Ankrd9	635.393	2.20203	0.26233	8.39414	4.69336e-17	3.58744e-15
Sec1	6.32397	2.19777	0.804827	2.73074	0.00631921	0.0173162
Emd	1491.8	2.19752	0.263341	8.34476	7.13612e-17	5.25423e-15
Hyal3	77.3443	2.19587	0.296609	7.40324	1.32897e-13	4.89251e-12
Grem1	128.115	2.1954	0.513583	4.27468	1.91409e-05	0.000110314
Dlc1	1919.69	2.1922	0.253272	8.65552	4.90684e-18	4.91747e-16
Cbx2	437.619	2.1905	0.270022	8.11232	4.96634e-16	3.14343e-14
Ier5	566.673	2.18661	0.391796	5.581	2.39135e-08	2.88932e-07
Icos	19.0778	2.18159	0.571889	3.8147	0.000136349	0.000618146
Slc29a4	5.60211	2.18096	0.813439	2.68116	0.00733667	0.0196185
1700025N23Rik	14.931	2.18083	0.474622	4.59487	4.33025e-06	2.92779e-05
Cmklr1	163.434	2.17913	0.247145	8.81722	1.1734e-18	1.33968e-16
Spon2	9.92581	2.17904	0.62221	3.5021	0.000461607	0.00179886
Cep85l	439.338	2.17612	0.313548	6.94032	3.91222e-12	1.07253e-10
Ovol1	711.178	2.17564	0.340754	6.38477	1.7165e-10	3.3693e-09
Snora28	169.802	2.17495	0.363269	5.98717	2.13522e-09	3.28085e-08
Pcdh9	30.5936	2.17418	0.518677	4.19179	2.76765e-05	0.000152818
Hist1h2ac	4.38956	2.17334	0.802967	2.70663	0.00679693	0.0184348
Sema7a	368.121	2.17145	0.290267	7.48089	7.38202e-14	2.93961e-12
Nhs	557.248	2.17082	0.282286	7.69013	1.4698e-14	6.94077e-13
Smoc2	119.113	2.16929	0.350945	6.18128	6.35836e-10	1.11574e-08
Stac	14.0482	2.16911	0.493109	4.39885	1.08827e-05	6.6728e-05
Oxtr	18.1128	2.16772	0.626749	3.45867	0.000542853	0.00207017
Efna2	14.3439	2.1675	0.460832	4.70345	2.55804e-06	1.84283e-05
Nanog	3.98189	2.16721	0.931947	2.32547	0.020047	0.046278
Mir3061	65.3216	2.16661	0.387607	5.58972	2.27438e-08	2.76279e-07
Ccdc85a	74.6402	2.16554	0.244253	8.86597	7.58398e-19	8.96914e-17
Rad51ap2	6.59331	2.16551	0.726287	2.98161	0.00286734	0.00876083
Tnnt3	6.20571	2.16408	0.734656	2.94571	0.00322217	0.0097004
Mir874	6.53774	2.15926	0.778832	2.77243	0.00556399	0.0155418
Hilpda	83.1423	2.15658	0.341729	6.3108	2.77597e-10	5.19997e-09
Fam181b	5.27392	2.15172	0.86403	2.49033	0.0127623	0.0315412
Sstr2	14.2307	2.15098	0.609447	3.52939	0.000416517	0.00164554
Egfl7	310.418	2.15094	0.303573	7.08542	1.38625e-12	4.20278e-11
Mir7664	5.19797	2.14848	0.753816	2.85014	0.00437	0.0126108
Mcf2l	995.755	2.14643	0.20545	10.4475	1.50439e-25	5.21879e-23
Polr3e	5865.47	2.14621	0.27928	7.68479	1.53243e-14	7.19884e-13
Gpsm3	64.4328	2.14491	0.242105	8.85943	8.04278e-19	9.42102e-17
Cbfa2t3	369.663	2.14096	0.246652	8.68006	3.95543e-18	4.07726e-16
Hdx	18.0804	2.1406	0.53905	3.97106	7.15542e-05	0.000352209
Mafk	2993.92	2.1394	0.285965	7.48133	7.35752e-14	2.93633e-12
Cbx8	127.582	2.13814	0.282885	7.55833	4.08283e-14	1.74114e-12
AI507597	126.524	2.13757	0.240207	8.89886	5.64216e-19	6.87695e-17
Bcl2a1b	21.9698	2.13519	0.60601	3.52336	0.000426118	0.0016765
Map3k6	1045.16	2.13485	0.282917	7.54586	4.4932e-14	1.88934e-12
Lipg	311.115	2.13123	0.314763	6.7709	1.27988e-11	3.14547e-10
Tspyl2	1062.22	2.12895	0.226663	9.39258	5.85476e-21	9.77908e-19
Slc27a5	7.46914	2.12569	0.63365	3.35467	0.000794601	0.00288465
Sez6l2	98.9167	2.12483	0.337944	6.28752	3.22569e-10	5.96802e-09
Relt	56.17	2.12295	0.351105	6.04648	1.48047e-09	2.37389e-08
Usp2	14914.8	2.11982	0.257242	8.24055	1.71415e-16	1.15811e-14
Nedd9	4983.42	2.1196	0.246635	8.59409	8.39294e-18	7.84457e-16
Smco3	25.4571	2.11843	0.447241	4.73667	2.17261e-06	1.60359e-05
Irx3	523.561	2.11731	0.434559	4.87233	1.10292e-06	8.77491e-06
Hhex	41.9689	2.11692	0.352108	6.01215	1.83083e-09	2.87435e-08
Snx20	18.9428	2.11653	0.541217	3.91068	9.20354e-05	0.000439562
Nfkbia	2021.52	2.11517	0.384819	5.49652	3.87369e-08	4.45363e-07
Gucy2e	3.64171	2.11161	0.853567	2.47387	0.013366	0.0327594
Egr1	5112.25	2.10987	0.685112	3.0796	0.00207276	0.00661074
Mt1	5438.99	2.10813	0.494053	4.26701	1.98107e-05	0.000113485
Tmem88	38.8033	2.10799	0.517187	4.07588	4.58403e-05	0.000238716
Slc13a2os	127.931	2.10588	0.62137	3.3891	0.000701229	0.00258923
St6galnac4	101.193	2.10396	0.254374	8.27114	1.32684e-16	9.17047e-15
Arl4d	1649.5	2.10227	0.43643	4.81697	1.45751e-06	1.12551e-05
Tmem119	123.905	2.10087	0.26763	7.84991	4.16338e-15	2.18323e-13
Kdelr3	69.2592	2.10086	0.465071	4.5173	6.26338e-06	4.08183e-05
Serp2	5.90941	2.10083	0.720426	2.91609	0.00354446	0.0105249
Ifrd1	3694.19	2.09918	0.330839	6.34502	2.22396e-10	4.24529e-09
Spdya	66.219	2.09594	0.455385	4.60257	4.17304e-06	2.83472e-05
Cd93	1679.02	2.09137	0.240306	8.70295	3.23369e-18	3.35245e-16
Nxnl2	11.295	2.09089	0.763911	2.73708	0.00619868	0.0170299
Il12rb1	30.9517	2.09072	0.434927	4.80706	1.53165e-06	1.17723e-05
Proser2	523.084	2.08726	0.384947	5.4222	5.8871e-08	6.49525e-07
Myc	716.943	2.0863	0.391484	5.32921	9.8643e-08	1.02738e-06
Snora64	21.3714	2.08425	0.496199	4.20043	2.66408e-05	0.000147551
Hao1	18.3098	2.08385	0.613116	3.39878	0.000676874	0.00251125
Rcor2	29.5168	2.08195	0.371066	5.61072	2.01488e-08	2.49119e-07
Snora68	5.68063	2.08136	0.671206	3.10092	0.00192918	0.00620994
Eva1c	132.979	2.08132	0.339158	6.13673	8.42388e-10	1.43357e-08
B3galt1	46.286	2.08098	0.34068	6.10832	1.00686e-09	1.68485e-08
Kcnh3	14.1835	2.0804	0.492446	4.22463	2.39333e-05	0.000134162
1810006J02Rik	6.8362	2.07919	0.719763	2.88871	0.00386829	0.0113593
Cd68	130.574	2.07874	0.288484	7.20573	5.77357e-13	1.88335e-11
Dnajb5	542.897	2.07821	0.304946	6.81503	9.42451e-12	2.37774e-10
Crlf2	55.1916	2.07668	0.278903	7.4459	9.62849e-14	3.6955e-12
Sdk2	16.5351	2.07523	0.522769	3.96968	7.19686e-05	0.000353744
Cd5	16.048	2.07055	0.568823	3.64006	0.000272576	0.00113653
Kif7	93.8093	2.06821	0.324788	6.36789	1.91646e-10	3.7014e-09
D830026I12Rik	3.50148	2.06568	0.892924	2.31339	0.0207012	0.0475282
Ifi27l2b	3.48611	2.06557	0.889545	2.32205	0.0202303	0.0466179
Shisa8	6.2871	2.06384	0.571793	3.60943	0.000306874	0.0012604
Rgs4	125.648	2.05894	0.333702	6.16999	6.82962e-10	1.18918e-08
2810474O19Rik	14442.6	2.0583	0.313412	6.5674	5.12025e-11	1.11707e-09
Vipr1	29.1321	2.05552	0.367596	5.59179	2.2474e-08	2.73418e-07
Snhg3	187.293	2.0548	0.28919	7.10537	1.20005e-12	3.68157e-11
Il10ra	284.783	2.05352	0.258543	7.94265	1.97902e-15	1.11561e-13
Cdc42ep3	367.722	2.05019	0.279985	7.32251	2.43374e-13	8.52469e-12
4930487H11Rik	5.5115	2.04869	0.772449	2.65221	0.00799678	0.0211361
Id3	584.899	2.04844	0.36571	5.60128	2.12775e-08	2.61392e-07
Tns2	6681.32	2.04803	0.22242	9.20793	3.32485e-20	5.04009e-18
Runx3	71.0272	2.04645	0.334348	6.12071	9.31606e-10	1.57058e-08
Ppp1r15a	2231.53	2.04623	0.400822	5.10508	3.30648e-07	3.0447e-06
Scpep1os	32.3801	2.04524	0.388764	5.26088	1.43366e-07	1.43597e-06
5730559C18Rik	496.367	2.04197	0.241948	8.43971	3.18118e-17	2.56184e-15
Grrp1	19.8756	2.04184	0.623675	3.27388	0.00106081	0.00371283
Gsta1	18.4836	2.04155	0.839003	2.43331	0.0149616	0.0361204
Irf8	323.345	2.03778	0.174382	11.6857	1.50769e-31	1.81314e-28
Mmd	3332.65	2.0373	0.17467	11.6637	1.95319e-31	2.07257e-28
2810405F15Rik	4.87606	2.03664	0.775621	2.62581	0.00864423	0.0225631
Vps37b	1438.44	2.03535	0.281645	7.22665	4.95053e-13	1.63858e-11
Rerg	192.249	2.03514	0.386946	5.2595	1.4445e-07	1.44522e-06
Nudt17	33.798	2.03458	0.339848	5.98673	2.14106e-09	3.28423e-08
Snord37	11.6988	2.03447	0.538489	3.7781	0.00015803	0.000704053
Ppp1r13b	2163.19	2.03432	0.211525	9.61741	6.75108e-22	1.36835e-19
Sertad1	419.969	2.03421	0.368362	5.52232	3.34554e-08	3.92139e-07
Gm11545	5.7082	2.03329	0.818084	2.48543	0.0129396	0.0319095
Gm11517	83.9611	2.03151	0.400269	5.07537	3.8674e-07	3.50221e-06
Snora16a	25.091	2.03037	0.339625	5.97827	2.25514e-09	3.4475e-08
Gpbar1	8.56189	2.03016	0.66185	3.06741	0.00215924	0.00684424
Nr1d1	1877.89	2.02666	0.70633	2.86928	0.00411406	0.0119719
Gadd45a	1395.16	2.02562	0.340148	5.95511	2.59894e-09	3.89711e-08
Pxdc1	193.447	2.02257	0.251167	8.05271	8.09792e-16	4.85735e-14
C920025E04Rik	17.6035	2.0195	0.449721	4.49057	7.10324e-06	4.56973e-05
Gas2l3	434.375	2.01715	0.27573	7.31565	2.56137e-13	8.90263e-12
LOC102634401	4.27089	2.01616	0.805098	2.50424	0.0122715	0.030508
Apod	10.3702	2.01538	0.581472	3.46601	0.000528252	0.00202206
Peg12	9.5329	2.01324	0.643193	3.13007	0.00174765	0.00570604
Relb	438.311	2.01277	0.377439	5.3327	9.67609e-08	1.01011e-06
Itga5	302.102	2.00788	0.338068	5.93928	2.86283e-09	4.233e-08
Mir7211	4.42582	2.00673	0.853193	2.35202	0.0186719	0.0436411
Bex2	16.2919	2.00615	0.484461	4.141	3.4579e-05	0.000185701
Smad1	1561.63	2.00562	0.29198	6.86904	6.4635e-12	1.69224e-10
Pcsk1	3.58056	2.00461	0.722576	2.77426	0.00553274	0.0154713
Hmox1	17313.5	2.00353	0.871338	2.29937	0.0214838	0.049013
Ggt7	32.4329	1.99449	0.426972	4.67124	2.99385e-06	2.11789e-05
Spib	12.7207	1.99449	0.736948	2.70641	0.00680145	0.0184443
Zfp869	2497.66	1.99331	0.236064	8.44392	3.06875e-17	2.48239e-15
Inpp5d	595.768	1.99261	0.204169	9.75959	1.67828e-22	3.56171e-20
Gpr171	23.8985	1.98982	0.469109	4.2417	2.21837e-05	0.000125015
Cd69	12.6211	1.98911	0.537854	3.69823	0.000217104	0.000930468
Rph3a	35.4245	1.98866	0.517323	3.84414	0.000120978	0.000556288
Fam163b	12.5197	1.98528	0.597605	3.32206	0.000893558	0.00320455
Ifitm5	14.1151	1.98331	0.616393	3.21761	0.00129264	0.00440728
Ptger2	8.16915	1.9828	0.80417	2.46565	0.0136764	0.0334045
Nostrin	189.822	1.98181	0.264042	7.50564	6.1127e-14	2.48349e-12
Gm10532	19.0425	1.98152	0.796164	2.48883	0.0128166	0.0316449
Ldlr	1611.19	1.98058	0.237226	8.3489	6.89012e-17	5.09389e-15
Panx2	6.59391	1.9769	0.700329	2.82282	0.00476037	0.0135767
Actl7b	4.34013	1.97483	0.848338	2.32788	0.0199183	0.0460471
Nav3	80.7602	1.97407	0.432065	4.56892	4.90244e-06	3.28145e-05
Tbc1d10a	1290.33	1.97098	0.248901	7.91873	2.39956e-15	1.32778e-13
Mir6935	7.54663	1.97056	0.572891	3.43968	0.000582412	0.00220347
Nlrp10	8.62166	1.96643	0.660094	2.97901	0.00289181	0.00882961
Klf6	8231.27	1.96461	0.258962	7.58647	3.28734e-14	1.42549e-12
Nfkbiz	1614.57	1.96292	0.343241	5.71879	1.07286e-08	1.41471e-07
1700113A16Rik	658.204	1.96111	0.295231	6.64264	3.0811e-11	7.01111e-10
Vstm4	110.15	1.9591	0.388233	5.04619	4.50703e-07	3.98736e-06
Ucn2	9.84398	1.95789	0.678773	2.88446	0.00392086	0.0114837
Sgk1	21799.2	1.95287	0.308814	6.32379	2.55221e-10	4.81079e-09
Glipr2	48.5425	1.95031	0.453513	4.30044	1.70457e-05	9.94141e-05
Hecw2	831.257	1.94556	0.299615	6.49354	8.38452e-11	1.75056e-09
Gimap5	115.701	1.9452	0.303292	6.41361	1.42112e-10	2.84524e-09
2410002F23Rik	2204.87	1.94395	0.278791	6.97279	3.10724e-12	8.75805e-11
Ednra	91.1464	1.94279	0.3079	6.30982	2.79369e-10	5.22773e-09
S100b	10.4441	1.94039	0.663156	2.926	0.00343353	0.0102427
Rnd3	2111.82	1.93503	0.405775	4.76874	1.85378e-06	1.39465e-05
Zswim6	2617.76	1.93451	0.261903	7.38636	1.50904e-13	5.48524e-12
Plekhf1	401.211	1.93189	0.299591	6.44844	1.13009e-10	2.30086e-09
Slc43a3	999.708	1.93148	0.217861	8.86563	7.60729e-19	8.96914e-17
Cd14	495.786	1.93103	0.399499	4.83363	1.34069e-06	1.04289e-05
Corin	125.408	1.92994	0.4692	4.11327	3.90097e-05	0.000206787
Nrp2	784.989	1.92967	0.23803	8.10685	5.19471e-16	3.25289e-14
Snora61	33.308	1.92727	0.337944	5.70291	1.17777e-08	1.53848e-07
Helz2	2087.54	1.92662	0.19099	10.0875	6.27281e-24	1.66405e-21
Pmel	17.9697	1.92586	0.447271	4.3058	1.66381e-05	9.75041e-05
Hoxa11	39.103	1.92405	0.445542	4.31845	1.57131e-05	9.29947e-05
Ramp3	313.145	1.92386	0.351206	5.47787	4.30478e-08	4.90859e-07
Serpina3n	239.051	1.92339	0.595309	3.23091	0.00123399	0.00423273
Pgf	11.1761	1.92335	0.581579	3.30711	0.000942625	0.00335451
Oaf	1084.67	1.92226	0.275117	6.98708	2.8067e-12	7.98581e-11
Rasgef1b	809.365	1.92028	0.347449	5.52679	3.26137e-08	3.83269e-07
Rcsd1	345.987	1.92002	0.221845	8.65478	4.93875e-18	4.92211e-16
Emilin3	17.0408	1.91982	0.47451	4.0459	5.21221e-05	0.000267415
1700003F12Rik	5.13363	1.9185	0.706365	2.71602	0.00660713	0.0179849
Hsh2d	11.5416	1.91779	0.508802	3.76923	0.000163753	0.000726675
Spata21	5.65241	1.91687	0.829585	2.31064	0.0208529	0.0477974
Bcl6	2520.89	1.91105	0.338137	5.65171	1.58856e-08	2.00252e-07
Klf13	8164.88	1.91035	0.171416	11.1445	7.61739e-29	4.43259e-26
Pramef8	1086	1.90901	0.253106	7.54233	4.61647e-14	1.92081e-12
Kcnc1	5.91065	1.90873	0.809862	2.35685	0.0184305	0.0431777
Ccnl1	4416.41	1.90418	0.283251	6.72259	1.78524e-11	4.24295e-10
B230208H11Rik	16.6756	1.90302	0.482207	3.94649	7.9306e-05	0.000386023
Gm15706	16.8747	1.90068	0.401317	4.73612	2.17852e-06	1.60664e-05
Pkdcc	411.136	1.89908	0.183436	10.3528	4.06291e-25	1.30876e-22
Tnc	286.277	1.89854	0.353896	5.36468	8.10927e-08	8.63537e-07
Dnajb13	66.219	1.89755	0.375381	5.05499	4.30414e-07	3.83419e-06
Slc15a3	70.6833	1.89534	0.330329	5.73773	9.59567e-09	1.27841e-07
Fzd9	13.5892	1.89428	0.512493	3.69621	0.000218844	0.000937036
Usp53	6960.84	1.89352	0.250845	7.54857	4.40059e-14	1.86001e-12
Tnfrsf9	5.68883	1.89312	0.712556	2.6568	0.00788874	0.0208781
Ticrr	22.3694	1.89289	0.525244	3.60383	0.000313558	0.00128377
Snord71	14.9963	1.88779	0.480131	3.93183	8.43023e-05	0.000406938
Rapgef5	807.051	1.88659	0.273222	6.905	5.02035e-12	1.34365e-10
Eppk1	806.796	1.88435	0.38572	4.88528	1.03283e-06	8.34361e-06
F7	6.26131	1.88226	0.694737	2.70932	0.00674213	0.0183082
Ednrb	1973.95	1.88072	0.164965	11.4007	4.14724e-30	2.99248e-27
Gbp5	70.5011	1.87816	0.459036	4.09154	4.28525e-05	0.000225369
Fosl2	4954.29	1.87689	0.312765	6.00095	1.96161e-09	3.04403e-08
Zcchc12	17.5458	1.87599	0.514783	3.64423	0.000268191	0.00112092
Snord34	5.59	1.87568	0.716013	2.61961	0.00880297	0.022921
Trim63	209.241	1.87515	0.431923	4.34139	1.41583e-05	8.45984e-05
Filip1l	697.969	1.87478	0.222575	8.42313	3.66545e-17	2.87483e-15
Adgra1	133.413	1.87414	0.510253	3.67296	0.000239762	0.00101503
Cdc42ep4	1057.27	1.87342	0.264455	7.0841	1.39954e-12	4.23596e-11
Sesn2	2847.51	1.87092	0.233446	8.01436	1.10715e-15	6.44252e-14
Pmaip1	808.466	1.87009	0.237896	7.86095	3.81222e-15	2.02857e-13
Mir22hg	4380.19	1.86948	0.306065	6.10812	1.0081e-09	1.68536e-08
Msi1	55.1822	1.86947	0.471549	3.96453	7.35406e-05	0.000360685
Ereg	7.54777	1.8688	0.660443	2.82961	0.00466046	0.0133317
Cdh5	773.758	1.86258	0.23588	7.89628	2.87348e-15	1.56128e-13
Msx1	3.45231	1.85867	0.75514	2.46135	0.0138414	0.0337313
Rem2	15.8903	1.85765	0.489087	3.7982	0.000145752	0.000655665
Lrig1	1906.43	1.85594	0.228644	8.11715	4.77249e-16	3.04208e-14
Foxo1	6370.53	1.85158	0.165582	11.1823	4.97969e-29	2.99429e-26
Sh2b3	2080.26	1.8514	0.180693	10.2461	1.23223e-24	3.5852e-22
2410006H16Rik	129.788	1.84966	0.363234	5.0922	3.53927e-07	3.23921e-06
Lrig3	504.245	1.8484	0.21197	8.72009	2.77969e-18	2.98469e-16
Lrrc17	7.88528	1.84657	0.664682	2.77812	0.00546741	0.0153123
Lef1	28.2979	1.84534	0.557403	3.3106	0.000930967	0.00332023
Fhl2	331.429	1.84302	0.281622	6.54431	5.97719e-11	1.28667e-09
Apoe	690.242	1.84291	0.193447	9.52665	1.62436e-21	3.05228e-19
Nes	447.759	1.84204	0.325635	5.65675	1.54267e-08	1.95698e-07
Jund	5043.22	1.84135	0.483357	3.8095	0.000139246	0.000629537
Bmf	673.998	1.84109	0.341468	5.39169	6.97974e-08	7.53938e-07
Prob1	4463.87	1.84013	0.374392	4.91499	8.87875e-07	7.31342e-06
Zfp941	211.806	1.83946	0.279022	6.59252	4.32419e-11	9.5946e-10
Sesn1	2365.73	1.83897	0.254949	7.21312	5.46843e-13	1.80009e-11
Sox4	1652.49	1.83795	0.398441	4.61285	3.97187e-06	2.71499e-05
Marcksl1	308.846	1.83753	0.27528	6.67512	2.47026e-11	5.74982e-10
Il2rb	48.9052	1.83668	0.436258	4.21007	2.55294e-05	0.000142225
Snord88c	10.663	1.83653	0.555689	3.30496	0.000949898	0.00337573
Tmcc2	145.993	1.83552	0.25287	7.25876	3.90663e-13	1.31723e-11
Sp4	2981.07	1.83444	0.262471	6.9891	2.76656e-12	7.88404e-11
Plekho2	394.779	1.83436	0.159614	11.4925	1.43918e-30	1.18007e-27
Sema3a	32.3861	1.83414	0.375515	4.88433	1.03783e-06	8.36264e-06
Pdlim4	10.5471	1.83403	0.571392	3.20975	0.00132849	0.00451312
Gprc5a	912.374	1.83364	0.507202	3.61522	0.000300098	0.00123765
Csf1	591.132	1.83242	0.356721	5.13686	2.79366e-07	2.61928e-06
Ebf1	353.479	1.83228	0.291039	6.29564	3.06138e-10	5.69669e-09
Mef2c	492.551	1.83192	0.277963	6.5905	4.38349e-11	9.71422e-10
Fut2	44.9513	1.82669	0.699306	2.61215	0.00899751	0.0233769
Taf7	459.631	1.82588	0.382956	4.76786	1.86197e-06	1.40009e-05
Ppap2a	892.446	1.82442	0.212592	8.5818	9.33989e-18	8.59604e-16
Arrdc3	16457.6	1.82349	0.245984	7.41307	1.23407e-13	4.57144e-12
Lrrc10b	8.62717	1.82077	0.678699	2.68274	0.00730227	0.0195468
Spata2l	370.739	1.82055	0.222641	8.17707	2.9083e-16	1.90083e-14
Stat4	36.0927	1.81982	0.369421	4.92614	8.38718e-07	6.95935e-06
Rhoj	296.887	1.81939	0.299737	6.06995	1.27954e-09	2.08884e-08
Cenpw	10.1905	1.81874	0.586618	3.10038	0.00193275	0.00621699
Klf15	4519.11	1.81802	0.293276	6.199	5.68219e-10	1.0059e-08
Snord45b	30.0525	1.81769	0.425938	4.26751	1.9767e-05	0.000113271
Rtp4	97.0582	1.81746	0.388098	4.683	2.82711e-06	2.01256e-05
Plxnd1	862.571	1.81599	0.209907	8.65143	5.08601e-18	4.98622e-16
Lfng	122.378	1.81587	0.262028	6.93007	4.20628e-12	1.14791e-10
Hcn2	46.6884	1.8127	0.358842	5.05152	4.38306e-07	3.89488e-06
Aldh1b1	39.1824	1.81229	0.317666	5.70502	1.16329e-08	1.52283e-07
Fam25c	9.08095	1.81071	0.613214	2.95282	0.00314888	0.0095083
Fscn1	90.6899	1.81013	0.335547	5.39456	6.86915e-08	7.4422e-07
Cpxm1	28.1473	1.80915	0.346983	5.21395	1.84865e-07	1.79773e-06
Oacyl	4.05042	1.80891	0.723876	2.49892	0.0124571	0.030914
Mettl21b	34.1099	1.80829	0.298877	6.05027	1.44604e-09	2.32308e-08
Trim15	60.5084	1.80757	0.380994	4.74436	2.09171e-06	1.5515e-05
Gm3086	57.5047	1.80554	0.402584	4.48489	7.29524e-06	4.67823e-05
Slc7a5	1360.01	1.80446	0.30297	5.95589	2.58656e-09	3.88825e-08
Mx2	56.7982	1.80416	0.332035	5.43363	5.52182e-08	6.14865e-07
E130215H24Rik	14.4234	1.80376	0.58266	3.09573	0.00196326	0.00630501
Snora81	102.887	1.79921	0.356314	5.0495	4.42974e-07	3.93055e-06
Gm867	15.917	1.79783	0.532389	3.37691	0.000733055	0.00268936
Dusp2	32.9814	1.79753	0.377211	4.76532	1.88558e-06	1.41548e-05
Hes1	1044.52	1.79448	0.428481	4.18799	2.81437e-05	0.000155065
Recql4	55.7073	1.79242	0.269087	6.66113	2.71737e-11	6.27639e-10
Cyp27a1	1295.82	1.79141	0.222463	8.05261	8.10501e-16	4.85735e-14
F2r	1994.52	1.79095	0.314264	5.69886	1.2061e-08	1.56863e-07
Scube1	42.9955	1.78811	0.484352	3.69175	0.000222719	0.000951818
Hcn4	8.96195	1.78799	0.537708	3.3252	0.000883546	0.00317427
Megf6	22.1586	1.78717	0.407783	4.38265	1.17242e-05	7.13537e-05
D730045A05Rik	15.4055	1.78713	0.623899	2.86445	0.00417737	0.0121307
Nnat	230.079	1.78622	0.365411	4.88824	1.01741e-06	8.23749e-06
Rarres2	29.2596	1.78398	0.33696	5.29432	1.19457e-07	1.22228e-06
Kcnj4	5.78106	1.78319	0.727662	2.45057	0.0142629	0.0346189
Elavl3	109.722	1.78296	0.520231	3.42725	0.000609735	0.00229241
Ccr7	13.8416	1.7823	0.608521	2.9289	0.00340165	0.0101627
Esam	717.893	1.78196	0.237175	7.51328	5.76634e-14	2.34806e-12
Gm5431	36.6796	1.7819	0.443414	4.01859	5.85483e-05	0.000295427
Pdxk	8767.11	1.78155	0.158664	11.2284	2.95647e-29	1.90471e-26
Sncaip	99.0791	1.77893	0.366671	4.85157	1.22488e-06	9.60263e-06
Dio3	6.59713	1.77798	0.616227	2.88527	0.00391074	0.0114616
Mir7087	5.3599	1.77745	0.692019	2.5685	0.0102139	0.0260495
Slc43a1	132.153	1.77512	0.28367	6.25769	3.90734e-10	7.14853e-09
Srms	17.871	1.77399	0.426656	4.1579	3.21186e-05	0.000174095
Nptx2	24.2491	1.77355	0.439415	4.03617	5.43317e-05	0.00027742
Frmd4b	7032.53	1.77349	0.320617	5.53148	3.17533e-08	3.73889e-07
Adra2b	6695.1	1.7734	0.29912	5.92872	3.05304e-09	4.49216e-08
Rnf39	51.9511	1.77319	0.355141	4.99291	5.94763e-07	5.0993e-06
Slc11a1	101.595	1.77132	0.362526	4.88605	1.0288e-06	8.31847e-06
Ubc	5914.72	1.7709	0.321596	5.5066	3.65823e-08	4.23561e-07
Snord58b	9.26594	1.77062	0.509737	3.47359	0.000513543	0.00197565
Mir7-1	34.1349	1.77051	0.411232	4.30537	1.66704e-05	9.7604e-05
Pvr	1979.04	1.76986	0.269415	6.56924	5.05713e-11	1.10576e-09
Doc2b	44.5178	1.76924	0.379282	4.66471	3.09058e-06	2.17522e-05
Thbd	1156.87	1.7681	0.252108	7.01327	2.32808e-12	6.74097e-11
Glis1	455.959	1.76792	0.350513	5.04381	4.56352e-07	4.02943e-06
BC049762	34.8274	1.7651	0.354671	4.97671	6.46737e-07	5.48753e-06
Fam132b	25.815	1.76503	0.36622	4.81961	1.43841e-06	1.11172e-05
Aff3	59.3998	1.76367	0.390647	4.51473	6.33961e-06	4.12407e-05
Klk1b3	15.8265	1.7628	0.552923	3.18815	0.00143188	0.00481806
Tnnc2	6.78389	1.76276	0.639995	2.75433	0.00588126	0.0162793
Nov	7.82281	1.76268	0.581543	3.03104	0.00243712	0.00759032
Bcl2a1d	9.46605	1.75802	0.697844	2.51922	0.0117615	0.0293737
Zbtb7c	155.892	1.75792	0.246786	7.12325	1.05409e-12	3.2784e-11
Ano5	64.9795	1.75771	0.338611	5.19095	2.09227e-07	2.01079e-06
Gm11974	70.3398	1.75658	0.350329	5.01408	5.32884e-07	4.62594e-06
9430020K01Rik	1578.5	1.75648	0.201151	8.73214	2.49907e-18	2.71893e-16
Mylpf	11.695	1.75634	0.557824	3.14856	0.00164075	0.00540792
Synpo	1174.13	1.75437	0.212939	8.23884	1.73891e-16	1.17046e-14
Gfra4	16.2883	1.75307	0.43644	4.01674	5.90084e-05	0.000297499
Prkag3	709.018	1.74901	0.375811	4.65395	3.25632e-06	2.27589e-05
Cyp26a1	27.4465	1.74856	0.393231	4.44665	8.72218e-06	5.48794e-05
Wsb1	8683.66	1.74773	0.221931	7.87511	3.40451e-15	1.83325e-13
1700028K03Rik	87.7235	1.74763	0.287397	6.08088	1.19524e-09	1.96365e-08
Col6a3	295.595	1.74754	0.388498	4.4982	6.85314e-06	4.42304e-05
Zfp831	15.6648	1.7469	0.526841	3.31581	0.000913791	0.00326867
Lonrf3	4060.4	1.74598	0.268286	6.50791	7.6202e-11	1.60211e-09
Srrm4	14.6805	1.74581	0.47327	3.68881	0.000225302	0.000962175
E130309D14Rik	6.07736	1.74483	0.664376	2.62627	0.00863275	0.0225363
Scara5	129.92	1.74313	0.317286	5.49387	3.93224e-08	4.5152e-07
Gm29766	388.693	1.74109	0.320936	5.42504	5.7943e-08	6.40462e-07
Tle3	5251.99	1.73995	0.193618	8.98651	2.552e-19	3.38497e-17
Chst2	165.239	1.73869	0.330447	5.26163	1.4278e-07	1.43249e-06
Klhl6	362.576	1.7371	0.258388	6.72284	1.78215e-11	4.24119e-10
Kcna6	11.8391	1.73657	0.520726	3.33491	0.000853284	0.00307663
Slc39a14	7309.32	1.73575	0.245877	7.05941	1.67209e-12	4.96915e-11
Mir1249	11.9878	1.73431	0.487929	3.55443	0.000378796	0.00151611
Adamts14	62.6685	1.7329	0.311689	5.55973	2.70195e-08	3.23213e-07
Snora44	17.8605	1.73137	0.454786	3.80699	0.000140668	0.000635328
Impact	5868.36	1.73121	0.164537	10.5217	6.8639e-26	2.47636e-23
Gm12338	42.2686	1.72982	0.367215	4.71065	2.46928e-06	1.79177e-05
Adm2	17.3762	1.7296	0.635528	2.72152	0.00649827	0.0177222
Smpd5	19.8792	1.7291	0.517477	3.34142	0.000833525	0.0030102
4833419F23Rik	12.0683	1.72894	0.57201	3.02257	0.00250634	0.00777638
Chkb	11.927	1.72849	0.457828	3.77542	0.00015974	0.000710616
Gm10941	5.23402	1.72842	0.744672	2.32104	0.0202845	0.0467201
Snord53	30.7622	1.72773	0.448273	3.85418	0.000116116	0.000536943
Cpt1b	38.6849	1.72684	0.431415	4.00274	6.26132e-05	0.000313136
Snord72	14.7242	1.724	0.58282	2.95804	0.00309602	0.00937067
Tmc8	63.8029	1.72345	0.329712	5.22714	1.72156e-07	1.69019e-06
Mdfi	12.0277	1.72166	0.651585	2.64226	0.00823541	0.0216779
Erf	2085.89	1.72156	0.235975	7.29551	2.9754e-13	1.01654e-11
Gpsm1	355.485	1.72143	0.250805	6.86364	6.71284e-12	1.75243e-10
Mest	71.7492	1.71869	0.286186	6.00549	1.9075e-09	2.9766e-08
Far2	316.369	1.71667	0.394401	4.3526	1.34531e-05	8.07591e-05
Zbtb16	6372.67	1.7153	0.210946	8.13148	4.24084e-16	2.71279e-14
Klk1b21	6.00688	1.71474	0.685809	2.50032	0.0124082	0.0308094
Ckb	682.601	1.71418	0.306626	5.59047	2.26458e-08	2.75274e-07
Gja1	400.378	1.71272	0.201018	8.52023	1.59234e-17	1.39438e-15
Prkcg	65.409	1.71185	0.281279	6.08593	1.15815e-09	1.90793e-08
Flt4	280.172	1.71178	0.218379	7.83858	4.55679e-15	2.37572e-13
Runx2	84.3869	1.71132	0.402679	4.24984	2.13923e-05	0.000121284
Kcnd3	153.13	1.71078	0.323056	5.29563	1.18608e-07	1.21428e-06
Isg20	87.4898	1.71064	0.391769	4.36645	1.26284e-05	7.62903e-05
Notch4	595.156	1.71056	0.247466	6.91233	4.7677e-12	1.28365e-10
Dpysl4	8.8169	1.70994	0.546548	3.12863	0.00175626	0.00572483
Tbxa2r	18.7289	1.70965	0.485937	3.51825	0.000434407	0.0017065
Ptger4	306.178	1.70869	0.317244	5.38603	7.20295e-08	7.76653e-07
Bbc3	63.7861	1.70803	0.388897	4.39199	1.12319e-05	6.86589e-05
Dact2	516.561	1.70592	0.226227	7.54077	4.67221e-14	1.93307e-12
Cyp2d22	749.45	1.70499	0.192701	8.84787	8.92049e-19	1.02495e-16
Ell2	6341.66	1.70448	0.171643	9.93037	3.07128e-23	7.28984e-21
Slc26a3	9.43852	1.70243	0.512498	3.32182	0.000894312	0.00320662
Sh3pxd2a	2506.46	1.70168	0.241232	7.05413	1.73689e-12	5.10289e-11
Gnmt	258	1.70159	0.25882	6.57442	4.88442e-11	1.0706e-09
Sytl1	98.3357	1.69826	0.266934	6.36208	1.99046e-10	3.82791e-09
Il3ra	25.0109	1.69758	0.355183	4.77945	1.75777e-06	1.33227e-05
Ccm2l	111.848	1.69721	0.249113	6.813	9.55827e-12	2.40812e-10
Hotairm1	72.3112	1.69689	0.375521	4.51875	6.22047e-06	4.05827e-05
Slc16a8	77.0584	1.69647	0.312931	5.42123	5.91916e-08	6.52141e-07
Tll1	28.3108	1.69531	0.394837	4.29369	1.75726e-05	0.000102124
Ccdc8	26.7865	1.69279	0.427964	3.95546	7.63878e-05	0.000373633
Fam131c	65.6909	1.69273	0.399662	4.23541	2.28131e-05	0.000128321
Htra1	1105.16	1.69218	0.23592	7.17268	7.35413e-13	2.34384e-11
Snx22	90.8997	1.69215	0.25096	6.74272	1.55453e-11	3.73895e-10
4933433G15Rik	8.6808	1.69068	0.657518	2.57131	0.0101314	0.025883
Snord95	14.2497	1.68767	0.508364	3.3198	0.000900804	0.00322605
Lonrf1	1223.52	1.68705	0.222042	7.59785	3.01081e-14	1.3225e-12
Kbtbd13	10.2208	1.68684	0.47722	3.53471	0.000408216	0.00161629
Zdbf2	94.1386	1.68574	0.485015	3.47564	0.000509627	0.00196142
Mef2d	2753.17	1.68486	0.137356	12.2664	1.37273e-34	4.12712e-31
Snord47	23.2187	1.68455	0.495388	3.40047	0.00067269	0.0024989
Ptprn2	10.7132	1.68358	0.566924	2.96967	0.00298117	0.00905799
Sra1	1209.86	1.68356	0.209456	8.03775	9.15039e-16	5.39356e-14
Efna1	791.247	1.68196	0.331584	5.07249	3.92646e-07	3.54502e-06
Sertad2	4808.53	1.67732	0.167077	10.0392	1.02471e-23	2.56733e-21
Lcat	59.3248	1.67682	0.288349	5.81523	6.0552e-09	8.39497e-08
Nmb	165.073	1.67679	0.319895	5.24169	1.59116e-07	1.57536e-06
Casp4	64.2173	1.67651	0.329813	5.0832	3.71121e-07	3.37602e-06
Egln2	1717.09	1.67533	0.147015	11.3956	4.39822e-30	3.05152e-27
Tinagl1	2094.36	1.67428	0.187636	8.92304	4.53642e-19	5.72255e-17
Frmd6	721.299	1.6739	0.262543	6.3757	1.82127e-10	3.53649e-09
Sycp2	16.783	1.67099	0.462038	3.61656	0.000298548	0.00123266
5031414D18Rik	48.0704	1.66856	0.358134	4.65904	3.17682e-06	2.22897e-05
Cldn5	73.9833	1.66841	0.443436	3.76246	0.00016825	0.000742978
Polr3d	712.085	1.66839	0.22506	7.41306	1.23415e-13	4.57144e-12
Nrp	15.6556	1.66585	0.502859	3.31276	0.00092379	0.0033005
Extl1	852.417	1.66415	0.390479	4.26182	2.02767e-05	0.000115787
Hist3h2a	185.008	1.66336	0.260713	6.38004	1.77038e-10	3.45253e-09
Dos	453.069	1.66267	0.318859	5.21443	1.84381e-07	1.79593e-06
Baiap2l2	2258.69	1.66229	0.196533	8.45808	2.71823e-17	2.25964e-15
Rps15a-ps4	18.113	1.66182	0.483353	3.43811	0.000585797	0.00221488
Slc16a6	482.6	1.6617	0.253814	6.54694	5.87298e-11	1.26726e-09
Fpgs	2291.42	1.66106	0.162604	10.2154	1.69164e-24	4.76803e-22
Klhl29	213.963	1.65911	0.267724	6.19709	5.75175e-10	1.01622e-08
Armcx5	417.744	1.659	0.254134	6.52807	6.66217e-11	1.41055e-09
Apol9b	6.51783	1.6583	0.704238	2.35474	0.0185358	0.0433679
Ghrhr	10.7332	1.65518	0.643932	2.57043	0.0101572	0.0259342
Cdk17	1768.72	1.65488	0.279124	5.92882	3.05116e-09	4.49216e-08
Islr2	62.3172	1.65392	0.463373	3.5693	0.000357931	0.00144431
Snord96a	66.6837	1.65317	0.287579	5.74858	8.99978e-09	1.20614e-07
4933421O10Rik	198.282	1.65277	0.249912	6.61341	3.75575e-11	8.40571e-10
Olfr1393	56.5327	1.65274	0.396089	4.17265	3.01074e-05	0.000164478
Il17c	10.5641	1.65214	0.564131	2.92864	0.00340447	0.0101694
A930015D03Rik	82.4631	1.652	0.303135	5.44969	5.04565e-08	5.67446e-07
Ripk3	41.5239	1.65172	0.316068	5.22582	1.73384e-07	1.69797e-06
Snord73a	12.4443	1.65161	0.710064	2.32601	0.0200181	0.0462245
Neurl3	261.683	1.65145	0.273493	6.03836	1.55687e-09	2.47877e-08
Kdm6b	2861.95	1.65109	0.178104	9.27033	1.85574e-20	2.91092e-18
Mir378b	15.3807	1.65102	0.484902	3.40485	0.000661998	0.00246476
Mnt	1763.69	1.65096	0.206737	7.98584	1.39574e-15	7.99291e-14
Oser1	289.383	1.65	0.248189	6.64818	2.96746e-11	6.77596e-10
Stk32c	419.517	1.64933	0.351455	4.69287	2.69403e-06	1.93001e-05
4930486L24Rik	6.66878	1.6477	0.683504	2.41067	0.0159232	0.0381024
Tmem71	57.8991	1.64667	0.277074	5.94305	2.79759e-09	4.15698e-08
Ccdc37	75.325	1.64592	0.23266	7.07436	1.50141e-12	4.49152e-11
Snhg12	208.707	1.64545	0.236113	6.96891	3.19403e-12	8.98864e-11
Hrh2	11.7411	1.64274	0.598847	2.74318	0.00608476	0.0167577
Kcnq4	6.68016	1.64191	0.702999	2.33558	0.0195129	0.0452724
Cirbp	2314.06	1.63983	0.279533	5.86631	4.4559e-09	6.33912e-08
Lefty1	8.30454	1.63933	0.539052	3.04113	0.00235696	0.00737249
Pdlim7	458.89	1.63665	0.273712	5.97947	2.23861e-09	3.42513e-08
Enho	14.7521	1.6362	0.380904	4.29558	1.74239e-05	0.000101358
Kcnb1	485.404	1.63597	0.165653	9.87587	5.29703e-23	1.22504e-20
Icam5	8.75889	1.63581	0.60817	2.68973	0.00715104	0.0192275
Vmn2r83	12.4192	1.63531	0.48107	3.39932	0.000675548	0.00250745
Snhg7	78.9497	1.63354	0.339733	4.80831	1.52211e-06	1.17139e-05
Mfap2	19.7515	1.63299	0.489524	3.33587	0.000850326	0.0030678
Zfp217	2003.82	1.63111	0.183549	8.88653	6.30486e-19	7.59654e-17
Cd164l2	39.5705	1.63059	0.301378	5.41045	6.28669e-08	6.88977e-07
Hist1h2bc	501.149	1.62893	0.292984	5.55979	2.70098e-08	3.23213e-07
AI839979	34.7823	1.62792	0.312192	5.21448	1.84333e-07	1.79593e-06
Csdc2	36.5617	1.62724	0.292369	5.56572	2.61067e-08	3.13333e-07
Gmeb2	1519.26	1.62709	0.200604	8.11097	5.02152e-16	3.15621e-14
BC049715	120.847	1.62664	0.27217	5.97657	2.2789e-09	3.47792e-08
Ctgf	6205.92	1.62559	0.380187	4.27577	1.9048e-05	0.000109849
Tlr8	104.669	1.62532	0.374054	4.34514	1.39185e-05	8.32477e-05
C920006O11Rik	191.941	1.62466	0.372667	4.35954	1.30335e-05	7.86061e-05
Slc16a3	71.4086	1.62274	0.418103	3.88119	0.000103948	0.000486916
Ethe1	823.706	1.62274	0.227155	7.14373	9.08324e-13	2.8609e-11
Kctd8	38.4186	1.62263	0.437394	3.70977	0.000207448	0.00089397
Rlf	3649.96	1.62259	0.204592	7.93086	2.17633e-15	1.20796e-13
Ppifos	127.556	1.6207	0.278737	5.81445	6.08352e-09	8.42215e-08
Plxnb3	18.5495	1.61677	0.369027	4.38116	1.18047e-05	7.17229e-05
Ostf1	2299.93	1.61653	0.28225	5.72732	1.02032e-08	1.35235e-07
Lpar4	28.0534	1.61576	0.441891	3.65645	0.00025573	0.00107432
Fam110a	317.903	1.61477	0.382398	4.22274	2.41347e-05	0.000135207
Dnajc27	627.225	1.61425	0.20846	7.7437	9.65674e-15	4.73364e-13
Zfp516	990.044	1.61421	0.170366	9.47494	2.66912e-21	4.67458e-19
4930549G23Rik	30.5452	1.61332	0.440889	3.65925	0.000252953	0.00106339
Pde2a	640.668	1.61276	0.275783	5.84792	4.9775e-09	7.04228e-08
Atf4	5571.99	1.61153	0.272056	5.92354	3.15092e-09	4.61359e-08
4930570G19Rik	10.2755	1.61116	0.632678	2.54657	0.0108787	0.0274886
Gem	1193.34	1.6108	0.245918	6.55013	5.74889e-11	1.24346e-09
Snhg1	449.502	1.61007	0.285993	5.62976	1.80457e-08	2.25434e-07
Uchl1	51.5824	1.60993	0.253962	6.33924	2.30907e-10	4.39381e-09
Ackr3	2906.95	1.60875	0.266485	6.03691	1.57092e-09	2.49673e-08
Tmem179	29.0991	1.60754	0.467764	3.43666	0.000588937	0.00222395
Rapgef2	3116.58	1.60633	0.216092	7.43354	1.05731e-13	4.00644e-12
Il21r	28.1881	1.60493	0.469633	3.41742	0.000632187	0.00236844
Fam160b1	3419.9	1.60404	0.196867	8.14781	3.70579e-16	2.37896e-14
Hoxd1	14.0473	1.60209	0.54322	2.94925	0.00318546	0.00960911
Zbtb46	224.869	1.60196	0.266635	6.00806	1.87762e-09	2.93758e-08
Nrros	191.7	1.6008	0.236462	6.7698	1.28964e-11	3.16084e-10
Vpreb3	9.35468	1.6	0.537879	2.97466	0.00293317	0.00893021
Snord104	10.6203	1.59943	0.492521	3.24743	0.0011645	0.00402346
Klf9	15010.8	1.59905	0.187865	8.51171	1.71385e-17	1.48635e-15
Myh7b	36.0584	1.59811	0.442194	3.61404	0.000301463	0.00124271
Epc1	2896.87	1.59588	0.208834	7.64188	2.14076e-14	9.61702e-13
Nsg1	32.6467	1.59524	0.310061	5.14492	2.67635e-07	2.51583e-06
Siah2	491.248	1.59509	0.288748	5.52417	3.31039e-08	3.88271e-07
Fas	447.067	1.59487	0.313779	5.08277	3.71962e-07	3.37913e-06
Fam83c	8.10165	1.5948	0.693168	2.30075	0.021406	0.0488726
Meis2	334.021	1.59404	0.276213	5.77106	7.87761e-09	1.06206e-07
Alas1	7633.48	1.59245	0.14306	11.1314	8.82439e-29	4.97448e-26
Frem1	152.799	1.59237	0.325196	4.89667	9.74747e-07	7.92762e-06
Slc24a5	74.259	1.58963	0.285704	5.56391	2.63792e-08	3.15972e-07
Igfbp3	1752.26	1.5869	0.285725	5.55394	2.79306e-08	3.33504e-07
Dnajb3	52.9893	1.58659	0.373344	4.24969	2.14067e-05	0.000121284
Fh1	3419.43	1.58485	0.1885	8.40769	4.18181e-17	3.23758e-15
Sipa1l2	1814.99	1.58352	0.212078	7.4667	8.22325e-14	3.19697e-12
C1qtnf6	55.0247	1.58166	0.341701	4.62878	3.67823e-06	2.53735e-05
Tbr1	8.73733	1.58164	0.515806	3.06635	0.00216691	0.00686167
Tgfb1i1	120.904	1.5814	0.318778	4.9608	7.02022e-07	5.91212e-06
Srxn1	8100.98	1.58038	0.250197	6.31654	2.67478e-10	5.02608e-09
Adrb1	92.2948	1.57814	0.256443	6.15399	7.55582e-10	1.30057e-08
Etnk1	32794	1.57715	0.230492	6.84255	7.77971e-12	1.98779e-10
Hyal1	409.48	1.57682	0.361009	4.36781	1.25496e-05	7.58908e-05
Amigo3	311.194	1.57566	0.365387	4.31231	1.61554e-05	9.50832e-05
Tssc4	375.635	1.57556	0.190079	8.28898	1.14222e-16	8.0802e-15
Lincppara	104.425	1.57239	0.410623	3.82928	0.000128517	0.000586619
Ube2c	16.6784	1.57086	0.430802	3.64637	0.000265969	0.00111318
Dusp6	2159.52	1.57064	0.210387	7.46548	8.29946e-14	3.21966e-12
Dusp10	257.621	1.57025	0.285101	5.50768	3.63586e-08	4.21783e-07
Shank3	851.542	1.56979	0.290703	5.4	6.66413e-08	7.2481e-07
Ret	60.6624	1.56947	0.275633	5.69408	1.24041e-08	1.60977e-07
Gm25500	19.96	1.5692	0.452592	3.46714	0.000526025	0.0020155
Mir6386	14.9249	1.56789	0.423386	3.70322	0.000212881	0.000914541
Gm16796	13.2912	1.56675	0.521709	3.00311	0.00267238	0.00823066
Slco2b1	597.855	1.56637	0.367777	4.25902	2.05323e-05	0.000116987
Pdk4	27900.3	1.56591	0.305986	5.11758	3.09485e-07	2.86591e-06
Cabp4	26.4052	1.56567	0.316428	4.94795	7.5e-07	6.29853e-06
Efr3b	112.21	1.56521	0.337883	4.6324	3.61456e-06	2.49725e-05
Bvht	44.8565	1.56439	0.33084	4.72854	2.26139e-06	1.65624e-05
Gpr17	167.984	1.56432	0.36239	4.31669	1.5839e-05	9.36785e-05
Rbp4	10.7318	1.56387	0.577525	2.70788	0.00677151	0.0183769
4933405L10Rik	12.599	1.56365	0.438381	3.56688	0.000361255	0.00145429
F420014N23Rik	209.665	1.56093	0.319562	4.88458	1.03649e-06	8.36264e-06
Gpr62	9.01519	1.56039	0.546617	2.85464	0.00430862	0.0124536
Gbp8	63.7298	1.5594	0.339227	4.59692	4.28787e-06	2.90458e-05
Osmr	887.241	1.55917	0.325388	4.79171	1.65364e-06	1.26078e-05
Desi2	3589.18	1.55885	0.19085	8.16793	3.1372e-16	2.04303e-14
Mybpc2	26.8884	1.5579	0.327593	4.75559	1.97871e-06	1.47863e-05
Mical1	125.125	1.55704	0.238319	6.5334	6.42935e-11	1.37091e-09
Rab31	864.708	1.55702	0.226562	6.8724	6.31323e-12	1.6577e-10
Gria4	46.4325	1.55601	0.3945	3.94425	8.00499e-05	0.000389432
Bach1	4873.04	1.55561	0.188215	8.26507	1.39618e-16	9.57628e-15
Maml1	2112.76	1.5549	0.198029	7.85188	4.09838e-15	2.15541e-13
Lzts1	26.2728	1.55472	0.489398	3.17681	0.00148905	0.00497711
Acot8	356.728	1.55461	0.163443	9.51165	1.8766e-21	3.48989e-19
Shisa2	72.2206	1.55408	0.340687	4.5616	5.0766e-06	3.38421e-05
4930404I05Rik	202.008	1.55196	0.391044	3.96876	7.22485e-05	0.000354762
Masp1	13.8212	1.55156	0.537498	2.88663	0.00389386	0.0114213
Angptl4	4450.42	1.55056	0.33025	4.6951	2.66481e-06	1.91136e-05
Snai1	40.3366	1.54952	0.506934	3.05665	0.00223826	0.00704889
Snora43	13.2149	1.54901	0.517123	2.99544	0.00274047	0.00841168
Klf7	130.534	1.5487	0.264553	5.85403	4.79801e-09	6.79367e-08
B4galnt4	71.6389	1.54869	0.440065	3.51924	0.000432785	0.00170199
Snrk	3899.72	1.5479	0.145049	10.6716	1.38276e-26	5.93896e-24
Cnih2	47.3446	1.54744	0.303611	5.09678	3.45487e-07	3.16518e-06
1700109H08Rik	333.006	1.54567	0.366714	4.21491	2.4988e-05	0.00013964
1810019D21Rik	540.835	1.54507	0.191931	8.05013	8.27095e-16	4.94039e-14
H2-T10	54.4787	1.54504	0.329271	4.69231	2.70137e-06	1.93143e-05
2210039B01Rik	18.5633	1.54492	0.501704	3.07935	0.0020745	0.00661398
Snord12	18.87	1.54471	0.393622	3.92434	8.69691e-05	0.000417799
Zbtb21	1714.14	1.5444	0.183929	8.39672	4.59112e-17	3.52422e-15
Dclk1	81.2261	1.54338	0.408246	3.78051	0.00015651	0.000698374
Ppp2r3d	217.033	1.54311	0.3026	5.09952	3.40523e-07	3.12288e-06
Actn2	5.02781	1.54179	0.62812	2.45461	0.0141036	0.0342832
Zfyve28	27.001	1.54034	0.357982	4.30283	1.68627e-05	9.86016e-05
Ugt1a2	37.295	1.53954	0.546612	2.81651	0.00485488	0.0138156
Rassf10	119.39	1.53822	0.361957	4.24973	2.14026e-05	0.000121284
Nfkbid	42.3935	1.53791	0.326625	4.7085	2.49542e-06	1.80705e-05
Hoxd11	89.4696	1.53739	0.339467	4.52883	5.93105e-06	3.88969e-05
Rgs2	2181.12	1.5371	0.278525	5.51872	3.41483e-08	3.98965e-07
Rnf125	84.8732	1.53684	0.331616	4.63439	3.5799e-06	2.47899e-05
Olfr49	9.02973	1.53671	0.646587	2.37665	0.0174707	0.0412288
Slc2a3	114.35	1.53542	0.237073	6.47655	9.3846e-11	1.93916e-09
Arap3	496.084	1.53383	0.194386	7.89064	3.00652e-15	1.62379e-13
Chrdl2	15.602	1.53324	0.476748	3.21605	0.00129968	0.00442357
Tbkbp1	129.823	1.53264	0.197292	7.76839	7.94872e-15	3.96097e-13
Med26	451.509	1.53258	0.291322	5.26077	1.4345e-07	1.43601e-06
Asb5	19.781	1.53224	0.467755	3.27573	0.00105389	0.0036922
Spry1	818.066	1.53002	0.342883	4.46222	8.11152e-06	5.14138e-05
Spag17	13.7773	1.52988	0.485554	3.15079	0.00162831	0.00537183
Khk	2307.1	1.52792	0.253157	6.03545	1.58517e-09	2.51599e-08
Sertad3	208.692	1.52704	0.320166	4.76952	1.84669e-06	1.39062e-05
Tfrc	5830.87	1.52532	0.278743	5.47214	4.44642e-08	5.05412e-07
Ets1	1422.55	1.52521	0.238031	6.40761	1.4782e-10	2.93993e-09
Cabp1	21.5083	1.52399	0.418881	3.63825	0.000274495	0.00114356
Trp53inp1	14007	1.52316	0.242997	6.26824	3.65145e-10	6.70077e-09
Mir6955	8.35273	1.52298	0.604362	2.51998	0.0117362	0.0293226
Rpl34	20.6243	1.52293	0.480929	3.16664	0.00154212	0.00513159
Hspb8	416.355	1.52291	0.304047	5.0088	5.47692e-07	4.74307e-06
Gm20219	316.599	1.52189	0.214568	7.09282	1.31404e-12	3.9973e-11
Angpt2	260.304	1.52187	0.460978	3.30138	0.000962089	0.00341233
Dalir	13.4121	1.52011	0.585884	2.59456	0.00947124	0.0244283
Gpx7	14.41	1.52002	0.519692	2.92485	0.00344621	0.0102752
Aatk	65.3812	1.51956	0.274994	5.52578	3.28016e-08	3.85227e-07
Gm1564	55.1617	1.51895	0.353169	4.3009	1.70104e-05	9.92722e-05
Zcchc3	516.954	1.51883	0.311389	4.87759	1.07391e-06	8.59078e-06
1810062O18Rik	18.3508	1.5172	0.545469	2.78146	0.00541158	0.0151795
9530027J09Rik	20.6313	1.51716	0.406495	3.73229	0.000189744	0.000826282
9930012K11Rik	77.4815	1.51565	0.247698	6.11893	9.42049e-10	1.58375e-08
Nr5a2	9.14943	1.51558	0.649049	2.33508	0.0195394	0.0453223
Apoa1	44.4421	1.51447	0.580772	2.60768	0.00911589	0.0236334
Lbx2	8.56873	1.51378	0.529184	2.86059	0.00422847	0.0122495
Pycr1	34.3584	1.5126	0.336542	4.49452	6.9726e-06	4.49049e-05
2810410L24Rik	63.7917	1.51235	0.267547	5.65266	1.57984e-08	1.9965e-07
4930506C21Rik	304.921	1.51145	0.383445	3.94176	8.08873e-05	0.000392978
Prkch	560.68	1.51042	0.193626	7.80072	6.15551e-15	3.1367e-13
Shcbp1l	17.8594	1.5097	0.539769	2.79693	0.00515905	0.0145595
Kif19a	13.9649	1.50959	0.44239	3.41236	0.000644021	0.00240677
Emilin1	273.964	1.50949	0.289675	5.21099	1.87839e-07	1.8237e-06
Arl5c	24.9912	1.50927	0.381594	3.95517	7.64808e-05	0.000373987
Zbtb39	1308.57	1.50826	0.218815	6.89286	5.46822e-12	1.44635e-10
Add2	37.3791	1.50562	0.4175	3.60627	0.000310635	0.00127353
Mall	30.5167	1.50552	0.426511	3.52985	0.000415801	0.00164343
Sema3f	474.732	1.50417	0.19774	7.60684	2.80877e-14	1.23881e-12
Rin2	3307.9	1.50337	0.205759	7.30647	2.74252e-13	9.44128e-12
Samd11	11.0176	1.50293	0.654408	2.29663	0.0216398	0.0493191
Gprin2	17.3504	1.5029	0.451758	3.32679	0.000878521	0.00315942
Mcl1	10988.6	1.50262	0.17572	8.5512	1.21815e-17	1.10423e-15
Mir1191	45.9043	1.50256	0.373332	4.02473	5.70415e-05	0.000289037
Snhg5	215.505	1.50134	0.315121	4.76434	1.89474e-06	1.42176e-05
Nat6	812.199	1.50066	0.198184	7.57209	3.67278e-14	1.58122e-12
Socs2	1476.78	1.49893	0.544226	2.75424	0.00588294	0.0162814
Pitx2	98.9803	1.49852	0.31967	4.6877	2.7629e-06	1.97152e-05
Rem1	72.607	1.4984	0.339132	4.41833	9.94663e-06	6.14687e-05
Pcdh12	118.567	1.49689	0.255365	5.86175	4.58017e-09	6.50053e-08
Ptp4a3	169.684	1.49685	0.182828	8.1872	2.67366e-16	1.76667e-14
Gm16596	11.4014	1.49673	0.467068	3.20453	0.00135285	0.00458449
Pnrc1	2875.66	1.49654	0.281218	5.32164	1.02837e-07	1.06736e-06
Scml4	66.9972	1.49545	0.331797	4.50712	6.57144e-06	4.26257e-05
Cyp26c1	7.20238	1.49523	0.629335	2.37589	0.0175065	0.0413026
Mapk8ip2	18.6725	1.49487	0.451395	3.31166	0.000927444	0.00331028
Col15a1	196.785	1.4943	0.429392	3.48004	0.000501339	0.00193447
Mdga1	17.7176	1.49337	0.545397	2.73814	0.00617874	0.0169828
Tgfbr3l	232.471	1.49253	0.199828	7.46908	8.07572e-14	3.14639e-12
Il7r	70.1849	1.48924	0.38262	3.8922	9.93378e-05	0.000469344
Prr15	394.851	1.48867	0.337411	4.41203	1.02406e-05	6.31125e-05
A430005L14Rik	474.438	1.48851	0.193942	7.67501	1.65409e-14	7.61178e-13
Gm15760	215.175	1.48835	0.303053	4.91119	9.05242e-07	7.42933e-06
Zc3h10	415.026	1.48801	0.216963	6.85836	6.96561e-12	1.80477e-10
Zbtb43	2944.7	1.48788	0.223458	6.65843	2.76764e-11	6.38434e-10
Tuba4a	4924.75	1.4871	0.235203	6.32261	2.57187e-10	4.84279e-09
Gm10584	8.98567	1.48429	0.571304	2.59807	0.009375	0.0241915
Cables1	551.499	1.48342	0.228757	6.48468	8.89193e-11	1.84794e-09
Fzd5	2277.55	1.48298	0.185847	7.97957	1.46848e-15	8.3829e-14
Slc3a2	7651.49	1.48242	0.187581	7.9028	2.72706e-15	1.48621e-13
Sbno2	2296.03	1.48179	0.280888	5.27539	1.32471e-07	1.33723e-06
Stox1	8.79233	1.48083	0.551757	2.68384	0.00727823	0.0194969
Eln	177.327	1.48079	0.347591	4.26014	2.04296e-05	0.000116549
Zbtb10	2259.68	1.48038	0.282054	5.24855	1.53304e-07	1.52534e-06
Mamld1	132.095	1.47884	0.354539	4.17116	3.03049e-05	0.000165307
Mir1192	11.8713	1.47861	0.507271	2.91483	0.00355883	0.010564
Tshz3	94.0944	1.47776	0.248897	5.93725	2.89848e-09	4.27869e-08
Prickle1	399.099	1.47723	0.182088	8.11273	4.9494e-16	3.14343e-14
Rgs3	196.495	1.4761	0.365758	4.03572	5.44351e-05	0.000277859
Prss22	13.9273	1.476	0.571221	2.58394	0.00976789	0.0250644
Slfn2	157.485	1.47593	0.279716	5.27653	1.31655e-07	1.33192e-06
Apobr	104.838	1.47564	0.321791	4.58571	4.52457e-06	3.04547e-05
Dusp14	301.052	1.47532	0.330058	4.46989	7.82615e-06	4.978e-05
Ptgir	28.2863	1.47512	0.392578	3.75753	0.000171602	0.000756114
4930503L19Rik	177.268	1.47452	0.212231	6.94772	3.71227e-12	1.02708e-10
Gm20257	28.744	1.47405	0.378404	3.89545	9.80175e-05	0.000464322
Pag1	1051.61	1.47359	0.147331	10.0019	1.49525e-23	3.59639e-21
Lmod3	27.7789	1.47242	0.459831	3.20208	0.00136438	0.00461765
Best1	13.7611	1.47028	0.463834	3.16985	0.00152517	0.00508455
Unk	1171.71	1.46979	0.202038	7.2748	3.46933e-13	1.17859e-11
A730085K08Rik	9.69513	1.46967	0.572447	2.56735	0.010248	0.0261254
Zfp36l2	3163.76	1.46965	0.211742	6.94074	3.90062e-12	1.0723e-10
Fam26e	35.8794	1.4695	0.346794	4.23738	2.26148e-05	0.000127245
Slc25a29	291.389	1.46655	0.313545	4.67732	2.90643e-06	2.06332e-05
Lmcd1	274.848	1.46643	0.213471	6.86945	6.44487e-12	1.68981e-10
Cacna1e	97.7471	1.46592	0.316999	4.62436	3.75765e-06	2.5862e-05
A930012L18Rik	23.307	1.46394	0.330975	4.42311	9.72896e-06	6.02061e-05
Rps15a	1228.9	1.46236	0.285442	5.12314	3.00492e-07	2.79356e-06
Eva1a	2594.64	1.46177	0.251224	5.81858	5.93512e-09	8.25472e-08
Skap1	24.9966	1.4585	0.336974	4.32821	1.50325e-05	8.93774e-05
Ksr1	142.604	1.45836	0.271037	5.38067	7.42108e-08	7.96364e-07
Vmp1	3181.03	1.45538	0.163191	8.91827	4.73622e-19	5.89219e-17
Cldn15	296.479	1.45532	0.281482	5.17018	2.33862e-07	2.21917e-06
Taf1d	885.921	1.45456	0.266786	5.45215	4.97644e-08	5.60013e-07
1700071M16Rik	24.3905	1.45335	0.47792	3.041	0.00235797	0.00737309
Gas5	1364.75	1.45188	0.293082	4.95385	7.27588e-07	6.11601e-06
5430416N02Rik	65.4003	1.45004	0.367348	3.94732	7.90322e-05	0.000384898
Tmem37	1168.43	1.4497	0.234127	6.19195	5.94227e-10	1.04885e-08
Ticam1	780.363	1.44897	0.155134	9.34013	9.62202e-21	1.56371e-18
Herpud1	24834.3	1.44825	0.213613	6.77977	1.20366e-11	2.97029e-10
4930552P12Rik	17.7207	1.44669	0.480184	3.01279	0.0025886	0.00799858
Cmtm3	152.803	1.44586	0.210773	6.85978	6.89663e-12	1.79005e-10
Tead4	97.0223	1.44317	0.367479	3.92721	8.59385e-05	0.000414061
Derl3	27.5205	1.44195	0.407569	3.53793	0.000403282	0.00159921
Zfp69	111.399	1.44188	0.198403	7.26744	3.66377e-13	1.23998e-11
Mir7051	8.27129	1.4403	0.532655	2.704	0.0068511	0.0185493
Celsr3	39.2855	1.44024	0.424317	3.39426	0.000688134	0.00254818
Ror1	347.114	1.43994	0.251769	5.71928	1.06974e-08	1.41164e-07
Cd86	132.944	1.43956	0.27661	5.20429	1.94739e-07	1.88663e-06
Stc2	42.62	1.43899	0.284323	5.06109	4.16871e-07	3.72459e-06
1700017B05Rik	908.958	1.43827	0.217254	6.62024	3.58617e-11	8.04614e-10
Ly6g5b	34.1755	1.43766	0.470238	3.05731	0.00223335	0.00703588
Bcl2l11	1702.7	1.4366	0.225362	6.37464	1.83389e-10	3.55715e-09
AA467197	17.9801	1.4358	0.476661	3.01221	0.00259353	0.00801245
Cd6	20.9152	1.43471	0.512689	2.79841	0.00513553	0.0145075
Zfp92	12.4302	1.43385	0.567021	2.52874	0.0114474	0.0287083
Tnip1	838.275	1.4337	0.267516	5.3593	8.35443e-08	8.85982e-07
Snord99	24.6415	1.43366	0.391544	3.66156	0.000250686	0.00105509
E130012A19Rik	137.763	1.43347	0.322896	4.43942	9.02032e-06	5.63621e-05
1700084C01Rik	11.027	1.43274	0.488062	2.93556	0.00332943	0.00998
Spty2d1	3271.36	1.4317	0.182896	7.82797	4.958e-15	2.57004e-13
Yrdc	849.419	1.43068	0.285971	5.00288	5.64809e-07	4.86804e-06
Slc35e4	525.152	1.42999	0.293301	4.87549	1.08538e-06	8.66719e-06
Mmp9	11.5885	1.42968	0.500669	2.85553	0.00429647	0.0124225
Trerf1	179.749	1.42943	0.263415	5.42653	5.74613e-08	6.36308e-07
Adamtsl1	161.487	1.42888	0.267878	5.33408	9.60293e-08	1.00363e-06
Ndufa4l2	11.4479	1.42822	0.507064	2.81663	0.00485297	0.0138132
Gbp3	150.72	1.42785	0.353369	4.04067	5.32989e-05	0.0002726
Hmgb2	456.35	1.42733	0.336433	4.24254	2.21009e-05	0.000124587
Hsf5	18.2955	1.42722	0.478122	2.98505	0.0028353	0.00867616
AI607873	265.909	1.42713	0.309434	4.61206	3.98698e-06	2.72222e-05
Gpihbp1	48.764	1.42631	0.281748	5.06236	4.14102e-07	3.70351e-06
Plxna2	1800.1	1.42517	0.237121	6.01031	1.85167e-09	2.90455e-08
Necab3	17.3671	1.42325	0.374586	3.79952	0.000144977	0.000652507
Fyn	453.04	1.42298	0.21239	6.69982	2.08677e-11	4.8951e-10
Sytl3	21.8607	1.42233	0.453982	3.13302	0.0017302	0.00566032
Gad1	44.113	1.4201	0.394925	3.59588	0.000323295	0.00131914
Dact3	37.1066	1.41966	0.32477	4.37129	1.23516e-05	7.47685e-05
Spag4	8.43506	1.41901	0.58655	2.41925	0.0155527	0.0373675
Fanci	97.9379	1.41873	0.267312	5.30739	1.11208e-07	1.14699e-06
Zfp956	448.515	1.41819	0.255454	5.55163	2.8302e-08	3.37435e-07
Adamts2	88.4501	1.41766	0.362713	3.90848	9.28785e-05	0.000442885
Adrb2	539.227	1.41659	0.311257	4.5512	5.33419e-06	3.52855e-05
Plekhg2	674.755	1.41611	0.237837	5.95411	2.61485e-09	3.91772e-08
Xaf1	125.422	1.41546	0.36384	3.89034	0.000100105	0.000471858
Pde3a	209.528	1.41442	0.302326	4.67848	2.89006e-06	2.05251e-05
Plin2	2405.71	1.41269	0.305431	4.62524	3.74168e-06	2.57619e-05
Pknox2	72.3659	1.41248	0.350731	4.02724	5.6435e-05	0.000286286
Snhg20	123.663	1.41213	0.324806	4.34761	1.37628e-05	8.23985e-05
Nmrk1	1427.41	1.41111	0.153432	9.19701	3.68061e-20	5.48715e-18
Irf7	135.949	1.41062	0.215806	6.53654	6.29601e-11	1.35046e-09
Frat1	88.6447	1.41035	0.384761	3.66553	0.000246826	0.00104127
Per2	5492.84	1.40927	0.146634	9.61075	7.20229e-22	1.44358e-19
Zfp423	51.5552	1.40893	0.238292	5.9126	3.36753e-09	4.90538e-08
Cdr2l	209.337	1.40876	0.206045	6.83718	8.0767e-12	2.05785e-10
Hsf4	44.8013	1.40786	0.335599	4.19506	2.72805e-05	0.000150677
Irx2	1153.4	1.40681	0.367199	3.8312	0.000127521	0.000582513
Rhbdf1	2023.79	1.40665	0.209342	6.7194	1.8247e-11	4.33102e-10
BB123696	25.6594	1.40644	0.409021	3.43856	0.000584825	0.00221167
Pkd1l3	253.054	1.40433	0.227616	6.16972	6.84122e-10	1.19005e-08
Ppp1r3d	60.5773	1.4038	0.270971	5.18062	2.21153e-07	2.10967e-06
Epha3	12.684	1.40302	0.553035	2.53694	0.0111827	0.0281659
Tgtp2	27.5111	1.40179	0.484226	2.89491	0.00379264	0.0111589
BC031361	74.2893	1.40004	0.229134	6.11014	9.9546e-10	1.66888e-08
Cldn23	46.6626	1.39962	0.450072	3.10977	0.00187233	0.0060516
Gm10791	114.596	1.39899	0.33663	4.15587	3.24058e-05	0.000175546
Foxd2	16.2106	1.39871	0.514264	2.71982	0.00653169	0.0178037
Chaf1b	84.4724	1.39858	0.332748	4.2031	2.63281e-05	0.000145953
Srpk3	38.4643	1.39656	0.303895	4.59552	4.31663e-06	2.92137e-05
Shd	81.0954	1.39524	0.27188	5.13181	2.86971e-07	2.6836e-06
Gm19557	23.3725	1.39356	0.420676	3.31267	0.000924084	0.0033009
Fbxo34	1181.36	1.39293	0.184685	7.5422	4.62092e-14	1.92081e-12
Map2k3	2685.14	1.39107	0.20328	6.84313	7.74829e-12	1.98257e-10
Eps8l3	53.7218	1.39065	0.443307	3.137	0.00170684	0.00559663
9230116L04Rik	10.2137	1.39014	0.515142	2.69855	0.00696419	0.0187924
Glipr1	30.6279	1.38999	0.345708	4.02072	5.80206e-05	0.000293421
Snora17	9.99717	1.38993	0.466616	2.97875	0.00289424	0.00883104
Snai3	18.1476	1.38897	0.462783	3.00134	0.00268797	0.00827162
Zbtb2	848.781	1.38897	0.244021	5.692	1.25563e-08	1.62834e-07
Rbm24	18.8578	1.3875	0.544243	2.5494	0.0107908	0.0273059
Galnt15	59.7243	1.38734	0.335861	4.13069	3.61683e-05	0.000193201
Siah1a	1561.79	1.3873	0.290482	4.77585	1.78946e-06	1.35236e-05
Guca2b	838.603	1.38625	0.198642	6.97863	2.98071e-12	8.44099e-11
P2rx7	182.541	1.38554	0.194849	7.11087	1.15316e-12	3.56197e-11
Adm	300.428	1.38528	0.23639	5.86013	4.62513e-09	6.55918e-08
Cox4i2	21.2313	1.38423	0.457106	3.02825	0.00245977	0.00765163
Mcm10	383.35	1.38408	0.248603	5.56741	2.58555e-08	3.10731e-07
Numbl	139.839	1.38341	0.299993	4.61147	3.99828e-06	2.7289e-05
Ttc39b	3340.1	1.38279	0.184881	7.47932	7.47075e-14	2.96187e-12
Pim1	638.562	1.38165	0.315229	4.38299	1.1706e-05	7.1267e-05
Snord98	18.9375	1.38119	0.44228	3.12288	0.00179094	0.00581998
Chrm3	105.348	1.381	0.353344	3.90837	9.29214e-05	0.000442973
Gm4980	57.6164	1.37895	0.321555	4.28839	1.79974e-05	0.000104324
Atp10d	1168.32	1.37799	0.355259	3.87883	0.000104961	0.000490771
Vash2	51.0456	1.37793	0.400019	3.44466	0.000571782	0.00216689
Plcd1	546.135	1.37786	0.258519	5.32982	9.8309e-08	1.02508e-06
Ier5l	137.441	1.37693	0.342612	4.01891	5.84673e-05	0.000295139
Sox8	8.52519	1.37675	0.537689	2.56049	0.0104524	0.0265602
Ermap	32.091	1.37668	0.372045	3.70031	0.000215336	0.000923986
Rbm12	1241.79	1.37576	0.186262	7.38616	1.51126e-13	5.48524e-12
Pygo1	13.4256	1.37357	0.452871	3.03301	0.00242125	0.00754872
Robo3	141.21	1.37323	0.278904	4.92368	8.49338e-07	7.04423e-06
Hcar2	33.6377	1.37309	0.368432	3.72685	0.000193884	0.000842156
Id2	5537.17	1.37279	0.362574	3.78622	0.000152957	0.000683986
Gprasp2	49.197	1.36904	0.353466	3.87317	0.000107429	0.000500753
Chst13	37.1621	1.36888	0.420732	3.25357	0.00113963	0.00395563
Slc6a19os	111.592	1.36774	0.446913	3.06042	0.00221023	0.00697279
Tcf23	68.6067	1.36774	0.444601	3.07634	0.00209561	0.00666715
Kif6	8.11376	1.36745	0.566496	2.41387	0.015784	0.0378381
Slc7a12	42.33	1.36702	0.585175	2.33609	0.0194863	0.0452399
Fgd5	443.221	1.36692	0.253504	5.39211	6.96366e-08	7.53103e-07
Siah1b	161.431	1.36686	0.317644	4.3031	1.68423e-05	9.85143e-05
5830416P10Rik	21.5378	1.36659	0.517753	2.63947	0.00830359	0.0218248
Hspa14	1517.31	1.36598	0.18009	7.58501	3.32459e-14	1.43474e-12
Serping1	342.803	1.36572	0.220584	6.19137	5.96428e-10	1.05171e-08
1700094D03Rik	507.279	1.36429	0.258141	5.28507	1.25658e-07	1.28137e-06
Lrch2	31.284	1.36401	0.407969	3.34341	0.000827568	0.00299168
Ndn	28.0966	1.36356	0.351227	3.88227	0.000103485	0.000485072
Klk1b5	34.924	1.3632	0.427718	3.18714	0.00143689	0.00483044
Efna3	40.8887	1.36238	0.445841	3.05576	0.00224494	0.00706743
Lamc3	152.464	1.36225	0.277643	4.90649	9.27213e-07	7.58205e-06
Gm3219	123.251	1.36086	0.534053	2.54818	0.0108287	0.0273814
Micall2	147.479	1.36085	0.298335	4.56147	5.07965e-06	3.385e-05
Col23a1	112.182	1.35981	0.350737	3.87701	0.000105746	0.000494059
Tm4sf1	483.889	1.3594	0.26217	5.18519	2.1579e-07	2.06505e-06
Fam46a	988.418	1.35927	0.226518	6.00074	1.96422e-09	3.04403e-08
Arl4c	741.978	1.35909	0.342334	3.97007	7.18516e-05	0.000353362
Prodh	5426.68	1.35908	0.258666	5.25418	1.48683e-07	1.48346e-06
Slc13a5	38.7186	1.35899	0.350588	3.87632	0.000106049	0.000495217
She	248.5	1.35879	0.271767	4.99984	5.73793e-07	4.94065e-06
Mbd1	3623.56	1.35867	0.21246	6.39495	1.60598e-10	3.17309e-09
Qrfp	18.8118	1.35861	0.414115	3.28077	0.00103526	0.0036361
Gpr153	62.1698	1.35734	0.390425	3.47657	0.000507863	0.00195546
2410016O06Rik	307.023	1.35623	0.241168	5.62361	1.87006e-08	2.3297e-07
Slc7a6os	717.445	1.35617	0.169657	7.99363	1.31019e-15	7.52691e-14
Zfp110	2161.55	1.35576	0.212769	6.37197	1.86613e-10	3.60805e-09
Tsku	5175.25	1.35526	0.374215	3.6216	0.000292792	0.00121084
Pde4d	3886.38	1.35483	0.221243	6.12371	9.14237e-10	1.54274e-08
Abtb2	832.207	1.35474	0.183128	7.39777	1.38496e-13	5.07789e-12
Myo1h	9.10183	1.35363	0.511545	2.64616	0.00814115	0.0214548
Snhg6	110.998	1.35336	0.346959	3.90063	9.59412e-05	0.000455683
Tnfaip2	2028.07	1.35262	0.248777	5.4371	5.41545e-08	6.04139e-07
Ksr2	144.881	1.35253	0.388524	3.48119	0.000499184	0.00192657
Il31ra	10.649	1.3504	0.565762	2.38686	0.0169929	0.0402595
Tmem120a	1011.69	1.3502	0.163105	8.27808	1.25173e-16	8.71815e-15
Cox6b2	37.0998	1.34911	0.29467	4.57837	4.68607e-06	3.14713e-05
Clec12b	15.6423	1.34723	0.438734	3.07071	0.00213548	0.00677964
Eif1	6671.59	1.34721	0.250272	5.38297	7.32688e-08	7.89072e-07
Rdh16	1794.88	1.34469	0.245303	5.48174	4.21153e-08	4.80834e-07
Ankrd53	35.2089	1.34249	0.372579	3.60322	0.000314295	0.00128562
LOC100504703	10.696	1.34174	0.488847	2.7447	0.00605667	0.0166905
Cntn1	20.4187	1.34109	0.396816	3.37964	0.000725815	0.00266551
Stab1	887.991	1.33956	0.216142	6.19759	5.73355e-10	1.014e-08
Cdr2	6553.15	1.33944	0.252653	5.30148	1.14867e-07	1.18001e-06
Bik	83.5971	1.33905	0.418079	3.20286	0.00136072	0.00460612
Lilr4b	79.2825	1.33888	0.342582	3.90819	9.29883e-05	0.000443175
Tlr6	20.1713	1.33805	0.477403	2.80276	0.00506667	0.0143324
Msantd3	148.896	1.33743	0.335334	3.98835	6.65346e-05	0.000330638
Gse1	2944.73	1.33734	0.174647	7.65738	1.89764e-14	8.60089e-13
Slfn5	1001.25	1.33613	0.185338	7.20915	5.63011e-13	1.83988e-11
Prosc	7425.53	1.33585	0.238183	5.6085	2.04083e-08	2.5181e-07
Syne3	536.493	1.33507	0.280485	4.75987	1.93718e-06	1.45059e-05
Iffo2	690.646	1.3345	0.250013	5.33773	9.41191e-08	9.84241e-07
Leng9	118.919	1.33417	0.279731	4.76948	1.84706e-06	1.39062e-05
Mtus2	42.8883	1.33351	0.423682	3.14743	0.00164712	0.00542395
Cdkn2aip	1319.62	1.33273	0.210957	6.31753	2.65769e-10	4.99917e-09
Dnajb4	3710.29	1.33045	0.225746	5.89355	3.77976e-09	5.46339e-08
Mir3101	20.3783	1.32961	0.330473	4.02335	5.73753e-05	0.000290565
Capn12	8.63331	1.32948	0.566526	2.34672	0.0189396	0.0441867
Scarf2	221.372	1.32888	0.305258	4.35329	1.34112e-05	8.05878e-05
Hrh3	21.7572	1.32802	0.487226	2.72568	0.00641699	0.0175494
Nradd	63.1359	1.32507	0.38178	3.47077	0.000518977	0.00199273
AA413626	16.1874	1.32488	0.497019	2.66565	0.00768396	0.020417
2610016A17Rik	23.0944	1.32435	0.444994	2.97611	0.0029193	0.00889397
BC025920	45.744	1.32381	0.422818	3.13093	0.00174252	0.00569269
Plekhh1	1760.56	1.32323	0.169951	7.78597	6.91792e-15	3.48582e-13
Mapk6	4075.55	1.32289	0.173019	7.64592	2.07451e-14	9.37896e-13
B230216N24Rik	80.8057	1.32268	0.416629	3.17472	0.0014998	0.00500922
Des	91.6274	1.3226	0.37497	3.52723	0.000419939	0.00165584
Insig1	3581.95	1.32218	0.29604	4.46621	7.96177e-06	5.05535e-05
Asns	965.432	1.32195	0.310875	4.25234	2.11546e-05	0.000120116
B3gnt7	371.807	1.32087	0.393712	3.35492	0.000793894	0.00288266
Tspyl3	41.4746	1.32084	0.260684	5.06681	4.0453e-07	3.6287e-06
Dnm3os	126.369	1.32026	0.408733	3.23014	0.00123732	0.00424333
AV051173	21.211	1.31965	0.459229	2.87362	0.00405791	0.011839
Wfikkn2	14.29	1.31905	0.428853	3.07577	0.00209959	0.00667723
Chchd7	774.776	1.31877	0.211391	6.23855	4.41641e-10	7.97473e-09
BC029722	158.056	1.31584	0.235809	5.58012	2.40347e-08	2.90202e-07
Tmcc3	4218.23	1.31552	0.226773	5.80106	6.58972e-09	9.05346e-08
Rusc2	1469.05	1.31493	0.283848	4.63251	3.61259e-06	2.49684e-05
Itpkb	2229.73	1.31481	0.203554	6.45928	1.05205e-10	2.15904e-09
Irf2bpl	3126.35	1.31405	0.269227	4.88083	1.05641e-06	8.48086e-06
Armc2	16.8535	1.31372	0.435132	3.01913	0.00253498	0.00785175
Ggt5	90.2232	1.3123	0.21633	6.06619	1.30981e-09	2.13438e-08
Trim17	36.2502	1.3118	0.37411	3.50645	0.000454135	0.00177281
Hnrnpa1	318.929	1.31162	0.227119	5.77502	7.69459e-09	1.04128e-07
Nfkbie	134.102	1.31133	0.220494	5.94725	2.7269e-09	4.06534e-08
Ets2	5231.43	1.31089	0.194117	6.75312	1.44699e-11	3.50366e-10
Paqr3	131.114	1.31059	0.192381	6.81249	9.59218e-12	2.41329e-10
Gbp7	766.145	1.31054	0.348029	3.76561	0.000166142	0.000735109
Mkrn3	39.6845	1.30937	0.371368	3.52581	0.000422183	0.00166319
Coq10b	5993.41	1.30915	0.284242	4.60575	4.10977e-06	2.79971e-05
Prmt6	726.446	1.30886	0.209313	6.25313	4.02314e-10	7.33806e-09
Metrnl	460.443	1.30804	0.327752	3.99095	6.58094e-05	0.000327576
Nat2	1320.73	1.30757	0.290346	4.50351	6.68412e-06	4.32323e-05
Eef2k	490.84	1.30559	0.259118	5.03858	4.68988e-07	4.13291e-06
1700028J19Rik	222.498	1.3054	0.234171	5.57454	2.48178e-08	2.98658e-07
Col4a1	6714.71	1.30494	0.254082	5.1359	2.80793e-07	2.63129e-06
Dapk2	45.0371	1.30471	0.446237	2.9238	0.00345782	0.0103001
Hivep3	95.5539	1.30369	0.299391	4.35447	1.33388e-05	8.02132e-05
Dffb	199.396	1.30246	0.239429	5.43986	5.33232e-08	5.95971e-07
Zkscan6	355.089	1.30236	0.231496	5.62587	1.8458e-08	2.30265e-07
Cdk2ap2	470.812	1.30175	0.217829	5.97601	2.28669e-09	3.48392e-08
Ccdc38	36.7385	1.30067	0.450454	2.88746	0.0038836	0.0113987
Edil3	26.2916	1.30017	0.482402	2.69521	0.00703444	0.0189451
Ppan	396.162	1.29855	0.279855	4.64009	3.48266e-06	2.41909e-05
Slc26a10	17.528	1.29705	0.479681	2.70398	0.0068515	0.0185493
Birc3	1052.98	1.2969	0.28785	4.50547	6.62275e-06	4.28815e-05
Armc12	141.025	1.29678	0.322552	4.02037	5.81057e-05	0.000293769
Prkab1	2255	1.29648	0.194263	6.67382	2.49228e-11	5.78839e-10
A730036I17Rik	15.1797	1.29639	0.5191	2.49737	0.0125118	0.0310326
Lifr	12081.6	1.29575	0.220909	5.86551	4.47748e-09	6.35979e-08
Zfp746	1220.34	1.29521	0.176761	7.32748	2.34514e-13	8.23033e-12
Zfpm1	198.01	1.29492	0.258807	5.0034	5.63286e-07	4.86178e-06
Tmc7	143.576	1.29487	0.42682	3.03376	0.00241527	0.007534
Elac1	1176.72	1.29467	0.16364	7.91172	2.53866e-15	1.39619e-13
H2-K1	2176.68	1.29443	0.245322	5.27643	1.31722e-07	1.33192e-06
Bmp2	111.273	1.29362	0.274386	4.71459	2.42196e-06	1.76097e-05
Skil	5733.34	1.29288	0.17266	7.48801	6.99274e-14	2.82197e-12
Eng	883.862	1.29285	0.188849	6.84594	7.59752e-12	1.94676e-10
Erdr1	154.181	1.29208	0.349493	3.69701	0.000218151	0.00093451
2310015A10Rik	367.393	1.29188	0.199387	6.47925	9.21816e-11	1.90817e-09
Kcnh2	29.4059	1.29162	0.339317	3.80653	0.000140933	0.000636208
C030034L19Rik	22.0079	1.29149	0.444004	2.90874	0.00362884	0.0107383
Uts2	9.66596	1.29132	0.555825	2.32324	0.0201663	0.0465072
Tnfrsf26	31.7982	1.29104	0.378466	3.41124	0.000646673	0.00241568
Fgfbp3	54.6757	1.29022	0.416179	3.10016	0.00193419	0.00622052
Nrbf2	545.364	1.29007	0.240863	5.35602	8.50735e-08	9.0114e-07
Fkbp10	50.1591	1.28906	0.385159	3.34681	0.000817461	0.00295989
Apcdd1	118.568	1.28869	0.255488	5.04403	4.55832e-07	4.02681e-06
Vegfa	6562.02	1.28676	0.174557	7.37158	1.68613e-13	6.07107e-12
2310010G23Rik	29.7955	1.28626	0.410825	3.13092	0.00174261	0.00569269
Foxc1	864.245	1.2861	0.37073	3.4691	0.000522202	0.00200298
Zfp707	448.904	1.286	0.238063	5.40194	6.59249e-08	7.18128e-07
Rbm46	40.1048	1.28466	0.544048	2.3613	0.0182111	0.0427414
Itpkc	516.005	1.28381	0.199081	6.44865	1.12852e-10	2.30026e-09
Mir8094	10.605	1.28222	0.531739	2.41136	0.015893	0.0380399
Srrd	95.1078	1.28213	0.232401	5.51687	3.45092e-08	4.0266e-07
Tti2	763.006	1.27978	0.227103	5.63524	1.74814e-08	2.18687e-07
H2-D1	477.962	1.27772	0.280301	4.5584	5.15445e-06	3.42851e-05
Lpin1	13287.7	1.27729	0.204809	6.23646	4.47574e-10	8.05766e-09
Rab30	167.632	1.2769	0.274283	4.65543	3.2331e-06	2.26054e-05
2610020C07Rik	86.9439	1.27634	0.420116	3.03807	0.00238095	0.00743851
Zfp788	1255.29	1.27603	0.198199	6.4381	1.2098e-10	2.45209e-09
Col5a1	254.527	1.27485	0.300189	4.24682	2.1683e-05	0.000122614
Dyrk3	96.7329	1.27401	0.415186	3.06852	0.00215122	0.00682361
D630024D03Rik	131.425	1.27358	0.301888	4.21872	2.45697e-05	0.000137516
Slc25a33	1748.44	1.27332	0.288956	4.4066	1.05005e-05	6.45156e-05
H2-M3	52.6526	1.2733	0.343125	3.7109	0.000206523	0.000890619
Tsc22d3	4822.59	1.27315	0.179745	7.08308	1.40986e-12	4.25291e-11
Zfp472	280.326	1.27184	0.311486	4.08314	4.4432e-05	0.00023212
Rftn1	131.753	1.27149	0.283788	4.48041	7.44989e-06	4.76893e-05
Stk40	4943.24	1.27147	0.172767	7.35946	1.84651e-13	6.60897e-12
Sh3bp2	723.796	1.27058	0.310919	4.08652	4.37892e-05	0.000229693
Ppp1r3fos	34.263	1.27031	0.433569	2.92988	0.0033909	0.0101373
Clcf1	330.042	1.26923	0.316418	4.01124	6.03995e-05	0.000303664
Mir1898	29.033	1.26916	0.374035	3.39315	0.000690941	0.00255722
Spsb2	245.417	1.26839	0.198823	6.3795	1.77672e-10	3.46115e-09
Baiap2	2761.14	1.26722	0.188737	6.71421	1.89092e-11	4.47056e-10
Cyp17a1	45.0369	1.2666	0.358457	3.53348	0.000410121	0.00162312
Sgtb	690.441	1.26581	0.253562	4.99211	5.97246e-07	5.1133e-06
Smim3	226.942	1.26509	0.279344	4.5288	5.93189e-06	3.88969e-05
Kcnn1	39.4349	1.26408	0.387895	3.25883	0.00111872	0.00389437
Cyth3	1736.52	1.26255	0.187661	6.7278	1.72251e-11	4.11554e-10
BC051142	9.90476	1.26209	0.472562	2.67075	0.00756828	0.0201512
Zfp521	99.4452	1.26152	0.296847	4.24974	2.14016e-05	0.000121284
Ccdc94	140.931	1.26113	0.212022	5.94811	2.71248e-09	4.05054e-08
C030034I22Rik	51.0943	1.26012	0.353121	3.56852	0.00035901	0.00144721
Tsfm	442.772	1.25964	0.132941	9.47522	2.662e-21	4.67458e-19
Zfp948	1344.64	1.25939	0.316011	3.98527	6.74033e-05	0.000334219
Car14	500.922	1.2591	0.251481	5.00676	5.53542e-07	4.78684e-06
Sorcs3	64.0872	1.2583	0.439007	2.86625	0.00415369	0.0120677
Zfp64	432.88	1.25808	0.271953	4.62609	3.72626e-06	2.56655e-05
Mdk	52.4598	1.25701	0.364543	3.44817	0.000564393	0.00214248
Josd1	1923.54	1.25694	0.184988	6.79472	1.08526e-11	2.70029e-10
Fam49a	381.296	1.25654	0.215601	5.82809	5.60667e-09	7.85238e-08
Batf3	28.0734	1.2555	0.392856	3.19583	0.00139429	0.00471004
Pcgf1	119.728	1.25532	0.251467	4.99198	5.97639e-07	5.11423e-06
Pawr	2524.66	1.25527	0.273226	4.59424	4.34331e-06	2.93332e-05
Adamts9	1151.39	1.25437	0.302844	4.14196	3.44356e-05	0.000185041
Fhl3	81.4759	1.25433	0.295464	4.24528	2.18319e-05	0.000123379
Zfp105	85.0474	1.25366	0.299979	4.17916	2.92583e-05	0.000160422
Asic3	55.1356	1.25345	0.308505	4.063	4.84469e-05	0.00025077
Dkk3	334.268	1.25345	0.364584	3.43803	0.000585957	0.00221502
Efhd2	1311.08	1.25338	0.211988	5.91251	3.36924e-09	4.90538e-08
Gpr4	83.4758	1.25216	0.348712	3.59081	0.000329652	0.00134114
Creld2	549.442	1.25215	0.147461	8.49145	2.04082e-17	1.75285e-15
Musk	22.1983	1.25061	0.420631	2.97318	0.0029473	0.00896869
Mxd1	1481.14	1.25045	0.179727	6.95748	3.46407e-12	9.68813e-11
Dio3os	60.8321	1.2498	0.385084	3.24553	0.00117234	0.0040451
P2rx1	35.5621	1.24949	0.312163	4.00266	6.26334e-05	0.00031315
Nnmt	41.3613	1.24931	0.29204	4.27786	1.887e-05	0.000108926
Crybb3	63.329	1.2473	0.286177	4.35848	1.30968e-05	7.89351e-05
H2-Q4	530.869	1.24612	0.268399	4.64278	3.43755e-06	2.39328e-05
Tmem82	234.52	1.24524	0.222113	5.60637	2.06616e-08	2.54587e-07
Zrsr1	897.011	1.24507	0.238661	5.21691	1.81936e-07	1.77499e-06
Ifi204	106.018	1.24473	0.274278	4.53822	5.67307e-06	3.72811e-05
4930526I15Rik	84.1744	1.24467	0.273411	4.55236	5.30466e-06	3.5134e-05
Medag	54.7475	1.24454	0.313444	3.97055	7.17084e-05	0.000352754
Hexim2	60.452	1.24441	0.329893	3.77217	0.000161831	0.00071866
Lgals9	116.721	1.24391	0.253113	4.91445	8.90323e-07	7.33023e-06
Pdgfra	1333.81	1.24384	0.245572	5.06509	4.08199e-07	3.65797e-06
Ube4bos3	86.8678	1.24368	0.264185	4.7076	2.50648e-06	1.81293e-05
Arg2	759.517	1.24365	0.255255	4.87218	1.10374e-06	8.77491e-06
Spry2	757.101	1.24324	0.297957	4.17253	3.01232e-05	0.000164515
Sorbs3	665.875	1.24277	0.249704	4.97697	6.45877e-07	5.48281e-06
Syngr3	12.7825	1.24264	0.396017	3.13784	0.001702	0.00558429
Havcr2	92.8623	1.2422	0.347814	3.57144	0.000355019	0.00143399
Zkscan14	264.38	1.24121	0.252992	4.90614	9.28847e-07	7.59197e-06
Dennd2a	102.944	1.24096	0.318993	3.89025	0.000100141	0.000471904
0610009L18Rik	15.8385	1.24074	0.395558	3.13669	0.00170866	0.00560104
Il20rb	193.921	1.24063	0.320717	3.86829	0.000109601	0.00051035
Isg15	18.3276	1.2397	0.388731	3.1891	0.00142717	0.00480492
Il4ra	1248.04	1.23933	0.168851	7.3398	2.13917e-13	7.59617e-12
Jag2	242.811	1.2372	0.253607	4.87841	1.06944e-06	8.55888e-06
Serinc4	346.984	1.23716	0.255089	4.84992	1.23514e-06	9.67042e-06
Fmn2	9.80881	1.23704	0.482684	2.56284	0.0103819	0.0264219
Fermt3	136.123	1.23661	0.255756	4.83514	1.33053e-06	1.03633e-05
Col6a2	48.3064	1.23643	0.315483	3.91915	8.88631e-05	0.000425877
Dennd6b	392.24	1.23593	0.163301	7.56843	3.77767e-14	1.62251e-12
Rassf1	699.977	1.23584	0.160886	7.68145	1.57301e-14	7.27551e-13
Ppp1r14a	17.606	1.23536	0.45174	2.73467	0.00624429	0.0171369
1500012F01Rik	175.589	1.23501	0.227813	5.42115	5.92166e-08	6.52141e-07
Fam43a	893.925	1.23448	0.376803	3.27621	0.00105212	0.00368671
Fam46b	646.119	1.23428	0.396217	3.11515	0.00183849	0.00595306
Chst3	856.067	1.23388	0.536182	2.30123	0.0213787	0.0488288
Kctd15	567.119	1.23346	0.159607	7.7281	1.0916e-14	5.29338e-13
Jade1	4874.28	1.23315	0.165051	7.47132	7.93925e-14	3.10664e-12
Cxcr5	20.0946	1.23304	0.416937	2.95738	0.00310262	0.00938904
Pcf11	5198.73	1.23263	0.185244	6.65407	2.85089e-11	6.5429e-10
Arid3b	239.969	1.23171	0.165984	7.42065	1.16544e-13	4.37077e-12
Ica1l	75.7557	1.2316	0.331894	3.71081	0.000206598	0.000890733
Zfp622	866.746	1.2314	0.253163	4.86408	1.14993e-06	9.08613e-06
Plekhg5	876.419	1.23129	0.144414	8.52616	1.51291e-17	1.3444e-15
6430548M08Rik	1429.27	1.23109	0.184289	6.68021	2.38598e-11	5.56973e-10
1110020A21Rik	23.5457	1.23069	0.396274	3.10565	0.00189863	0.0061258
Gsta2	743.764	1.23039	0.41179	2.9879	0.00280903	0.00860308
Filip1	84.3421	1.23014	0.342882	3.58764	0.000333688	0.00135591
AA414768	83.7022	1.22989	0.309214	3.97746	6.96565e-05	0.000343879
Cldn3	245.896	1.22938	0.250446	4.90875	9.16577e-07	7.50188e-06
Artn	47.198	1.22848	0.283354	4.33551	1.4542e-05	8.67759e-05
Spin4	87.776	1.22845	0.3071	4.00016	6.32992e-05	0.000316128
Zfp157	738.004	1.22805	0.225987	5.43415	5.50568e-08	6.13446e-07
Gnal	319.185	1.22791	0.256432	4.78843	1.68091e-06	1.28049e-05
Lppr3	264.114	1.22501	0.191612	6.3932	1.62446e-10	3.20258e-09
Por	6618.26	1.22477	0.121257	10.1006	5.48861e-24	1.47775e-21
Fli1	449.78	1.22428	0.211349	5.79267	6.92768e-09	9.4673e-08
Cdca7	46.3474	1.22413	0.375507	3.25994	0.00111436	0.00388069
Sash1	4030.19	1.22387	0.170071	7.19622	6.19064e-13	2.0049e-11
Ccdc27	34.4423	1.22343	0.353599	3.45993	0.000540324	0.00206231
Fam20a	65.7333	1.22205	0.245758	4.97258	6.60693e-07	5.60067e-06
Trim16	838.893	1.22129	0.283117	4.31374	1.60514e-05	9.46556e-05
Hoxa1	54.1183	1.22062	0.257007	4.74935	2.04068e-06	1.51676e-05
4921507L20Rik	69.8084	1.22048	0.294165	4.14897	3.33975e-05	0.000180107
Ankrd61	79.9559	1.21902	0.391339	3.11501	0.00183941	0.00595498
Apbb2	3377.67	1.21795	0.202012	6.02909	1.6489e-09	2.61146e-08
Taf8	1032.05	1.2176	0.238415	5.10706	3.27215e-07	3.02079e-06
Proser1	1684.31	1.21753	0.169424	7.18628	6.65827e-13	2.14097e-11
Klhl25	452.841	1.2168	0.22399	5.43242	5.55955e-08	6.18684e-07
Nupl2	452.299	1.21653	0.177813	6.84163	7.82981e-12	1.99777e-10
Amotl2	6048.17	1.21463	0.246444	4.92862	8.2812e-07	6.88091e-06
Lrrc8e	115.682	1.21366	0.375095	3.2356	0.00121386	0.00417163
Map10	300.66	1.21299	0.281183	4.31388	1.60415e-05	9.46283e-05
Smim1	1206.31	1.21225	0.215961	5.61331	1.98496e-08	2.45757e-07
Elmo1	136.364	1.21211	0.185037	6.55065	5.72876e-11	1.24059e-09
Atoh8	39.2128	1.21193	0.438236	2.76547	0.00568413	0.0158308
Mir5133	10.4737	1.21156	0.467353	2.59239	0.00953121	0.02456
Tmem189	5261.51	1.21124	0.162024	7.47566	7.68176e-14	3.02128e-12
Grin3a	90.478	1.21106	0.265846	4.5555	5.22606e-06	3.46719e-05
Phlda2	75.1868	1.2107	0.457501	2.64633	0.00813702	0.0214471
Snora33	14.9857	1.20871	0.464154	2.60411	0.00921138	0.0238399
Nrm	39.1682	1.2087	0.303871	3.97765	6.95987e-05	0.000343688
Adgrl3	24.3935	1.20856	0.372083	3.2481	0.00116177	0.0040171
Stbd1	136.335	1.20763	0.414577	2.91293	0.00358054	0.010618
Arrdc4	2039.59	1.2073	0.28566	4.22635	2.37514e-05	0.000133225
Dhx58	64.1414	1.20635	0.224177	5.38121	7.3985e-08	7.95171e-07
Tgif1	906.309	1.2062	0.302691	3.98493	6.74995e-05	0.000334604
Klhl4	32.9979	1.20516	0.338368	3.56167	0.000368503	0.00147984
Clec11a	15.7958	1.20494	0.452062	2.66543	0.00768909	0.0204246
Limk1	214.619	1.20458	0.16467	7.3151	2.57189e-13	8.92198e-12
Gli1	11.6709	1.20448	0.492668	2.44481	0.0144927	0.0351107
Fcgr1	29.9046	1.20413	0.433265	2.7792	0.00544935	0.0152712
Nrip1	2826.19	1.2039	0.224886	5.35339	8.63222e-08	9.11689e-07
B830017H08Rik	330.126	1.20361	0.339847	3.54164	0.000397653	0.00158001
Sybu	116.221	1.20357	0.264176	4.55593	5.21551e-06	3.46274e-05
Galnt10	428.154	1.20355	0.228765	5.26106	1.43224e-07	1.43597e-06
Orc6	383.116	1.20273	0.293596	4.09654	4.19368e-05	0.000220811
Rabggtb	1618.88	1.20184	0.240426	4.99881	5.76851e-07	4.95987e-06
Lhfp	137.263	1.20166	0.29264	4.10629	4.02071e-05	0.000212635
Sectm1a	19.3883	1.20081	0.512079	2.34498	0.0190283	0.0443413
Gm6654	48.875	1.20022	0.292758	4.09969	4.13706e-05	0.000218339
Etnk2	324.89	1.19971	0.246737	4.8623	1.1603e-06	9.15598e-06
Poldip3	3600.8	1.19955	0.137823	8.70356	3.21631e-18	3.35245e-16
Hes2	9.43231	1.19915	0.499426	2.40105	0.0163481	0.0389776
Zfp574	781.972	1.19903	0.173012	6.93032	4.19891e-12	1.14764e-10
Srgn	283.795	1.19767	0.231258	5.17893	2.23158e-07	2.12542e-06
Taf5l	953.22	1.19748	0.204777	5.84772	4.98351e-09	7.04527e-08
Zfp963	465.063	1.19648	0.191767	6.23923	4.39719e-10	7.94799e-09
Tcf21	99.7438	1.19538	0.307669	3.88529	0.000102209	0.000480267
4930429F24Rik	33.9263	1.19461	0.441842	2.7037	0.00685722	0.0185592
Rela	2066.13	1.19452	0.209458	5.70291	1.1778e-08	1.53848e-07
Ngfr	19.8601	1.19415	0.361059	3.30736	0.000941805	0.00335225
Tap1	410.76	1.194	0.314066	3.80174	0.000143683	0.000647487
Atp2a1	52.7687	1.19326	0.381316	3.12932	0.00175213	0.00571652
Ing3	1128.38	1.19241	0.250317	4.76358	1.90184e-06	1.4259e-05
Rras	146.198	1.19224	0.204667	5.82524	5.7029e-09	7.96859e-08
Slc41a3	127.208	1.19117	0.266279	4.47337	7.69957e-06	4.90774e-05
Ifi27l2a	26.7576	1.19095	0.392321	3.03566	0.00240009	0.00749053
Adamtsl5	45.097	1.19032	0.348214	3.41835	0.000630027	0.00236182
Mafg	1737	1.19009	0.155792	7.63899	2.1893e-14	9.7997e-13
Fam209	36.792	1.18961	0.394387	3.01636	0.00255828	0.00791712
Map2k6	739.383	1.18924	0.24218	4.91055	9.08223e-07	7.44701e-06
Treh	431.531	1.18771	0.21483	5.52859	3.22819e-08	3.79865e-07
Rtn4r	107.206	1.1876	0.373099	3.18306	0.00145726	0.00488615
Nufip1	638.841	1.1871	0.270269	4.39231	1.12154e-05	6.8581e-05
A630033H20Rik	17.4168	1.18701	0.40602	2.92352	0.00346092	0.0103073
Cdca4	365.79	1.18658	0.229654	5.1668	2.38138e-07	2.25856e-06
Tmem45a	106.042	1.18619	0.361403	3.28218	0.00103009	0.00362005
Tmem265	645.306	1.186	0.152824	7.76057	8.45517e-15	4.17871e-13
Nt5c2	2476.53	1.18401	0.18339	6.45621	1.07355e-10	2.19567e-09
Adamts7	44.7074	1.18375	0.37413	3.16401	0.00155612	0.00517053
Ppm1j	61.0492	1.1837	0.337065	3.5118	0.000445078	0.00174046
A430033K04Rik	358.801	1.18356	0.258864	4.57214	4.82773e-06	3.23505e-05
Fam83g	483.975	1.1832	0.21858	5.41314	6.19304e-08	6.79953e-07
2700062C07Rik	308.194	1.18307	0.243392	4.86078	1.16924e-06	9.2185e-06
Champ1	1600.21	1.18194	0.153134	7.71834	1.17852e-14	5.65407e-13
Kcnt2	53.6724	1.18193	0.284943	4.14795	3.35466e-05	0.000180803
Bbs10	162.837	1.18174	0.389932	3.03063	0.00244041	0.00759796
Cytip	2665.99	1.18118	0.236265	4.99938	5.75157e-07	4.94767e-06
Txnrd1	15891	1.18096	0.202507	5.83172	5.48583e-09	7.68911e-08
Fam219aos	158.232	1.18068	0.154032	7.66518	1.78587e-14	8.11471e-13
1810026B05Rik	763.874	1.17956	0.384688	3.06628	0.00216741	0.00686167
Zfp957	45.7884	1.17926	0.273638	4.30957	1.63572e-05	9.60509e-05
Plek	251.351	1.17913	0.310303	3.79993	0.000144738	0.000651753
Gchfr	54.0382	1.17874	0.215848	5.46097	4.73544e-08	5.3523e-07
Zfand5	5804.57	1.17856	0.242048	4.86909	1.12114e-06	8.88583e-06
E130102H24Rik	203.091	1.17825	0.245193	4.80542	1.5443e-06	1.18593e-05
Sgip1	20.7038	1.17788	0.450516	2.6145	0.0089357	0.0232197
Ccdc85b	147.03	1.17717	0.322772	3.64707	0.000265249	0.00111043
Camk2n2	62.6319	1.17692	0.28965	4.06323	4.83978e-05	0.000250588
Tlr13	186.897	1.17599	0.305741	3.84637	0.000119881	0.000552088
Gng2	266.1	1.17523	0.264702	4.43984	9.00261e-06	5.6271e-05
Gzf1	2949.46	1.17515	0.15296	7.68269	1.55785e-14	7.24374e-13
Med13l	5356.97	1.17485	0.176871	6.64241	3.08599e-11	7.01111e-10
Tubb4a	18.1973	1.17431	0.430672	2.72668	0.00639745	0.0175013
Art4	88.5472	1.17383	0.248403	4.72552	2.29528e-06	1.67765e-05
Arhgef3	3454.92	1.17364	0.217645	5.39245	6.9505e-08	7.5213e-07
Coro2b	175.976	1.17322	0.304508	3.85282	0.000116764	0.000539662
Sdc3	356.529	1.17311	0.20278	5.78512	7.24605e-09	9.85196e-08
N4bp3	325.831	1.17119	0.190344	6.15304	7.6012e-10	1.30464e-08
Bag3	2501.35	1.17092	0.218228	5.3656	8.06815e-08	8.60173e-07
Jade2	2724.54	1.17045	0.158897	7.36607	1.75729e-13	6.30215e-12
Fkbp7	59.9932	1.16927	0.314178	3.72169	0.000197891	0.000857704
1810010H24Rik	35.0469	1.16901	0.286257	4.08376	4.43125e-05	0.000231697
D16Ertd472e	120.211	1.16813	0.291582	4.00618	6.17088e-05	0.000309299
Acvrl1	360.039	1.16796	0.239603	4.87457	1.09044e-06	8.70377e-06
Chst1	92.5708	1.16762	0.311137	3.75277	0.000174895	0.000768183
Ggta1	202.077	1.16712	0.23707	4.9231	8.51851e-07	7.06183e-06
Dtx2	511.803	1.16692	0.196421	5.94089	2.83483e-09	4.20193e-08
Macrod1	110.685	1.16679	0.19989	5.83715	5.31007e-09	7.47179e-08
Rab10os	274.424	1.16663	0.204705	5.6991	1.20444e-08	1.56759e-07
Gm14137	98.2351	1.16596	0.241982	4.81835	1.44747e-06	1.11824e-05
Vamp1	604.683	1.16583	0.185118	6.29776	3.01968e-10	5.6331e-09
Chrna2	32.3111	1.16579	0.372398	3.1305	0.00174507	0.00569886
Lbp	51.9211	1.1651	0.344047	3.38645	0.000708028	0.00260975
Zeb1	414.286	1.165	0.175059	6.6549	2.83502e-11	6.52307e-10
Slc2a1	4581.11	1.16476	0.193963	6.00509	1.91229e-09	2.98148e-08
Snai2	34.6204	1.16439	0.42145	2.76281	0.00573059	0.0159356
Grin2c	20.6539	1.16231	0.382303	3.04028	0.00236354	0.00738797
Tmem52	62.4258	1.16217	0.298897	3.8882	0.000100991	0.000475041
Rnf113a2	376.491	1.16182	0.236099	4.92089	8.61537e-07	7.12575e-06
Tagap	171.373	1.16168	0.246728	4.70835	2.49735e-06	1.80705e-05
Lnx2	1238.83	1.16163	0.19737	5.88556	3.96717e-09	5.72052e-08
Lcmt2	501.773	1.16144	0.214958	5.40313	6.54869e-08	7.13788e-07
Tomt	48.7342	1.15883	0.278129	4.16652	3.09287e-05	0.000168557
Plat	2147.45	1.15862	0.248182	4.66845	3.03478e-06	2.14096e-05
Mrpl23	18.8354	1.15798	0.40774	2.84	0.00451135	0.0129586
Rcn3	41.8921	1.15744	0.303591	3.81248	0.000137578	0.000623247
Snord2	85.5861	1.15722	0.357668	3.23547	0.00121444	0.00417281
Orc1	74.8711	1.15706	0.322868	3.58368	0.000338781	0.00137425
Ecm1	308.312	1.15692	0.160437	7.21106	5.55197e-13	1.82095e-11
Cnksr3	1368.31	1.15655	0.205189	5.63649	1.73546e-08	2.17403e-07
Wfdc2	536.9	1.15632	0.234239	4.9365	7.9539e-07	6.63647e-06
Stk35	3893.82	1.15501	0.148772	7.76362	8.25411e-15	4.09055e-13
Aff1	14998	1.15459	0.130096	8.87493	6.99764e-19	8.35963e-17
Dot1l	3557.38	1.15388	0.195948	5.88867	3.89317e-09	5.62281e-08
Tomm34	916.357	1.15291	0.173207	6.65628	2.80839e-11	6.47005e-10
Tox	57.8708	1.15199	0.2674	4.3081	1.64663e-05	9.65971e-05
Rexo1	1587.78	1.15195	0.15274	7.54189	4.63191e-14	1.92081e-12
Aprt	266.026	1.1515	0.190621	6.0408	1.53348e-09	2.44583e-08
Rhoc	640.046	1.15034	0.207088	5.55484	2.77868e-08	3.32171e-07
Rab7b	101.158	1.1494	0.294744	3.89965	9.63312e-05	0.000457179
Smg8	837.71	1.14912	0.183434	6.26451	3.74009e-10	6.85646e-09
Chic2	769.271	1.14859	0.229166	5.01204	5.38571e-07	4.67081e-06
Xrra1	44.9579	1.14856	0.450171	2.55137	0.0107299	0.0271773
Mknk2	8491.57	1.14744	0.136059	8.43341	3.3575e-17	2.6797e-15
Ddx60	88.6966	1.14574	0.347806	3.29418	0.000987075	0.00348587
Gstt2	1232.92	1.14514	0.25686	4.45824	8.2635e-06	5.22853e-05
Morn3	18.9184	1.14509	0.420866	2.72079	0.00651264	0.0177545
Epb4.1l4aos	40.4479	1.14492	0.402828	2.84221	0.00448026	0.0128873
Ptpn1	3575.67	1.14459	0.1167	9.80794	1.04072e-22	2.23494e-20
Dlg5	5974.04	1.14442	0.183472	6.23757	4.44407e-10	8.00864e-09
Uap1	6157.58	1.14414	0.172179	6.64502	3.03179e-11	6.91409e-10
Hsd17b7	2239.16	1.14393	0.164445	6.9563	3.49324e-12	9.72447e-11
Fam207a	1038.55	1.14269	0.156152	7.3178	2.52063e-13	8.77791e-12
1810055G02Rik	424.511	1.14267	0.175858	6.49773	8.15431e-11	1.70447e-09
Lrg1	73.0962	1.14183	0.343566	3.32348	0.000889033	0.00319048
Lnx1	1070.41	1.14181	0.321875	3.54737	0.000389094	0.00155147
Mfsd6l	96.2904	1.14087	0.222497	5.12757	2.935e-07	2.73693e-06
Kat7	3903.23	1.14054	0.150215	7.59274	3.13219e-14	1.36808e-12
H2-Ab1	650.063	1.14051	0.345762	3.29853	0.000971922	0.00344179
Rnf8-cmtr1	25.4369	1.14048	0.377426	3.02173	0.00251335	0.00779278
Apobec1	230.372	1.14033	0.256391	4.44762	8.68263e-06	5.46688e-05
Cd300lg	319.852	1.13981	0.265099	4.29957	1.71134e-05	9.97738e-05
Esm1	129.751	1.13948	0.309986	3.67591	0.000237002	0.00100477
Fbxl12	571.504	1.13924	0.209868	5.42835	5.68776e-08	6.31763e-07
Tspyl5	181.067	1.13917	0.231568	4.91939	8.6813e-07	7.17371e-06
Ccdc120	1582.27	1.13827	0.267994	4.24737	2.16293e-05	0.000122426
Psd	349.295	1.13799	0.230524	4.93656	7.95128e-07	6.63647e-06
Tfeb	644.857	1.13695	0.174124	6.52957	6.59582e-11	1.39993e-09
Ing5	1782.99	1.1368	0.1869	6.0824	1.18394e-09	1.94687e-08
Cd28	47.4163	1.13671	0.395259	2.87587	0.0040292	0.0117648
Fscn2	36.1145	1.13649	0.382889	2.96819	0.00299554	0.00909401
Sprtn	901.039	1.13647	0.231515	4.90884	9.16173e-07	7.50188e-06
Col6a1	115.944	1.1351	0.254972	4.45188	8.51205e-06	5.3726e-05
Dach1	1317.2	1.13451	0.256478	4.42343	9.71466e-06	6.01589e-05
Phf11d	67.3327	1.13434	0.202737	5.59513	2.20463e-08	2.69257e-07
Etv4	37.4458	1.13423	0.375241	3.02267	0.00250558	0.00777534
Ccdc152	96.1928	1.1335	0.255487	4.43663	9.13787e-06	5.69979e-05
Cblb	2944.54	1.1329	0.214943	5.27072	1.35892e-07	1.36795e-06
Gm15694	23.059	1.13251	0.412857	2.74311	0.00608609	0.0167588
Il16	256.075	1.13246	0.268725	4.21419	2.50676e-05	0.000139998
Glt8d2	17.2483	1.13004	0.47665	2.3708	0.0177494	0.0417774
Clic4	9962.33	1.12896	0.157654	7.161	8.00905e-13	2.53911e-11
Topors	3090.82	1.1286	0.181875	6.20537	5.45693e-10	9.67922e-09
Rgs9bp	55.4438	1.12842	0.26676	4.23009	2.33602e-05	0.000131194
6820431F20Rik	177.852	1.12751	0.22147	5.09105	3.56077e-07	3.25559e-06
Phf13	766.686	1.12732	0.280684	4.01634	5.91089e-05	0.000297923
Gatsl3	239.093	1.12716	0.236113	4.7738	1.80786e-06	1.36394e-05
Dnajc4	155.073	1.12626	0.178017	6.32667	2.50503e-10	4.7268e-09
Adra2c	13.6172	1.12607	0.490871	2.29402	0.0217895	0.0496212
C1qb	326.367	1.12599	0.288614	3.90136	9.56547e-05	0.000454801
Rgs9	117.328	1.12587	0.221906	5.07363	3.90291e-07	3.52729e-06
6430562O15Rik	14.6914	1.12583	0.42128	2.6724	0.00753109	0.020064
Sec14l1	8568.18	1.12532	0.186678	6.02813	1.65871e-09	2.62469e-08
Ercc1	222.882	1.12483	0.249595	4.50663	6.58645e-06	4.27078e-05
Alkbh1	520.199	1.12477	0.24158	4.65589	3.22582e-06	2.25881e-05
Fam71e1	19.8067	1.1247	0.383854	2.93003	0.00338924	0.0101357
Ctdp1	1029.2	1.12469	0.163551	6.87673	6.12427e-12	1.61043e-10
Etv3	2226.11	1.12462	0.164142	6.85153	7.30635e-12	1.88016e-10
Lrrc8a	3479.54	1.12414	0.144218	7.79468	6.45702e-15	3.26269e-13
Il33	180.773	1.12409	0.305734	3.67668	0.000236288	0.00100221
Unc45b	31.1245	1.12387	0.320725	3.50415	0.000458072	0.00178586
Nfkb2	967.252	1.12381	0.240005	4.68244	2.83476e-06	2.01641e-05
2310047M10Rik	328.75	1.12373	0.256805	4.3758	1.20991e-05	7.3363e-05
Clcn2	611.714	1.12359	0.219186	5.12622	2.95619e-07	2.75447e-06
Bgn	799.518	1.12317	0.305131	3.68093	0.000232383	0.000988201
Fndc1	27.7724	1.12276	0.393539	2.85298	0.0043312	0.0125089
Grhl1	350.06	1.1222	0.270611	4.14691	3.36986e-05	0.000181459
Eif5a2	945.66	1.12178	0.233984	4.79424	1.6329e-06	1.24655e-05
Cyb561d1	936.592	1.12112	0.117924	9.50711	1.96035e-21	3.60844e-19
Rab37	12.2914	1.121	0.448533	2.49926	0.0124451	0.0308885
Ccdc85c	229.679	1.12072	0.187576	5.97476	2.30432e-09	3.50487e-08
P4htm	44.6244	1.11993	0.25947	4.31624	1.58707e-05	9.38046e-05
Cenpa	45.06	1.11833	0.275177	4.06405	4.82286e-05	0.000249999
Cdc37l1	14030.7	1.11776	0.179714	6.21966	4.98221e-10	8.91609e-09
Nr6a1	1028.48	1.11745	0.196624	5.68318	1.32214e-08	1.70601e-07
Nbl1	172.409	1.11677	0.291447	3.83182	0.000127197	0.000581262
Dmrt2	448.212	1.11632	0.280475	3.98009	6.88884e-05	0.000340553
Gm10509	188.719	1.11559	0.261157	4.27172	1.93973e-05	0.000111577
Phf24	46.0497	1.11551	0.453523	2.45966	0.0139067	0.0338711
Adamts12	36.3669	1.11501	0.44568	2.50182	0.0123556	0.0306959
Disc1	14.7508	1.11409	0.43568	2.55712	0.0105542	0.0267925
Emc8	976.055	1.11364	0.148902	7.47903	7.4874e-14	2.96196e-12
Mphosph6	372.034	1.11343	0.30268	3.67856	0.000234554	0.000996025
Tnnt2	51.2369	1.11162	0.352429	3.15416	0.00160961	0.00531888
Pcsk9	185.617	1.11146	0.326107	3.40827	0.000653771	0.0024379
B3gnt3	64.8719	1.11117	0.360342	3.08365	0.00204476	0.00653071
Cyp1b1	1461.44	1.11091	0.341873	3.24949	0.00115611	0.00400135
Edar	70.2265	1.11052	0.409166	2.71412	0.00664531	0.018067
Lbh	1790.12	1.10983	0.207786	5.34122	9.23216e-08	9.67918e-07
Mlycd	1081.33	1.10828	0.136631	8.11148	5.00061e-16	3.15406e-14
Rhobtb1	1504.79	1.10812	0.304334	3.64113	0.000271446	0.00113269
Smad7	1719.2	1.10802	0.294133	3.76708	0.000165168	0.000731516
Jmjd1c	7821.14	1.10798	0.216867	5.10903	3.23812e-07	2.99091e-06
Usp18	78.3535	1.10796	0.219445	5.04894	4.44264e-07	3.93619e-06
Hes6	491.981	1.10779	0.163471	6.77672	1.22935e-11	3.02954e-10
Il17rd	1144.16	1.10743	0.251375	4.4055	1.05541e-05	6.48228e-05
Zfp212	776.407	1.10674	0.236709	4.67554	2.93181e-06	2.07807e-05
Radil	13.0315	1.10612	0.47526	2.32739	0.0199445	0.0460901
Hid1	204.505	1.10571	0.227526	4.85973	1.17547e-06	9.25951e-06
Ntf3	27.2258	1.10555	0.389454	2.83873	0.0045294	0.0129981
Hoxa5	536.126	1.10429	0.255885	4.31557	1.59191e-05	9.3964e-05
Pde4b	1363.14	1.10428	0.270885	4.07658	4.57038e-05	0.000238074
Ntng1	14.0862	1.10358	0.443796	2.48668	0.0128942	0.0318104
Atp8b4	175.472	1.1034	0.258458	4.26918	1.96189e-05	0.000112601
Rabl3	522.928	1.10322	0.219558	5.02475	5.04101e-07	4.41003e-06
Prkg1	173.127	1.10317	0.200294	5.50776	3.63419e-08	4.21783e-07
Zfp703	968.204	1.1031	0.218959	5.03793	4.70599e-07	4.14508e-06
Ip6k2	2130.95	1.10248	0.263505	4.18391	2.86539e-05	0.000157588
Fabp5	28.9426	1.10235	0.29621	3.72152	0.000198029	0.00085789
Cnnm4	1945.11	1.10168	0.142766	7.71669	1.19386e-14	5.7125e-13
Zfp36l1	5734.94	1.10126	0.257719	4.2731	1.92775e-05	0.000110995
Itga4	338.206	1.10033	0.224662	4.89769	9.69689e-07	7.8916e-06
Yod1	890.207	1.09956	0.257352	4.27261	1.93202e-05	0.000111205
Mcm5	235.552	1.09862	0.30595	3.59085	0.000329597	0.00134114
Mnda	23.2454	1.09809	0.462584	2.37381	0.0176055	0.0414964
Gm5088	22.0097	1.09717	0.462411	2.37272	0.0176578	0.0415942
Zfp39	267.686	1.09701	0.242253	4.52837	5.94409e-06	3.89627e-05
Hao2	1016.31	1.09669	0.395068	2.77595	0.005504	0.0153981
BC037704	48.6631	1.09664	0.221867	4.94275	7.70266e-07	6.4597e-06
Nup62	832.774	1.09576	0.188469	5.814	6.09957e-09	8.43789e-08
Rasl12	277.307	1.09496	0.294607	3.71667	0.000201867	0.000872419
Tnfrsf11b	12.8586	1.09397	0.467747	2.33882	0.019345	0.0449465
Asb14	80.0216	1.09375	0.359724	3.04052	0.00236168	0.00738343
Lrrc29	140.509	1.09324	0.229481	4.76394	1.8985e-06	1.42399e-05
Spata2	1616.02	1.09265	0.155734	7.01613	2.28098e-12	6.61522e-11
Nr1h2	1323.27	1.09202	0.182251	5.99183	2.07489e-09	3.19905e-08
Mutyh	52.8182	1.09171	0.207853	5.25233	1.50185e-07	1.49761e-06
Xrcc3	854.245	1.09168	0.186992	5.83811	5.27949e-09	7.44037e-08
Auts2	1086.36	1.09117	0.255029	4.27862	1.8806e-05	0.000108592
Zfand2a	914.682	1.09041	0.156593	6.96337	3.32239e-12	9.32076e-11
Ggt1	5255.67	1.08959	0.206283	5.28204	1.27756e-07	1.29909e-06
Fam151a	47.3109	1.08777	0.46846	2.32201	0.0202324	0.0466179
Siva1	75.5361	1.08751	0.288609	3.76811	0.000164489	0.000728868
Sds	17.6915	1.08746	0.377053	2.88409	0.0039255	0.0114955
Mks1	355.464	1.08716	0.206038	5.27649	1.31681e-07	1.33192e-06
Rnf150	313.641	1.08675	0.266851	4.07249	4.6514e-05	0.000241945
Lrrc73	30.3786	1.08623	0.321935	3.37405	0.000740706	0.00271356
Sox18	48.0996	1.0857	0.43033	2.52294	0.0116378	0.0291127
Cbs	1596.19	1.08567	0.273647	3.9674	7.2661e-05	0.000356662
Fbn1	433.392	1.08533	0.30541	3.55369	0.000379872	0.00151974
Rnf144a	335.244	1.08483	0.281768	3.85009	0.000118076	0.000545027
Cxx1a	75.3869	1.08388	0.23116	4.68887	2.74724e-06	1.96112e-05
Rmnd5b	1150.53	1.08326	0.202813	5.34118	9.23436e-08	9.67918e-07
Sp2	808.986	1.083	0.205112	5.28002	1.2917e-07	1.31191e-06
Utp14b	166.534	1.08278	0.392045	2.76187	0.00574719	0.0159709
Zik1	152.449	1.08251	0.240393	4.5031	6.69698e-06	4.32999e-05
Cpeb4	20896.5	1.0819	0.173918	6.22076	4.94749e-10	8.86273e-09
Synpo2	146.709	1.08125	0.305115	3.54374	0.000394491	0.00156892
Flt1	1547.65	1.08067	0.301473	3.58464	0.000337549	0.00136955
Adra1b	22.7434	1.08065	0.43201	2.50145	0.0123686	0.0307198
Lemd3	1935.91	1.07965	0.17805	6.06374	1.32989e-09	2.16126e-08
Pik3r5	119.164	1.07932	0.330696	3.26379	0.00109932	0.00383644
Piezo1	8032.73	1.07903	0.181179	5.95557	2.59162e-09	3.89261e-08
Akna	258.909	1.07849	0.177984	6.05946	1.36578e-09	2.21757e-08
Tcf4	2101.28	1.07764	0.183363	5.87709	4.1753e-09	5.98239e-08
Napa	1702.56	1.07757	0.160396	6.71819	1.83992e-11	4.36141e-10
Fcho1	61.5164	1.07728	0.20629	5.22214	1.76866e-07	1.72926e-06
Bcar1	2985.04	1.07727	0.223414	4.82183	1.42246e-06	1.10128e-05
Lysmd3	1935.35	1.07717	0.179623	5.99682	2.01222e-09	3.11307e-08
Snhg17	401.638	1.07664	0.233207	4.61666	3.89972e-06	2.67581e-05
Gclc	26943.1	1.07657	0.281623	3.82275	0.000131971	0.000600409
Fem1c	2005.87	1.07557	0.129822	8.28499	1.18117e-16	8.2938e-15
Adam15	953.623	1.0754	0.15476	6.94883	3.68329e-12	1.02103e-10
Mynn	2048.97	1.07502	0.20079	5.35397	8.60458e-08	9.09303e-07
Hivep2	4372.46	1.07472	0.223288	4.81316	1.4856e-06	1.14524e-05
Iffo1	407.514	1.07459	0.199384	5.38956	7.0631e-08	7.62485e-07
Epha4	563.151	1.07427	0.267907	4.00986	6.0755e-05	0.000304941
Dbndd1	220.21	1.07387	0.244307	4.39557	1.10483e-05	6.76509e-05
Dnajb1	1255.63	1.07381	0.194999	5.50676	3.65504e-08	4.23561e-07
Rbm38	205.661	1.07374	0.237823	4.51486	6.33582e-06	4.12407e-05
Dusp16	4952.31	1.07345	0.160036	6.70757	1.97899e-11	4.66043e-10
Smarcd1	1135.77	1.07175	0.186467	5.74764	9.04994e-09	1.21107e-07
Ncf4	33.1468	1.07174	0.451108	2.37579	0.0175114	0.041304
Mast4	2258.2	1.07065	0.29448	3.63572	0.000277207	0.00115353
Tigd5	132.046	1.07053	0.232419	4.60601	4.10469e-06	2.7973e-05
Zdhhc14	253.578	1.07021	0.173278	6.17626	6.56364e-10	1.14619e-08
Stk17b	1186	1.07015	0.21808	4.90713	9.24167e-07	7.56056e-06
Tmem2	2692.61	1.0698	0.128703	8.31215	9.39838e-17	6.7815e-15
Pdxp	44.8181	1.06913	0.306192	3.49169	0.000479973	0.00186118
Hoxa11os	14.2194	1.06844	0.452466	2.36138	0.0182072	0.0427414
Dbi	1547.79	1.06831	0.14731	7.25215	4.10216e-13	1.378e-11
Shank2	1598.51	1.06738	0.210615	5.06791	4.02198e-07	3.61137e-06
Mcm2	598.051	1.06671	0.207156	5.14929	2.61469e-07	2.463e-06
Tomm20	3448.48	1.0663	0.150932	7.06476	1.60898e-12	4.78951e-11
Dennd3	1893.81	1.06558	0.218346	4.8802	1.05976e-06	8.49647e-06
4930563D23Rik	270.635	1.0646	0.290711	3.66208	0.000250177	0.0010532
Mtch1	1450.36	1.06441	0.146387	7.27121	3.56274e-13	1.20805e-11
Mthfd2	1079	1.06397	0.283786	3.74921	0.000177395	0.000778218
Piga	2757.59	1.06316	0.21783	4.88065	1.05735e-06	8.48086e-06
Syk	339.201	1.06298	0.210377	5.05271	4.35582e-07	3.87449e-06
Ercc5	1655.24	1.06275	0.107821	9.85662	6.41732e-23	1.42916e-20
Tcp11	14.9049	1.06256	0.41713	2.54732	0.0108553	0.0274333
Pqlc3	215.019	1.06223	0.266895	3.97996	6.89265e-05	0.000340648
Slc22a21	402.719	1.06123	0.255739	4.14967	3.32957e-05	0.000179665
Zfp507	2083.05	1.06068	0.166413	6.37381	1.8439e-10	3.5689e-09
Six1	20.1419	1.05936	0.45608	2.32274	0.0201931	0.0465631
Mob3a	464.554	1.05931	0.186694	5.67404	1.3947e-08	1.78977e-07
B4galt5	2489.49	1.05929	0.171126	6.19009	6.01287e-10	1.05821e-08
Gtpbp6	89.866	1.0584	0.226825	4.66618	3.06858e-06	2.16143e-05
Zfp777	926.411	1.05707	0.192103	5.50262	3.74185e-08	4.3241e-07
Aldob	47427.1	1.05693	0.249	4.2447	2.18888e-05	0.000123623
Hpx	20.3644	1.05617	0.403701	2.61621	0.00889116	0.0231209
2610307P16Rik	21.0631	1.0561	0.372405	2.83591	0.00456958	0.0131009
Fzd8	552.745	1.05578	0.272501	3.87443	0.000106873	0.00049857
Rybp	1587.89	1.05515	0.15473	6.81929	9.14887e-12	2.31793e-10
Chd2	5835.19	1.05503	0.17308	6.09559	1.09035e-09	1.80945e-08
Arsa	238.9	1.05492	0.245748	4.2927	1.76512e-05	0.000102514
Dll4	176.654	1.05489	0.234899	4.49084	7.09419e-06	4.56554e-05
Gcnt2	4897.32	1.05456	0.220036	4.79265	1.64593e-06	1.25543e-05
Ust	119.126	1.05405	0.35644	2.95717	0.00310475	0.00939078
Sema3d	211.736	1.05346	0.324911	3.2423	0.0011857	0.00408339
Bcar3	2213.6	1.05324	0.24896	4.23057	2.33102e-05	0.000130954
Acly	6103.58	1.05076	0.208635	5.03634	4.7451e-07	4.17139e-06
Actr5	282.826	1.05068	0.195969	5.36144	8.25629e-08	8.77122e-07
Tuba1c	1142.25	1.05065	0.163239	6.43627	1.22447e-10	2.4768e-09
Kcnk6	77.299	1.05063	0.298739	3.51688	0.000436646	0.00171381
Susd3	1204.55	1.04984	0.254839	4.11962	3.795e-05	0.000201703
Avpi1	193.087	1.04927	0.234679	4.47111	7.78163e-06	4.95246e-05
Hopx	98.0372	1.04881	0.35575	2.94816	0.00319667	0.00963486
Adprhl2	497.069	1.04842	0.206078	5.08752	3.6278e-07	3.30682e-06
Pmvk	554.457	1.04824	0.264371	3.96506	7.33787e-05	0.000360087
Apba1	109.456	1.04774	0.20928	5.00639	5.54611e-07	4.79378e-06
Map3k14	617.599	1.0474	0.252171	4.15353	3.27388e-05	0.00017719
Aim2	53.3513	1.04672	0.340623	3.07296	0.00211946	0.00673472
Csnk1e	1039.16	1.04642	0.183462	5.70376	1.17192e-08	1.53302e-07
Ppargc1b	507.552	1.04567	0.278568	3.75372	0.000174228	0.000765626
Slc51b	81.0752	1.04533	0.209482	4.99007	6.03574e-07	5.15037e-06
Tmem198	73.6467	1.04508	0.23101	4.52396	6.06922e-06	3.96964e-05
Trp53i13	174.881	1.04283	0.199103	5.23763	1.6265e-07	1.60594e-06
Ddt	420.402	1.04282	0.17088	6.10263	1.04337e-09	1.73949e-08
Vasn	1453.61	1.04278	0.254488	4.09755	4.17552e-05	0.000219983
BC030499	42.8353	1.04211	0.282671	3.68665	0.000227229	0.000969028
2020-03-07	4051.86	1.04173	0.174315	5.97617	2.2844e-09	3.48337e-08
Ankrd33b	6827.39	1.04093	0.269531	3.86201	0.000112457	0.000522032
E030011O05Rik	73.8956	1.03892	0.279147	3.72177	0.000197833	0.000857658
H2-Eb1	894.069	1.03848	0.329893	3.14793	0.00164432	0.00541593
Plekhf2	3401.74	1.03775	0.205163	5.05815	4.23351e-07	3.77687e-06
Dnaja4	851.465	1.03766	0.178899	5.80027	6.62085e-09	9.08367e-08
Dnajb2	1696.07	1.03731	0.142515	7.27862	3.37256e-13	1.14788e-11
Fam110c	677.701	1.03718	0.243381	4.26154	2.03023e-05	0.000115897
Lss	1039.93	1.03651	0.139377	7.43673	1.03206e-13	3.93186e-12
Txndc11	1589.28	1.0362	0.0942375	10.9956	4.0115e-28	2.06753e-25
Klf3	2083.34	1.03607	0.166385	6.22698	4.7552e-10	8.52675e-09
Glt28d2	694.567	1.03552	0.375058	2.76096	0.00576315	0.0160064
Inafm1	323.518	1.0354	0.226226	4.57684	4.72055e-06	3.16911e-05
Pard6g	138.718	1.03494	0.240059	4.31117	1.62391e-05	9.54501e-05
Tagln	651.458	1.03474	0.261802	3.95237	7.73796e-05	0.000377665
Itga9	481.612	1.03468	0.230716	4.48467	7.30283e-06	4.68144e-05
Gltscr2	964.219	1.03354	0.196888	5.24937	1.52618e-07	1.51936e-06
Riok1	747.561	1.03347	0.214775	4.81188	1.49518e-06	1.15214e-05
BC029214	198.702	1.03131	0.201132	5.12752	2.93584e-07	2.73693e-06
Cd160	46.1723	1.03052	0.427126	2.41268	0.0158356	0.0379209
Adgrd1	36.5125	1.0297	0.403344	2.5529	0.010683	0.0270736
Tmem86a	491.112	1.02963	0.301716	3.41259	0.00064348	0.00240525
Mybpc3	19.5121	1.02949	0.440611	2.33651	0.0194647	0.0451955
Pram1	125.929	1.02948	0.285691	3.60346	0.000314011	0.00128513
4930413G21Rik	165.5	1.02947	0.395081	2.60573	0.00916799	0.0237515
Gpx4	1311.96	1.0294	0.230788	4.46038	8.18133e-06	5.18199e-05
Mcrs1	601.826	1.02935	0.159666	6.44692	1.14145e-10	2.31875e-09
Gbp4	107.074	1.02781	0.372146	2.76184	0.00574773	0.0159709
Ihh	387.18	1.02733	0.256633	4.00311	6.25151e-05	0.000312732
Arid5b	1696.49	1.02707	0.232649	4.4147	1.01148e-05	6.24437e-05
B3gnt4	19.8563	1.02509	0.419342	2.44452	0.0145045	0.0351345
Dgat1	829.336	1.02395	0.126756	8.07812	6.57702e-16	4.04925e-14
Akap5	123.609	1.02344	0.318035	3.21801	0.00129081	0.00440336
Napb	469.712	1.02335	0.2019	5.06861	4.0074e-07	3.60007e-06
Cdc6	93.625	1.02269	0.311324	3.28497	0.00101993	0.00358717
Vamp2	2906.83	1.02203	0.236299	4.32515	1.52426e-05	9.05075e-05
Ngfrap1	272.038	1.02181	0.26105	3.91422	9.06968e-05	0.000433858
Gm15408	28.754	1.0217	0.318924	3.20358	0.00135729	0.0045971
Tma16	106.918	1.02152	0.271284	3.7655	0.000166214	0.000735109
Kcnh7	56.8388	1.02136	0.427313	2.3902	0.0168391	0.0399739
Med29	240.153	1.02119	0.186938	5.46274	4.68828e-08	5.30897e-07
Stox2	1847.71	1.02113	0.254084	4.01888	5.84748e-05	0.000295139
Elf2	2430.49	1.02106	0.19035	5.3641	8.13555e-08	8.65313e-07
Mir186	31.2651	1.02062	0.357448	2.85531	0.00429948	0.0124292
Repin1	1319.88	1.01997	0.17971	5.67566	1.38155e-08	1.77632e-07
Tmem229b	99.9804	1.01986	0.264811	3.85125	0.000117514	0.000542854
Use1	299.253	1.0191	0.160545	6.34774	2.185e-10	4.17534e-09
Gpatch3	212.464	1.01844	0.273784	3.71985	0.000199343	0.000863375
Lrig2	2514.32	1.01805	0.195679	5.20266	1.96454e-07	1.90018e-06
Kif17	22.2728	1.01792	0.441767	2.3042	0.0212116	0.0484963
[truncated: 5,937 more rows]
