# Supplementary material for: Snapshots of nascent RNA reveal cell- and stimulus-specific responses to acute kidney injury
Source: JCI Insight. 2022 Mar 22;7(6):e146374. doi: 10.1172/jci.insight.146374 (PMC8986083; doi:10.1172/jci.insight.146374)
Supplement: Supplemental table 5 [file jciinsight-7-146374-s074.xlsx]

## Sheet: Table 5 Hoxb7Cre  iAKI vs vAKI
This chart lists genes that are oppositely regulated by stimuli (Hoxb7Cre pool)
Gene	Log2 Fold Change iAKI	padj iAKI	Log2 Fold Change vAKI	padj vAKI	Log2 diff
Slitrk6	1.90815	0.00090824	-2.59837	1.06424e-05	4.50653
Gm10845	1.80466	0.00319348	-2.56759	0.0028505	4.37225
8430423G03Rik	1.33548	0.0297237	-2.45837	0.0102727	3.79385
Zfp239	1.32126	0.00178256	-2.32114	2.08753e-07	3.6424
Mro	1.9468	0.0100386	-1.69077	0.0303613	3.63757
Gp2	1.03324	0.0186082	-2.204	2.48815e-08	3.23724
Stra6l	1.37581	0.000138719	-1.80969	4.67661e-07	3.1855
Ccr5	1.32295	0.00720045	-1.70908	0.00108175	3.03203
Gm20939	1.11441	0.0158767	-1.69639	0.000158377	2.81081
Timd2	1.3176	0.00227172	-1.44905	0.000429146	2.76664
Cd84	1.60831	7.32099e-05	-1.05034	0.0316923	2.65865
Cldn19	1.25917	0.000188821	-1.3288	5.26516e-05	2.58797
2810417H13Rik	1.26761	0.000597842	-1.23448	0.00384683	2.50208
Hkdc1	1.42695	1.11289e-05	-1.02239	0.00458223	2.44935
Itgb6	1.39239	0.000410972	-1.00758	0.00880372	2.39997
Map2k6	-1.00245	0.00047387	1.18924	7.44701e-06	-2.19168
Car14	-1.14336	0.000113771	1.2591	4.78684e-06	-2.40247
Gatsl3	-1.2837	4.22308e-06	1.12716	1.36394e-05	-2.41085
Adra2c	-1.60695	0.0382698	1.12607	0.0496212	-2.73302
E130012A19Rik	-1.49818	0.000157053	1.43347	5.63621e-05	-2.93165
Egr1	-1.74385	0.0467095	2.10987	0.00661074	-3.85373
Cyp27b1	-1.06137	0.00214219	3.293	3.07881e-28	-4.35437
Hmox1	-2.36241	0.0318307	2.00353	0.049013	-4.36594
Hist3h2ba	-3.95514	0.0190309	4.33654	3.14788e-07	-8.29168
