# Supplementary material for: Snapshots of nascent RNA reveal cell- and stimulus-specific responses to acute kidney injury
Source: JCI Insight. 2022 Mar 22;7(6):e146374. doi: 10.1172/jci.insight.146374 (PMC8986083; doi:10.1172/jci.insight.146374)
Supplement: Supplemental table 6 [file jciinsight-7-146374-s075.xlsx]

## Sheet: Table 6 Atp6v1b1Cre iAKI
This chart lists genes that are regulated by iAKI (Atp6v1b1Cre compared with control pulldown)
Gene	baseMean	log2FoldChange	lfcSE	stat	pvalue	padj
Chil3	6.97361	6.81367	1.66693	4.08756	4.35934e-05	0.00110416
Havcr1	872.14	5.96932	0.881277	6.77349	1.25716e-11	8.67665e-09
Fgg	259.889	5.09773	0.708719	7.19288	6.34403e-13	7.33416e-10
Fgb	23.9431	5.02641	1.25324	4.01072	6.05332e-05	0.00140609
Trem1	10.9747	4.69364	0.943859	4.97282	6.59853e-07	4.74655e-05
Lcn2	545.951	4.41926	0.739763	5.97388	2.31674e-09	4.59214e-07
Serpina10	46.3637	3.97655	0.669793	5.93698	2.90317e-09	5.33952e-07
Krt4	8.35352	3.62549	0.971455	3.73202	0.000189951	0.00320246
Crlf1	16.2849	3.57068	0.888111	4.02054	5.80652e-05	0.00136201
S100a9	5.53254	3.55779	0.844666	4.21207	2.53041e-05	0.00074404
Krt20	244.062	3.52136	0.767188	4.58996	4.43338e-06	0.000201557
B430306N03Rik	5.20985	3.41875	0.810102	4.22015	2.4414e-05	0.000723701
Aqp8	6.00879	3.3135	0.749097	4.42332	9.7195e-06	0.000358113
Slfn4	11.4492	3.30562	0.51424	6.42815	1.29163e-10	4.97738e-08
Gm3776	7.26105	3.19763	0.941352	3.39685	0.000681663	0.00801767
Ms4a8a	5.41877	2.9979	0.839683	3.57028	0.000356606	0.00502759
Timp1	19.0549	2.94151	0.623352	4.71885	2.37176e-06	0.000124633
Sox9	144.784	2.92326	0.481842	6.06683	1.30456e-09	2.97383e-07
Cd209b	8.02913	2.90286	0.914735	3.17345	0.00150641	0.0144868
Sprr2f	8.35198	2.88761	0.935057	3.08816	0.00201399	0.017754
Gsta1	18.4836	2.87394	0.789725	3.63917	0.00027352	0.00418493
Clec4d	20.0902	2.86799	0.60061	4.77513	1.79594e-06	0.000103442
Mmp7	6.34812	2.80076	0.850239	3.29408	0.000987448	0.010584
Htr3a	20.8522	2.63275	0.640667	4.10939	3.96699e-05	0.00103225
Msr1	60.4692	2.63052	0.482324	5.45384	4.92929e-08	5.69861e-06
Fgf21	9.12962	2.60319	0.888897	2.92856	0.00340533	0.02554
Nppb	6.31786	2.58026	0.917948	2.8109	0.0049403	0.0330135
Smpx	5.187	2.57466	0.720517	3.57335	0.000352437	0.00499729
Gabrp	10.2119	2.56512	0.77268	3.31976	0.000900935	0.00979948
3300005D01Rik	14.1147	2.53234	0.798789	3.17023	0.00152319	0.0145961
Col1a1	204.725	2.51854	0.443316	5.68112	1.33812e-08	1.93371e-06
F630042J09Rik	31.7092	2.45769	0.571295	4.30196	1.69293e-05	0.000548796
Slc34a2	522.688	2.44136	0.567711	4.30036	1.70523e-05	0.000550687
Spp1	18283.3	2.43933	0.586482	4.15926	3.19285e-05	0.000881571
Dpep2	16.8063	2.38605	0.531644	4.48806	7.18751e-06	0.000289378
2010003K11Rik	76.9643	2.37732	0.43837	5.4231	5.8573e-08	6.449e-06
Retn	14.8694	2.36909	0.498857	4.74903	2.04396e-06	0.000113293
Cxcl5	5.47089	2.35839	0.894188	2.63746	0.00835285	0.0476864
Arg1	32.7279	2.32161	0.469099	4.94908	7.45659e-07	5.15747e-05
Itih4	14.3784	2.29412	0.611067	3.75428	0.000173837	0.00298539
C5ar2	12.8222	2.22768	0.645023	3.45365	0.00055306	0.00684872
Npy	20.3161	2.18814	0.829022	2.63942	0.00830482	0.0474959
Gjb4	31.0607	2.15845	0.51679	4.17664	2.95846e-05	0.000829857
Dnmt3l	4.66265	2.14835	0.748505	2.87019	0.0041023	0.0290954
C5ar1	95.2067	2.11495	0.402782	5.25085	1.51401e-07	1.37497e-05
Fpr2	5.46199	2.08982	0.66992	3.1195	0.00181156	0.016435
Ccr1	38.0104	2.07587	0.444108	4.67424	2.95043e-06	0.000148762
Adamts4	34.059	2.07281	0.576639	3.59463	0.000324849	0.0047452
Apoc3	70.3755	2.05064	0.553503	3.70485	0.000211518	0.00347909
Hp	314.3	2.03709	0.545397	3.73506	0.000187668	0.00316726
AA467197	17.9801	2.03088	0.455213	4.46137	8.14361e-06	0.00031295
Fga	1385.89	2.02248	0.607027	3.33177	0.000862948	0.00951418
Ms4a6d	55.6897	2.02165	0.527257	3.83428	0.00012593	0.00236448
Dcdc2a	317.767	1.97961	0.459466	4.30851	1.64358e-05	0.0005374
Aoc1	107.707	1.97887	0.344938	5.73689	9.64322e-09	1.47241e-06
Pla2g4c	17.159	1.96114	0.591328	3.31651	0.000911502	0.00989339
Wisp1	207.214	1.94736	0.476513	4.0867	4.37558e-05	0.00110654
Fst	316.08	1.94702	0.595695	3.26849	0.00108124	0.0113341
Tnfrsf9	5.68883	1.94634	0.640899	3.0369	0.00239026	0.0199929
Rnf17	6.17873	1.94411	0.583828	3.32995	0.00086863	0.0095356
Cpe	265.431	1.94115	0.345809	5.61336	1.98438e-08	2.64153e-06
Rad51b	7.71823	1.93073	0.674543	2.86228	0.0042061	0.0295596
Trim30b	6.65405	1.9243	0.650355	2.95885	0.00308793	0.0239952
Tnfaip6	6.80937	1.9154	0.703661	2.72205	0.00648788	0.0400941
Cend1	10.6694	1.91502	0.508102	3.76896	0.000163929	0.00284677
Cd300lb	11.8321	1.90803	0.563274	3.38738	0.000705626	0.00822807
S100a6	173.094	1.89306	0.289537	6.53825	6.22442e-11	2.66241e-08
Ntf5	15.257	1.87713	0.490017	3.83074	0.000127758	0.00238771
Ddc	273.209	1.87231	0.385223	4.86033	1.1719e-06	7.35165e-05
Hydin	8.42744	1.8613	0.591304	3.14778	0.00164514	0.0153733
D030045P18Rik	35.1235	1.86117	0.282345	6.59183	4.34435e-11	2.06804e-08
Tnfsf9	24.4572	1.8365	0.351336	5.2272	1.72095e-07	1.51378e-05
Isg20	87.4898	1.83492	0.388819	4.71923	2.36738e-06	0.000124633
Slc5a5	8.40899	1.82076	0.692147	2.6306	0.00852351	0.0484046
Stpg1	6.39604	1.81635	0.653429	2.77972	0.0054405	0.0354772
C230037L18Rik	17.8256	1.80258	0.433955	4.15383	3.26955e-05	0.000894473
Serpine1	998.795	1.79993	0.553304	3.25306	0.00114169	0.0118147
Muc4	99.0298	1.79649	0.405741	4.42767	9.52555e-06	0.000352794
Ccl9	178.555	1.77791	0.391994	4.53555	5.74542e-06	0.000244709
C4b	76.9987	1.75073	0.502698	3.48267	0.000496442	0.00630683
Tgfbi	462.247	1.74653	0.44038	3.96597	7.30995e-05	0.0016364
Capg	237.519	1.73982	0.252251	6.89716	5.30535e-12	4.35128e-09
Plin2	2405.71	1.73933	0.305176	5.69945	1.20193e-08	1.76847e-06
Cenph	10.2419	1.73883	0.634797	2.73919	0.00615907	0.0386524
Ccl2	39.9415	1.73014	0.525648	3.29145	0.000996713	0.0106551
Fam83a	6.90139	1.71885	0.569941	3.01583	0.00256277	0.0209805
Gm15133	14.6022	1.71543	0.625823	2.74108	0.00612385	0.038536
1810064F22Rik	13.5022	1.68159	0.554518	3.03254	0.00242508	0.0202111
Cxcl14	102.86	1.67805	0.480197	3.4945	0.000474944	0.00611533
Adam8	91.7695	1.6775	0.322641	5.19927	2.00071e-07	1.66915e-05
Sult6b1	9.57371	1.6577	0.568366	2.9166	0.00353868	0.0262242
Slc6a12	399.862	1.65017	0.561774	2.93743	0.0033094	0.0250113
Medag	54.7475	1.648	0.2971	5.54697	2.90671e-08	3.64065e-06
Lrg1	73.0962	1.64639	0.330431	4.98254	6.27554e-07	4.53436e-05
Cldn19	545.316	1.62614	0.289481	5.61744	1.93811e-08	2.61403e-06
Mroh4	14.77	1.61504	0.41994	3.84587	0.000120124	0.00228461
AW046200	14.8945	1.61338	0.455483	3.54213	0.000396903	0.00539089
Ccl6	139.338	1.61259	0.457967	3.52119	0.000429618	0.0056855
Fignl1	66.2064	1.61257	0.423652	3.80635	0.000141034	0.00256663
C3	478.287	1.60578	0.525333	3.05669	0.00223799	0.0190541
Il34	696.07	1.60382	0.25575	6.27103	3.58667e-10	1.05546e-07
Serpina1b	143.9	1.58404	0.334186	4.73998	2.13736e-06	0.000117265
Il1rn	15.5638	1.55634	0.506842	3.07066	0.00213585	0.018486
Eps8l3	53.7218	1.55196	0.427273	3.63224	0.00028097	0.00427799
Kcnk13	21.6398	1.54993	0.361235	4.29064	1.78158e-05	0.000570988
Adamts16	65.8697	1.54377	0.484653	3.18531	0.00144601	0.0140732
Hmga2	11.9398	1.54226	0.559965	2.75421	0.0058834	0.0374769
B3galt2	95.482	1.54182	0.394662	3.90668	9.35719e-05	0.00194162
F13a1	72.2999	1.53548	0.533297	2.87923	0.00398652	0.0285816
Aldh1a2	39.6869	1.53462	0.462943	3.31492	0.00091671	0.00991774
Akr1b8	153.347	1.51556	0.313364	4.83642	1.32198e-06	8.04368e-05
Lrp8	472.003	1.51531	0.233571	6.48758	8.72278e-11	3.61995e-08
Cbr3	93.9677	1.51158	0.357096	4.23296	2.30633e-05	0.000687441
Clec5a	24.0867	1.50344	0.433846	3.46537	0.000529496	0.00661258
Ifitm10	25.3086	1.49666	0.474878	3.15167	0.0016234	0.0152282
Col5a3	58.9822	1.49136	0.367441	4.05878	4.93296e-05	0.00120871
Col15a1	196.785	1.48546	0.421139	3.52724	0.00041992	0.00558564
Ifi27l2a	26.7576	1.48454	0.350153	4.2397	2.23823e-05	0.000672092
Chl1	85.5361	1.46147	0.496157	2.94558	0.00322348	0.0246578
Rhbdl2	40.8369	1.46005	0.524381	2.78433	0.00536386	0.0351617
Amph	42.4251	1.45698	0.465764	3.12814	0.00175914	0.0161142
Adcyap1r1	44.9655	1.45566	0.410999	3.54177	0.000397445	0.00539089
Klk1b3	15.8265	1.45423	0.489213	2.97259	0.00295297	0.0233464
Trim75	13.7519	1.45401	0.505868	2.87428	0.00404946	0.0289098
Pcolce	284.89	1.45261	0.170478	8.52085	1.58383e-17	1.28171e-13
Nkapl	14.7628	1.45168	0.533428	2.72142	0.00650014	0.0401392
Acsbg1	35.162	1.45123	0.515657	2.81433	0.00488787	0.032745
Fam124a	140.678	1.45009	0.221102	6.55846	5.43672e-11	2.44426e-08
Trim34a	176.936	1.44805	0.327105	4.42685	9.56173e-06	0.000353326
Muc1	688.576	1.44432	0.246428	5.86102	4.60043e-09	7.67607e-07
Coch	43.143	1.42897	0.467587	3.05605	0.00224272	0.0190844
Catsper4	19.7457	1.42862	0.379287	3.76658	0.000165498	0.00287094
Fetub	21.1336	1.42016	0.467518	3.03766	0.00238419	0.0199525
Plac8	91.191	1.41127	0.361905	3.89956	9.63669e-05	0.00196932
Pdilt	120.735	1.40904	0.302779	4.65371	3.26012e-06	0.000161361
Steap1	126.079	1.40695	0.405974	3.46561	0.00052903	0.00661186
Fblim1	249.354	1.39662	0.352134	3.96617	7.30381e-05	0.0016364
Msln	29.6811	1.39421	0.393342	3.54453	0.000393311	0.00536288
Cyp3a13	16.6836	1.39165	0.478811	2.90647	0.00365533	0.0268063
Cfap44	20.6811	1.36642	0.500248	2.7315	0.00630476	0.0392774
Ppp1r1a	527.921	1.36628	0.253197	5.39609	6.81091e-08	7.2575e-06
Nccrp1	439.874	1.35561	0.374736	3.61751	0.000297448	0.00446586
Mgp	358.054	1.35055	0.404969	3.33494	0.000853181	0.0094322
Ttc22	58.5225	1.34823	0.478839	2.81562	0.00486839	0.0326678
Klb	32.262	1.34115	0.511453	2.62224	0.00873531	0.0492103
Bst1	250.623	1.33814	0.306531	4.36544	1.26869e-05	0.000438393
Rnft2	63.0915	1.33197	0.306286	4.34878	1.36896e-05	0.000464501
Vcan	159.58	1.32519	0.246859	5.36818	7.9534e-08	8.19909e-06
Htr1b	52.8458	1.324	0.33972	3.89732	9.72636e-05	0.00197765
Cdc7	91.779	1.31922	0.281087	4.69328	2.68858e-06	0.000137705
Ptx3	34.3479	1.31839	0.490469	2.68803	0.00718757	0.0429082
Glipr2	48.5425	1.30701	0.424836	3.07651	0.00209439	0.0182935
Ecscr	32.5491	1.3024	0.328054	3.97007	7.18507e-05	0.00161739
Cd14	495.786	1.29742	0.398431	3.25633	0.00112861	0.0117168
Mgst1	669.536	1.29396	0.23412	5.52692	3.259e-08	3.90644e-06
Nnmt	41.3613	1.29341	0.271264	4.76809	1.85985e-06	0.000106578
Ak7	35.675	1.28314	0.28774	4.45938	8.21954e-06	0.000314499
Zfp133-ps	11.244	1.28102	0.402598	3.18188	0.00146322	0.0142064
Lgals1	100.345	1.2796	0.337173	3.79507	0.000147599	0.00265527
Smpdl3b	46.4116	1.27499	0.431008	2.95816	0.00309485	0.0240123
Eda2r	73.1037	1.27187	0.386505	3.2907	0.000999375	0.0106765
Umod	16752.6	1.2645	0.265929	4.75504	1.98403e-06	0.000111112
Dctd	27.9206	1.25792	0.360162	3.49265	0.000478245	0.00614317
Pgbd5	21.8224	1.25068	0.427914	2.92273	0.0034698	0.0258915
Gsta2	743.764	1.24539	0.412146	3.02171	0.0025135	0.0206923
Trim46	81.6185	1.2424	0.218254	5.69244	1.25235e-08	1.82606e-06
Nav3	80.7602	1.23872	0.426636	2.90346	0.00369068	0.0270288
Syt3	60.1484	1.2382	0.374638	3.30505	0.000949593	0.0102325
Mlkl	46.9161	1.23816	0.276703	4.47469	7.65232e-06	0.00030208
Tnc	286.277	1.22782	0.351139	3.49669	0.000471071	0.00607997
Has1	13.0101	1.22564	0.457786	2.67731	0.00742157	0.0439189
Ces2e	25.7538	1.2242	0.342658	3.57265	0.00035339	0.00500404
Tmem119	123.905	1.22401	0.250936	4.87778	1.07288e-06	6.78304e-05
Slc16a3	71.4086	1.22338	0.431331	2.8363	0.00456401	0.031234
Steap4	332.623	1.22175	0.453571	2.69362	0.00706811	0.0423851
Fndc4	60.3588	1.21287	0.327032	3.70873	0.000208299	0.00344383
4930461G14Rik	46.4868	1.21058	0.308527	3.92373	8.71869e-05	0.00185143
Ranbp3l	2277.34	1.20916	0.262692	4.60296	4.16535e-06	0.000191639
Tert	66.8278	1.20608	0.251531	4.79498	1.6269e-06	9.57507e-05
Ccr5	68.5998	1.20447	0.383974	3.13685	0.00170772	0.015803
Spdl1	30.8981	1.20237	0.334578	3.59369	0.00032603	0.00475386
Mapk11	109.643	1.20192	0.244454	4.91676	8.79903e-07	5.81718e-05
A930001C03Rik	27.7408	1.2018	0.378729	3.17324	0.00150749	0.0144885
Plaur	386.751	1.19673	0.341009	3.50939	0.00044914	0.00585801
Col3a1	453.14	1.1954	0.448747	2.66386	0.0077249	0.0452179
Nupr1	242.041	1.1942	0.274982	4.34283	1.40658e-05	0.00047527
Pea15a	1568.93	1.19342	0.315868	3.77821	0.000157961	0.00279105
Wfdc2	536.9	1.19195	0.232694	5.1224	3.01669e-07	2.37222e-05
Pklr	378.21	1.19162	0.454173	2.62372	0.00869758	0.0491173
Adipoq	43.412	1.19124	0.400908	2.97135	0.00296491	0.0233913
Fn1	334.509	1.18871	0.429238	2.76935	0.0056169	0.0362866
B430319G15Rik	45.8839	1.17368	0.41076	2.85735	0.00427196	0.0298025
Mnd1	11.5458	1.17185	0.421329	2.78131	0.00541401	0.0353901
Ak1	224.528	1.17012	0.245428	4.76768	1.86356e-06	0.000106578
Ccdc18	31.5078	1.16811	0.317532	3.67872	0.000234406	0.00376067
Uhrf1	172.565	1.1661	0.354229	3.29195	0.00099497	0.0106435
Nrap	102.591	1.16518	0.335978	3.46803	0.000524294	0.00657807
Dclk1	81.2261	1.16353	0.410638	2.83347	0.0046045	0.0314037
Ppp1r14b	104.71	1.16099	0.222855	5.20963	1.89214e-07	1.6118e-05
D330045A20Rik	68.4393	1.16054	0.263522	4.40396	1.06292e-05	0.000383148
Kctd1	793.817	1.15946	0.240216	4.82673	1.3879e-06	8.3818e-05
Ncf4	33.1468	1.15929	0.362366	3.19922	0.00137799	0.0136075
Vtcn1	73.1898	1.15689	0.370266	3.12448	0.00178118	0.0162638
Defb42	29.0645	1.15239	0.319004	3.61245	0.00030332	0.00451216
Maob	75.711	1.15041	0.30646	3.75387	0.000174125	0.00298539
Wdr54	21.0616	1.15017	0.37569	3.06148	0.00220243	0.0188705
Gsdmc3	94.0498	1.14314	0.318744	3.5864	0.000335279	0.00484075
Htra3	25.1162	1.13935	0.409688	2.78101	0.00541895	0.035408
Itga5	302.102	1.13451	0.335923	3.37728	0.00073206	0.00842103
Srxn1	8100.98	1.13318	0.250112	4.5307	5.87885e-06	0.000247141
Wnt7b	686.537	1.13292	0.250005	4.53161	5.85368e-06	0.000246723
S100a11	289.15	1.13207	0.284582	3.978	6.94967e-05	0.00157536
Rad51	30.1829	1.131	0.349336	3.23758	0.00120549	0.0123302
Pdpn	100.049	1.12829	0.351642	3.20864	0.00133366	0.0132833
Tnfrsf23	99.0306	1.12808	0.273791	4.12022	3.78519e-05	0.000999401
D130017N08Rik	29.0511	1.12466	0.374452	3.00347	0.00266916	0.0216326
Plp2	161.963	1.12461	0.211868	5.30806	1.10798e-07	1.08658e-05
Tmem35	128.604	1.12362	0.275565	4.07752	4.55192e-05	0.00113693
Gstm1	3046.16	1.12259	0.295384	3.80043	0.000144444	0.0026121
Hmgcll1	43.9696	1.11943	0.389946	2.87073	0.00409523	0.0290954
Clu	3406.98	1.1184	0.375963	2.97477	0.00293206	0.0232454
Nsun7	73.9462	1.11505	0.344493	3.23678	0.00120885	0.012344
Tmem98	72.3116	1.10955	0.318035	3.48876	0.000485265	0.0062038
Tnn	223.528	1.10927	0.369991	2.9981	0.00271672	0.0219521
Hs3st1	114.65	1.10833	0.334216	3.31619	0.000912529	0.00989339
Aim1l	191.825	1.108	0.26653	4.15713	3.22268e-05	0.000885552
Fbln2	27.7259	1.10374	0.320775	3.44084	0.000579908	0.00711585
Gm3704	33.8758	1.09283	0.307037	3.55927	0.000371886	0.00515323
Lmtk3	61.47	1.09281	0.381517	2.86438	0.00417828	0.0294516
Capn3	21.6311	1.09247	0.406525	2.68734	0.00720233	0.0429354
Cdca7l	57.9773	1.09113	0.258947	4.21373	2.51185e-05	0.000741865
Gsdmc2	163.399	1.09109	0.206945	5.27236	1.34684e-07	1.26003e-05
Uchl3	224.261	1.08071	0.171201	6.31253	2.74502e-10	8.7114e-08
Alox5ap	45.254	1.07943	0.374127	2.8852	0.00391169	0.0282133
Efcab5	72.9398	1.07888	0.228072	4.73041	2.24062e-06	0.000122103
Siglec1	36.0002	1.07663	0.388607	2.7705	0.0055971	0.0362067
Rab13	65.1885	1.07488	0.219388	4.89946	9.60998e-07	6.2215e-05
AI662270	35.5475	1.07465	0.363742	2.95443	0.00313251	0.0242182
Fxyd5	117.648	1.07307	0.226909	4.72909	2.25528e-06	0.000122127
Saxo2	53.0773	1.07194	0.259303	4.13392	3.56632e-05	0.000949357
9230110C19Rik	83.6771	1.07117	0.244771	4.37621	1.20762e-05	0.000422146
Fgf18	58.1131	1.06857	0.34661	3.08292	0.00204977	0.0179911
Myrfl	20.8652	1.06453	0.372556	2.85736	0.0042718	0.0298025
2810002D19Rik	76.3141	1.06254	0.352724	3.01238	0.00259209	0.0211456
AA543186	24.5488	1.05791	0.293999	3.59834	0.000320249	0.00469496
D430020J02Rik	41.0339	1.05632	0.295322	3.57682	0.000347796	0.00495954
Rimklb	26.5948	1.05508	0.396122	2.66353	0.00773264	0.0452468
Pir	31.8261	1.05482	0.28725	3.67214	0.000240525	0.00381205
Lig1	161.752	1.05277	0.246396	4.27267	1.93148e-05	0.000604661
Gda	371.875	1.05139	0.301784	3.48392	0.000494125	0.00628727
Tmem221	53.2212	1.05117	0.355845	2.95402	0.00313665	0.0242304
Nrep	162.148	1.04981	0.336649	3.1184	0.00181838	0.0164692
Scg5	318.25	1.04763	0.206851	5.06466	4.09124e-07	3.09424e-05
Gm14827	50.8932	1.04684	0.284588	3.67842	0.000234679	0.00376067
Ccdc23	93.9908	1.04571	0.19585	5.33931	9.32992e-08	9.37918e-06
Dact3	37.1066	1.04472	0.308394	3.3876	0.000705057	0.00822736
Zfp934	53.7777	1.03554	0.273839	3.78157	0.000155843	0.00276569
Cstb	361.162	1.03335	0.204736	5.04724	4.48243e-07	3.34323e-05
Trip13	27.2424	1.03103	0.386976	2.66431	0.00771457	0.0451738
Il7	42.2387	1.03008	0.348062	2.95948	0.00308162	0.0239788
Tmem132a	293.747	1.02853	0.22928	4.48589	7.26085e-06	0.000290884
Prim1	161.305	1.02796	0.207641	4.95063	7.39732e-07	5.15747e-05
Lrriq1	18.3333	1.02778	0.366686	2.80288	0.00506487	0.0336652
Pak6	1040.88	1.02603	0.301396	3.40426	0.000663433	0.00784926
Mmp19	79.8445	1.01872	0.232383	4.38379	1.16633e-05	0.000411264
Flot1	354.461	1.01687	0.209789	4.84711	1.25272e-06	7.65106e-05
Psca	60.4813	1.01494	0.247902	4.09414	4.23743e-05	0.00108175
Timd2	394.629	1.01486	0.361142	2.81015	0.0049518	0.0330767
Rgs19	96.8416	1.0147	0.242774	4.17961	2.92013e-05	0.000821953
Lmntd2	59.1842	1.0118	0.218605	4.62843	3.68455e-06	0.000176433
Tesc	69.4039	1.01068	0.284661	3.55046	0.000384554	0.00527905
Hsd11b2	1631.08	1.00829	0.32974	3.05782	0.0022295	0.0190049
Cryab	831.335	1.00126	0.254411	3.9356	8.29884e-05	0.00179011
Ifitm1	35.4646	1.0009	0.281171	3.55975	0.000371211	0.0051527
Rpl39	195.003	0.998253	0.211701	4.71539	2.41253e-06	0.000126365
Ccdc148	108.286	0.998209	0.272215	3.66698	0.000245428	0.00386405
Dlg4	134.043	0.990886	0.268405	3.69175	0.000222714	0.00363003
Stap2	177.391	0.990027	0.165829	5.97018	2.36993e-09	4.62136e-07
Cd59a	297.607	0.988438	0.238838	4.13854	3.49528e-05	0.000936609
Tspan6	87.688	0.986365	0.274991	3.58689	0.00033464	0.00484017
4930563E22Rik	23.6096	0.9861	0.349765	2.81932	0.00481256	0.0324142
1700016C15Rik	248.983	0.985771	0.286273	3.44347	0.00057431	0.00705786
Ttyh1	27.8969	0.984394	0.30708	3.20566	0.00134755	0.013364
BC052040	101.548	0.982615	0.294148	3.34055	0.000836117	0.00929434
Zc4h2	138.638	0.98214	0.259045	3.79139	0.000149807	0.00268211
Ap1s2	554.941	0.981117	0.284109	3.45331	0.000553746	0.00685197
Coa3	260.934	0.980106	0.188316	5.20459	1.94429e-07	1.64756e-05
2310009A05Rik	55.6347	0.977797	0.250178	3.9084	9.29097e-05	0.00193283
Slc4a11	383.478	0.977659	0.200275	4.88157	1.05243e-06	6.67983e-05
Gstm4	118.611	0.976884	0.264694	3.69061	0.000223715	0.00363902
Dap	539.322	0.975084	0.237034	4.11369	3.8938e-05	0.00101711
Brca1	108.329	0.970852	0.324455	2.99225	0.00276928	0.0222657
S100a10	972.034	0.970108	0.221086	4.38792	1.14439e-05	0.000404408
D630045M09Rik	203.966	0.969602	0.362904	2.67179	0.00754487	0.0444373
Col1a2	534.365	0.960321	0.354449	2.70934	0.0067418	0.041115
Igfbp5	5715.42	0.959426	0.216327	4.43506	9.20445e-06	0.000344051
Tmem173	130.422	0.958649	0.253848	3.77647	0.000159068	0.00280144
Tnfrsf22	54.0982	0.9579	0.244948	3.91063	9.20569e-05	0.00192362
Banp	217.656	0.955876	0.35574	2.68701	0.00720952	0.0429625
Fabp4	1734.14	0.955216	0.281635	3.39168	0.000694653	0.0081207
Piwil2	47.0154	0.950515	0.363055	2.6181	0.00884199	0.049579
Fam229b	27.3991	0.949838	0.25047	3.79221	0.00014931	0.00267616
Spns2	1662.16	0.948744	0.228432	4.15329	3.27725e-05	0.000894473
Adgrg2	116.55	0.946769	0.337989	2.80119	0.0050915	0.0337868
Wdr27	22.1287	0.941855	0.327144	2.87902	0.00398914	0.0285816
Comtd1	53.5521	0.941646	0.276646	3.4038	0.000664562	0.00785104
Dnah2	50.2203	0.939922	0.302655	3.10559	0.00189903	0.0170281
Nol3	28.1384	0.938299	0.299469	3.13321	0.00172907	0.0159277
Efemp1	279.43	0.938083	0.278656	3.36646	0.000761391	0.00867825
Trim45	47.3296	0.936601	0.342273	2.73641	0.00621127	0.0388745
Gmds	98.3605	0.936513	0.28497	3.28636	0.00101491	0.0107996
Zfp286	51.9894	0.935901	0.342968	2.72883	0.006356	0.0395205
Srpx2	67.1729	0.935457	0.352764	2.65179	0.00800659	0.046314
Slc25a43	23.3837	0.933378	0.354373	2.63389	0.00844129	0.0480585
Mpnd	195.745	0.929552	0.20204	4.60083	4.20807e-06	0.000192939
Zfp692	184.513	0.928582	0.227469	4.08224	4.46043e-05	0.00112072
Fbxo24	34.0662	0.928337	0.306781	3.02606	0.00247764	0.0205328
Fgf7	54.08	0.927954	0.34041	2.72599	0.00641089	0.0397093
Serpinh1	734.812	0.925808	0.139762	6.62416	3.49225e-11	1.94904e-08
Eno2	121.223	0.925561	0.209321	4.42173	9.79129e-06	0.000359347
Akr1c12	28.9614	0.921072	0.327935	2.8087	0.00497412	0.0331847
Wdr78	132.45	0.920673	0.27378	3.36282	0.000771515	0.00875665
Smc2	313.375	0.919861	0.284138	3.23738	0.00120634	0.0123302
Gm5141	63.931	0.919605	0.276524	3.32559	0.000882325	0.00964487
Pla2g4a	411.571	0.91734	0.236559	3.87786	0.000105381	0.00209285
Ripk3	41.5239	0.916385	0.309482	2.96103	0.0030661	0.0238696
Cbr1	464.122	0.916319	0.208734	4.38989	1.13406e-05	0.000401634
Tmem218	72.2623	0.916201	0.257362	3.55996	0.000370905	0.0051527
Nup210l	54.4481	0.916131	0.272051	3.36749	0.000758551	0.00865197
Sprr1a	193.634	0.91597	0.316434	2.89466	0.00379566	0.027573
Mal	10466	0.913031	0.155457	5.8732	4.27459e-09	7.29212e-07
Zfp82	52.2115	0.91243	0.255544	3.57054	0.00035624	0.00502734
Emilin1	273.964	0.910029	0.282945	3.21628	0.00129866	0.0129919
Dpysl5	30.4486	0.90937	0.308378	2.94888	0.00318928	0.024487
Trim30d	135.768	0.903074	0.344369	2.6224	0.00873132	0.0492103
Rps6ka6	247.782	0.901042	0.253456	3.55502	0.000377945	0.00521042
D730001G18Rik	24.8016	0.899971	0.342638	2.62659	0.00862445	0.0487957
Abracl	311.24	0.899943	0.212187	4.24128	2.2225e-05	0.000669853
Ifitm3	114.482	0.899824	0.222553	4.04319	5.27282e-05	0.00126057
Bmyc	93.3956	0.897425	0.299835	2.99306	0.00276193	0.0222286
Cd44	218.512	0.89457	0.252579	3.54174	0.000397504	0.00539089
Hkdc1	87.3033	0.892854	0.276696	3.22684	0.00125167	0.0126931
Mthfs	31.1898	0.892818	0.327275	2.72803	0.00637131	0.0395414
Pla2g7	165.515	0.892078	0.300253	2.97108	0.0029675	0.0233945
Ube2l6	82.956	0.891625	0.199873	4.46095	8.15972e-06	0.00031295
Ttn	341.459	0.890586	0.240273	3.70657	0.000210089	0.00346261
Emp3	34.4546	0.889719	0.253624	3.50802	0.000451454	0.0058692
Tusc5	110.666	0.888955	0.32888	2.70297	0.00687219	0.0416267
Ctf1	103.628	0.888404	0.236765	3.75226	0.000175249	0.00299831
Stx4a	320.877	0.887187	0.167309	5.30269	1.14111e-07	1.10592e-05
Ankrd45	160.32	0.886364	0.281297	3.15099	0.00162716	0.0152405
Tmsb10	67.7956	0.886279	0.308614	2.8718	0.0040814	0.0290362
Scel	616.847	0.886018	0.282438	3.13703	0.00170667	0.0158029
Tuba1a	685.764	0.882197	0.229792	3.83911	0.000123482	0.00233204
Rgs9	117.328	0.878822	0.213455	4.11713	3.8362e-05	0.00100957
Rdh12	48.2851	0.878759	0.269324	3.26283	0.00110307	0.0114812
Hmgn3	145.373	0.878196	0.311028	2.82353	0.00474986	0.032072
Adgrf4	46.0349	0.877249	0.334055	2.62606	0.008638	0.0488491
4930427A07Rik	72.6233	0.874757	0.265604	3.29346	0.00098963	0.0106004
Anxa4	1260.43	0.873576	0.161975	5.39328	6.9183e-08	7.31848e-06
Cd248	32.4877	0.873339	0.302548	2.88661	0.00389414	0.0281227
Arhgef9	141.03	0.870407	0.226291	3.84641	0.000119859	0.00228226
Sostdc1	1298.01	0.869534	0.223506	3.89043	0.000100066	0.002027
Uqcc2	99.1026	0.869152	0.213885	4.06365	4.83117e-05	0.00119014
Car13	138.292	0.867585	0.25813	3.36104	0.000776491	0.00878426
Tmeff1	46.7656	0.867411	0.253063	3.42765	0.000608833	0.00739139
Cd24a	10040.5	0.867138	0.266998	3.24773	0.00116331	0.0119925
Eid1	482.894	0.864873	0.212245	4.07487	4.60391e-05	0.00114546
Mmgt2	201.485	0.863903	0.229106	3.77076	0.000162752	0.00283633
Serinc2	505.187	0.862451	0.264954	3.2551	0.00113353	0.0117528
2610524H06Rik	54.0726	0.861678	0.303713	2.83714	0.00455194	0.0311778
Zfp14	111.085	0.861582	0.191406	4.50133	6.75297e-06	0.000276701
Chek2	90.7845	0.860233	0.298649	2.88042	0.00397149	0.0284923
2310001H17Rik	49.2953	0.86006	0.326216	2.63647	0.00837729	0.0477754
Nr2c2ap	26.1812	0.859667	0.315532	2.7245	0.00643993	0.0398129
Impa2	127.172	0.858954	0.201263	4.26781	1.97401e-05	0.000615281
Pcdhga6	33.1022	0.856623	0.312482	2.74135	0.00611877	0.0385189
Fam111a	154.221	0.842453	0.321421	2.62102	0.00876666	0.0493247
Mcm5	235.552	0.836295	0.308064	2.71468	0.0066339	0.040694
Nrp1	2182.71	0.834815	0.239355	3.48777	0.000487075	0.00621712
Ccdc103	28.5006	0.834575	0.315013	2.64934	0.00806494	0.046502
Tubb2b	528.384	0.832339	0.242557	3.43152	0.000600216	0.00730763
Pacrg	26.361	0.832035	0.291608	2.85327	0.00432721	0.0300196
Rpl13a	961.593	0.829873	0.162545	5.10549	3.2993e-07	2.53077e-05
Iqcg	38.7862	0.827766	0.257268	3.21753	0.00129301	0.0129742
Scin	1494.87	0.82776	0.159655	5.18467	2.16398e-07	1.7846e-05
Tpm2	127.359	0.826799	0.282625	2.92543	0.00343976	0.0257386
Glod5	131.498	0.826288	0.216933	3.80896	0.000139553	0.0025464
Syt11	490.649	0.82558	0.208236	3.96463	7.35092e-05	0.00164103
Cp	1159.1	0.823893	0.298548	2.75966	0.00578607	0.037043
Maged2	188.601	0.823523	0.208275	3.95401	7.68508e-05	0.0016895
A230050P20Rik	76.1344	0.823344	0.243638	3.37937	0.00072652	0.0083692
Tlr13	186.897	0.820753	0.28727	2.85708	0.00427556	0.0298147
Tmem43	983.537	0.818589	0.154998	5.28127	1.28288e-07	1.21424e-05
Upp1	133.321	0.818044	0.214811	3.80821	0.000139975	0.00255124
Sec14l2	87.2827	0.81773	0.224366	3.64463	0.000267774	0.00413311
Rps27a	692.928	0.815198	0.196314	4.15252	3.28832e-05	0.000894479
Hells	200.902	0.812058	0.206974	3.92347	8.7281e-05	0.00185143
Rap2b	256.35	0.8111	0.217619	3.72716	0.000193648	0.0032445
Akr1c19	985.802	0.810894	0.307142	2.64013	0.00828745	0.0474134
Anxa3	300.637	0.808709	0.256382	3.15431	0.00160876	0.0151559
Rcn3	41.8921	0.806608	0.278086	2.90058	0.00372477	0.0272169
Zfp950	1416.1	0.806122	0.18917	4.26136	2.03187e-05	0.000622837
Aldh3b1	77.0892	0.805142	0.286529	2.80998	0.00495438	0.0330803
Gpx8	219.129	0.804543	0.220236	3.6531	0.000259095	0.0040283
3110082I17Rik	59.9326	0.801497	0.229775	3.48818	0.000486317	0.00621234
Anxa2	1211.22	0.800207	0.283251	2.82509	0.00472678	0.0319695
Uchl5	413.305	0.799172	0.133121	6.00337	1.93267e-09	4.0173e-07
Prrg1	251.783	0.799086	0.255011	3.13353	0.00172716	0.0159277
l7Rn6	237.05	0.798918	0.215671	3.70434	0.00021194	0.00348249
Arg2	759.517	0.798611	0.255405	3.12684	0.00176694	0.0161747
Pold1	165.818	0.797524	0.26995	2.95435	0.00313333	0.0242182
Scn1b	104.535	0.797458	0.209189	3.81215	0.000137766	0.00252233
Bax	257.046	0.797286	0.146904	5.42727	5.72234e-08	6.38732e-06
Sh2d4b	104.961	0.79608	0.282485	2.81813	0.00483045	0.0324806
Pcdhga5	40.0966	0.794719	0.274226	2.89805	0.00375493	0.0273754
Cyp4f16	150.78	0.793532	0.278249	2.85188	0.00434622	0.0300397
Dynll1	644.478	0.792777	0.192741	4.11318	3.90254e-05	0.00101711
Ntpcr	79.4904	0.792606	0.23148	3.42408	0.000616888	0.00744544
Eef1e1	354.881	0.79129	0.160517	4.92963	8.23867e-07	5.60264e-05
Smim11	146.082	0.790877	0.222844	3.54902	0.000386663	0.0052988
Rnf182	34.1588	0.789863	0.269872	2.9268	0.00342464	0.025661
Tmem106c	140.812	0.789509	0.188511	4.18813	2.81265e-05	0.000801343
Cmtm7	68.591	0.787853	0.210273	3.74682	0.000179091	0.00304975
Rps20	494.674	0.787119	0.212047	3.712	0.00020563	0.00342048
Ano9	108.731	0.786666	0.213488	3.68482	0.000228864	0.00369678
Ttc32	69.9023	0.786306	0.257818	3.04986	0.00228952	0.0193503
Lrrc20	175.958	0.784056	0.223294	3.51132	0.000445888	0.00583269
Hap1	359.485	0.782928	0.210221	3.7243	0.000195855	0.00327471
Praf2	79.5371	0.782527	0.232807	3.36127	0.000775853	0.00878426
Ttll1	129.798	0.782068	0.216692	3.60912	0.000307232	0.00456197
Igf1	177.981	0.781702	0.288543	2.70913	0.00674594	0.0411235
Tmem72	1961.54	0.78081	0.279727	2.79132	0.0052493	0.0345646
Zmat5	76.2078	0.779688	0.205887	3.78698	0.000152492	0.00272114
Lynx1	269.182	0.778197	0.220599	3.52765	0.000419262	0.00558564
Pcdhb17	59.1388	0.776964	0.272328	2.85304	0.00433025	0.0300279
Rfc4	64.2666	0.776659	0.251653	3.08623	0.0020271	0.0178502
Nucb2	184.987	0.775655	0.201957	3.84069	0.000122689	0.00231976
Tubb5	1951.63	0.773868	0.183736	4.21184	2.533e-05	0.00074404
Fam173b	121.723	0.770804	0.247357	3.11616	0.00183225	0.016567
2020-09-04	204.563	0.770721	0.25885	2.97748	0.00290628	0.0231123
Fam96b	166.138	0.770568	0.146774	5.25004	1.52066e-07	1.37497e-05
Mrps25	245.242	0.770547	0.150642	5.11509	3.13593e-07	2.42847e-05
Denr	558.405	0.769473	0.213085	3.61111	0.000304893	0.0045314
Slc25a24	547.068	0.767745	0.235666	3.25776	0.00112294	0.011673
Gpatch4	188.132	0.766837	0.19112	4.01233	6.01222e-05	0.00140011
Rps3a1	935.769	0.764302	0.232417	3.28849	0.00100725	0.0107394
Mrps33	66.1051	0.763889	0.25231	3.02758	0.00246524	0.0204706
Camkk1	58.8081	0.763847	0.263185	2.90232	0.00370411	0.0270904
Gsr	4630.21	0.762072	0.212479	3.58658	0.000335047	0.00484075
Gas7	512.867	0.760261	0.230626	3.29651	0.000978945	0.0105137
Nipsnap3b	380.613	0.760166	0.210805	3.60602	0.000310928	0.0045938
Banf1	279.037	0.75975	0.187845	4.04455	5.2423e-05	0.00125714
Rpl31	274.842	0.759253	0.147962	5.13142	2.87567e-07	2.29275e-05
Ube2cbp	35.6488	0.758563	0.264808	2.86458	0.00417568	0.0294481
Ifit1bl2	64.7299	0.757926	0.275166	2.75443	0.00587947	0.0374769
Spaca6	394.03	0.757635	0.173276	4.37242	1.22878e-05	0.000428618
Cdkl3	85.318	0.756193	0.166968	4.52897	5.92717e-06	0.000248526
Rpl37	332.94	0.755983	0.193702	3.90282	9.50795e-05	0.00195423
Taldo1	1078.05	0.753107	0.15031	5.01036	5.43287e-07	3.99686e-05
Dysf	842.597	0.753009	0.278742	2.70146	0.00690356	0.0417698
Ankrd42	98.7312	0.752405	0.201894	3.72673	0.000193976	0.00324665
Cep290	450.205	0.750473	0.205452	3.6528	0.0002594	0.00402917
Cdkn2b	156.668	0.74954	0.277964	2.69654	0.00700641	0.04214
Stk32a	294.055	0.74937	0.282187	2.65558	0.00791722	0.0458955
Cnp	131.347	0.749237	0.198352	3.77731	0.000158532	0.00279808
L1cam	1030.3	0.748419	0.25648	2.91804	0.00352245	0.0261517
Cacybp	840.505	0.746697	0.184225	4.05318	5.05271e-05	0.00122323
Atp6v1g3	1375.51	0.746631	0.253467	2.94568	0.0032225	0.0246578
Spred3	147.49	0.746563	0.252412	2.95772	0.00309927	0.0240123
Rpl15	675.214	0.746149	0.147261	5.06684	4.04483e-07	3.0735e-05
Mycbpap	119.44	0.745547	0.255888	2.91356	0.00357332	0.0264178
Susd4	85.3166	0.744673	0.272736	2.73038	0.00632614	0.0393954
Sdhaf3	106.097	0.743546	0.20722	3.5882	0.000332967	0.00482424
Zbtb12	77.2865	0.743488	0.221681	3.35387	0.000796895	0.00896922
Gm14322	50.1797	0.7428	0.276779	2.68373	0.00728066	0.0432749
A930004D18Rik	48.2268	0.741797	0.237338	3.12549	0.00177509	0.0162224
2500004C02Rik	58.7474	0.740929	0.24427	3.03323	0.00241949	0.0201853
Rpsa	1122.08	0.73913	0.150011	4.92718	8.34254e-07	5.60266e-05
Elf5	468.343	0.738943	0.227821	3.24352	0.00118063	0.0121247
Ncbp2	568.452	0.738421	0.214548	3.44175	0.000577962	0.00709735
Ccdc34	96.7804	0.738276	0.193982	3.80589	0.000141296	0.00256663
Nipal2	273.564	0.738099	0.239874	3.07703	0.00209075	0.0182715
Sparc	925.414	0.737819	0.250798	2.94188	0.00326225	0.0247885
Cchcr1	181.511	0.737571	0.224959	3.27869	0.0010429	0.0109959
Cep112	49.6698	0.736468	0.270077	2.72688	0.00639354	0.0396169
Dcps	161.488	0.735794	0.208435	3.53008	0.000415435	0.00557068
Cav2	2631.17	0.735037	0.253194	2.90305	0.00369544	0.0270514
Cfdp1	600.925	0.734232	0.16035	4.57893	4.67361e-06	0.000208381
Prr13	805.123	0.733961	0.131277	5.59094	2.25845e-08	2.94783e-06
Snapc5	124.898	0.730888	0.204664	3.57116	0.000355401	0.00502717
Cklf	62.8171	0.728767	0.208517	3.495	0.000474059	0.0061088
Ephb2	651.044	0.728605	0.238636	3.0532	0.00226412	0.0191858
Aen	484.397	0.728188	0.197123	3.69408	0.000220683	0.00361191
Lage3	110.329	0.727525	0.180346	4.03405	5.48245e-05	0.00129538
Ly6a	1360.17	0.726346	0.171565	4.23365	2.29933e-05	0.000686617
Shisa4	165.808	0.726169	0.192624	3.76989	0.00016332	0.00283925
Mxra7	66.5147	0.725155	0.243284	2.9807	0.00287594	0.0229738
Clic1	823.097	0.724674	0.18576	3.90114	9.57412e-05	0.001959
Abhd6	476.53	0.724604	0.191742	3.77906	0.000157422	0.00278762
Tspan7	135.3	0.724339	0.192672	3.75945	0.000170286	0.00294453
Rps7	619.411	0.722779	0.160706	4.49753	6.87477e-06	0.000280273
Tcf24	304.992	0.721674	0.227805	3.16795	0.0015352	0.0146591
Zfp558	64.2385	0.721358	0.211852	3.40501	0.000661625	0.00784613
Sepw1	181.9	0.720757	0.175098	4.11631	3.84983e-05	0.00101152
Gpr39	119.969	0.720078	0.230565	3.1231	0.00178959	0.0162905
1810037I17Rik	260.423	0.719989	0.267916	2.68737	0.00720161	0.0429354
1810014B01Rik	38.7894	0.718641	0.250101	2.8734	0.00406077	0.0289403
P2ry6	104.08	0.717646	0.264397	2.71428	0.00664205	0.0407203
Pola1	167.681	0.716401	0.249596	2.87024	0.00410162	0.0290954
Rpl36a	258.435	0.715589	0.180471	3.96511	7.33613e-05	0.00163999
Rpl12	650.78	0.715371	0.179524	3.98482	6.7532e-05	0.00153512
Fam189b	81.3019	0.715103	0.262871	2.72035	0.0065212	0.0401774
Pmepa1	2394.48	0.714272	0.228924	3.12012	0.00180775	0.0164097
Arrb2	289.827	0.714041	0.220509	3.23814	0.0012031	0.0123164
Efcab12	80.8417	0.713249	0.261512	2.72741	0.00638342	0.0395694
Ftl1	9374.68	0.71275	0.26423	2.69746	0.00698708	0.0420863
Rgs10	36.6314	0.712656	0.259925	2.74178	0.00611074	0.0384983
Lpcat4	258.497	0.712576	0.201967	3.52817	0.000418439	0.00558564
Rpl23	970.668	0.711351	0.180787	3.93476	8.32816e-05	0.00179244
Cd38	213.304	0.711334	0.217155	3.27569	0.00105403	0.011092
Xrcc4	206.485	0.709791	0.192163	3.6937	0.000221019	0.00361332
Tmed3	180.346	0.709755	0.182563	3.88772	0.000101188	0.00203952
Them6	125.281	0.707759	0.165962	4.26457	2.00283e-05	0.000619111
1700011H14Rik	673.856	0.707327	0.211172	3.34954	0.000809471	0.00907292
Mrps6	2349.59	0.706638	0.165794	4.26214	2.02482e-05	0.000622837
Rps8	862.054	0.706324	0.160369	4.40437	1.0609e-05	0.000383148
Cetn3	493.513	0.70456	0.224989	3.13154	0.00173895	0.0159827
Ywhah	1386.57	0.703754	0.187239	3.75858	0.000170882	0.00295168
Cgn	1073.2	0.703537	0.190567	3.69181	0.000222661	0.00363003
Ndufaf2	83.7499	0.703465	0.239183	2.94111	0.00327037	0.0248152
Nt5c	155.455	0.702542	0.190696	3.68411	0.000229507	0.00369977
Srd5a1	183.218	0.702173	0.173211	4.05385	5.0381e-05	0.00122251
Rpp30	150.155	0.70066	0.19872	3.52586	0.000422104	0.0056044
Mir196a-1	74.823	0.700537	0.250592	2.79552	0.00518161	0.0341862
Pgap2	283.042	0.700007	0.189738	3.68933	0.000224843	0.0036478
Mrps14	367.321	0.699654	0.188121	3.71917	0.000199876	0.00333161
Polr1d	385.115	0.698953	0.195249	3.57981	0.000343845	0.00492926
Rab3d	375.173	0.698028	0.170889	4.08469	4.41353e-05	0.0011144
Mex3a	180.096	0.697872	0.259533	2.68895	0.00716765	0.0428392
Rilpl1	359.006	0.695043	0.127946	5.43233	5.56244e-08	6.29567e-06
Cd72	92.2816	0.694693	0.245557	2.82904	0.00466874	0.0317227
Orai2	145.204	0.693702	0.219753	3.15673	0.00159547	0.0150746
Cks1b	65.4099	0.693154	0.24298	2.85272	0.00433467	0.0300328
Cwc27	301.164	0.69281	0.181154	3.82444	0.000131072	0.00243478
Fstl1	824.99	0.692325	0.209296	3.30787	0.000940101	0.0101369
Pfn2	1256.01	0.692175	0.246493	2.80809	0.00498367	0.0332211
Ola1	465.165	0.691904	0.154928	4.46598	7.97016e-06	0.000309504
Pgbd1	95.3887	0.691061	0.223102	3.09751	0.00195151	0.0173832
Srsf9	474.919	0.689427	0.127387	5.41206	6.23031e-08	6.72251e-06
Pfdn4	227.932	0.688799	0.234162	2.94154	0.00326582	0.0248007
Fth1	17319.9	0.687394	0.223297	3.07839	0.00208125	0.018218
Ifi27	235.642	0.686234	0.173227	3.96148	7.44876e-05	0.00165602
Rpl21	828.254	0.682115	0.165634	4.1182	3.81837e-05	0.00100652
Fam162a	240.975	0.682028	0.175336	3.88984	0.000100311	0.00202943
Wdpcp	120.455	0.68176	0.193609	3.52133	0.000429393	0.0056855
Gm561	97.8678	0.681417	0.201348	3.38427	0.00071368	0.00826837
Rin1	145.667	0.678872	0.232787	2.91628	0.00354232	0.0262391
Sh3yl1	450.43	0.678602	0.145578	4.66142	3.14039e-06	0.000156392
Supt3	100.471	0.678421	0.207844	3.26409	0.00109817	0.0114449
Commd1	167.438	0.678225	0.17278	3.92537	8.65955e-05	0.00184414
Tma7	151.492	0.677734	0.237334	2.85561	0.00429538	0.029906
Fen1	222.869	0.677332	0.17939	3.77575	0.000159526	0.00280339
Hdac7	1258.69	0.676785	0.182659	3.70517	0.000211245	0.00347813
Spag5	445.728	0.676406	0.246385	2.74533	0.0060451	0.0381889
Dph6	376.858	0.675689	0.171533	3.93912	8.17827e-05	0.00176959
Tnfrsf1a	1352.29	0.67404	0.136923	4.92276	8.5333e-07	5.70709e-05
Ptma	2273.58	0.673874	0.195356	3.44947	0.000561693	0.00693154
Ptges3l	42.602	0.673743	0.248901	2.70687	0.00679204	0.0412825
Mrps16	209.311	0.673405	0.166512	4.04418	5.25069e-05	0.00125714
Rps26	398.189	0.671732	0.170291	3.9446	7.99316e-05	0.00173417
Susd1	355.621	0.67091	0.195746	3.42745	0.000609275	0.00739139
Akip1	129.018	0.670147	0.175077	3.82772	0.000129337	0.00241165
Rbm12b1	147.53	0.668693	0.182099	3.67213	0.000240534	0.00381205
Sec61b	134.315	0.668045	0.216036	3.09228	0.00198625	0.017589
Pigf	141.21	0.667298	0.199828	3.33936	0.000839705	0.00932142
Rps11	552.153	0.667225	0.174762	3.81792	0.000134584	0.00248395
Slc29a2	150.513	0.66639	0.182285	3.65577	0.000256415	0.0039943
Neurl1b	1367.61	0.666222	0.224787	2.9638	0.00303867	0.0237313
Rab29	130.794	0.665396	0.172151	3.86519	0.000111002	0.00216978
Slc35a1	605.545	0.664929	0.173873	3.82423	0.000131179	0.00243478
Haus1	117.351	0.663663	0.18858	3.51926	0.000432747	0.00571757
Ppp1r11	345.577	0.662642	0.144065	4.5996	4.23296e-06	0.000193532
Tmem107	55.124	0.662125	0.212446	3.11667	0.00182907	0.0165475
Scoc	600.567	0.661489	0.248906	2.65758	0.00787029	0.0457381
Gnb5	390.647	0.661462	0.247308	2.67465	0.00748082	0.0441726
Mettl23	103.801	0.661224	0.165117	4.00459	6.21257e-05	0.00143439
Rwdd1	307.931	0.660803	0.169504	3.89846	9.68061e-05	0.00197375
Trappc2	119.139	0.659557	0.188524	3.49853	0.000467829	0.00604295
Krtcap2	152.306	0.659306	0.18942	3.48065	0.000500199	0.00634329
Mrps18c	202.261	0.658858	0.173108	3.80605	0.000141204	0.00256663
Il17re	298.927	0.658202	0.205806	3.19817	0.00138302	0.0136291
Mad2l1	87.0683	0.6581	0.229064	2.873	0.00406594	0.0289459
Arl6	328.575	0.657788	0.161161	4.08155	4.47355e-05	0.00112081
2020-09-10	449.783	0.656852	0.170396	3.85485	0.0001158	0.00223122
Ap1s1	391.17	0.656536	0.134431	4.88381	1.04055e-06	6.65664e-05
Ctsd	5948.83	0.654994	0.170882	3.83301	0.000126583	0.00236894
Krcc1	1476.4	0.654733	0.16146	4.05509	5.01156e-05	0.00121973
Anxa9	129.087	0.653676	0.243715	2.68213	0.00731553	0.0434184
Col6a1	115.944	0.653443	0.238698	2.73753	0.00619023	0.0387728
Tsga10	146.382	0.653432	0.217779	3.00043	0.00269599	0.0217955
Cdc42ep2	231.687	0.652884	0.185953	3.51101	0.000446403	0.00583269
Cxcr4	710.668	0.652374	0.220717	2.9557	0.00311961	0.0241467
1300002E11Rik	730.622	0.65085	0.171475	3.79561	0.000147283	0.00265527
Rps6	1008.37	0.650819	0.158183	4.11433	3.88303e-05	0.00101694
Ranbp1	447.319	0.65048	0.175668	3.7029	0.000213152	0.00349884
Ikbip	295.077	0.64773	0.165652	3.91018	9.22292e-05	0.00192362
Tspan8	702.472	0.646632	0.235315	2.74794	0.00599703	0.0379445
Adgrg3	1244.2	0.646445	0.233976	2.76287	0.00572958	0.0367697
Tagln2	2168.11	0.646167	0.148923	4.33894	1.43175e-05	0.000480764
Pros1	509.113	0.645525	0.206668	3.12348	0.00178725	0.0162784
3830406C13Rik	263.646	0.644939	0.164666	3.91666	8.9786e-05	0.00189217
Bcam	817.905	0.644609	0.175531	3.67233	0.000240351	0.00381205
Sh2d4a	979.837	0.644568	0.130234	4.94931	7.44777e-07	5.15747e-05
Slc35g2	158.766	0.644436	0.219834	2.93146	0.00337369	0.0253379
Lsm8	358.961	0.643981	0.222113	2.89934	0.00373943	0.0272871
Lrrc75a	72.1113	0.643927	0.228803	2.81433	0.00488797	0.032745
Ehd2	585.26	0.643757	0.224962	2.86162	0.00421478	0.0295747
Ccl25	84.3744	0.64184	0.217001	2.95778	0.00309861	0.0240123
Rpl36al	240.59	0.641503	0.186294	3.4435	0.000574241	0.00705786
Cep72	131.172	0.640951	0.164717	3.89123	9.97386e-05	0.00202289
Trmt10a	227.174	0.640318	0.148324	4.31703	1.58144e-05	0.000520237
B230118H07Rik	202.836	0.639113	0.176264	3.62589	0.000287965	0.00436805
Cmss1	58.3194	0.638811	0.200391	3.18783	0.00143345	0.013993
Fam149a	710.067	0.638743	0.16476	3.87681	0.000105835	0.00209407
Nap1l1	1910.75	0.63833	0.175724	3.63256	0.000280624	0.00427674
Fam3c	600.045	0.637308	0.204772	3.11228	0.0018565	0.0167395
Tmem80	395.733	0.637259	0.167947	3.79441	0.000147996	0.0026585
Ppa1	374.863	0.637258	0.152633	4.17511	2.97837e-05	0.000833995
Tceal8	810.546	0.636668	0.21582	2.95	0.00317778	0.0244103
Rpap3	660.953	0.636579	0.179271	3.55093	0.000383873	0.00527418
Psenen	186.413	0.635843	0.163684	3.88458	0.000102507	0.00205586
Ndufaf5	171.489	0.635781	0.128439	4.95004	7.41965e-07	5.15747e-05
Tmem109	693.288	0.6356	0.168042	3.78239	0.000155327	0.0027626
Rpl32	748.663	0.635566	0.175636	3.61866	0.000296133	0.00445025
Rps13	478.782	0.634319	0.187478	3.38343	0.000715861	0.00828178
Ccdc138	123.375	0.63394	0.213271	2.97247	0.00295418	0.0233464
Lrrc49	116.253	0.632851	0.206505	3.06458	0.00217979	0.0187093
Prmt2	259.625	0.632189	0.19774	3.19707	0.00138829	0.0136544
Cep83	555.099	0.631883	0.121256	5.21113	1.87697e-07	1.6118e-05
Rpl14	814.622	0.631224	0.148376	4.25423	2.09772e-05	0.000636991
Chrnb1	335.095	0.63034	0.23797	2.64882	0.0080773	0.0465401
Rps24	1004.21	0.629951	0.134854	4.67136	2.99207e-06	0.000150393
Ifitm2	240.83	0.629768	0.165034	3.81599	0.000135638	0.00248868
Cyp4v3	260.301	0.628984	0.202931	3.0995	0.0019385	0.0172768
Umad1	450.566	0.628982	0.181491	3.46563	0.000528983	0.00661186
Znhit1	89.3463	0.62857	0.174751	3.59694	0.000321978	0.00471604
Grk4	135.012	0.628433	0.181286	3.46653	0.00052722	0.00660291
Casp7	429.932	0.627804	0.195697	3.20804	0.00133641	0.0132884
Tuba1b	592.937	0.627127	0.165918	3.77973	0.000157	0.00278319
Rpl38	129.693	0.626036	0.20063	3.12035	0.00180634	0.0164061
Rps4x	1301.99	0.625055	0.148866	4.19879	2.6835e-05	0.000770079
Zc3h8	263.552	0.624327	0.175561	3.55618	0.000376289	0.00519645
Tomm40l	336.496	0.62315	0.185332	3.36235	0.000772823	0.00876534
Smtnl2	1316.33	0.622005	0.204009	3.04891	0.00229676	0.0194014
Pbdc1	268.901	0.621782	0.151155	4.11355	3.89626e-05	0.00101711
Snx12	439.557	0.621764	0.198389	3.13407	0.00172402	0.0159174
Leo1	429.679	0.621256	0.120336	5.16268	2.43437e-07	1.98991e-05
Arpc1b	739.651	0.62113	0.164137	3.78421	0.000154197	0.00274553
Snrnp27	370.303	0.620808	0.181413	3.42207	0.000621472	0.00748959
B4galnt1	335.442	0.620391	0.233439	2.65762	0.00786945	0.0457381
Aldoc	156.128	0.620245	0.185595	3.34194	0.000831965	0.00926091
Sfxn3	903.992	0.62017	0.213529	2.90438	0.00367985	0.0269617
Nol12	137.299	0.619327	0.202746	3.05469	0.00225292	0.0191309
Mthfd2l	117.361	0.619051	0.17509	3.53562	0.000406823	0.00548702
Bcap29	540.749	0.618857	0.168586	3.67086	0.000241733	0.00382164
Mrpl51	550.513	0.618839	0.125908	4.91501	8.87763e-07	5.81718e-05
2610507I01Rik	265.601	0.618384	0.153982	4.01594	5.9209e-05	0.00138083
Gemin6	71.1924	0.617586	0.195039	3.16648	0.00154296	0.0146899
Rpl9	1294.25	0.617463	0.15398	4.01002	6.07131e-05	0.0014078
Tspo	208.859	0.617364	0.143946	4.28887	1.79586e-05	0.000572165
Gstt1	349.636	0.617276	0.218697	2.82252	0.00476482	0.0321461
Ppil3	216.06	0.617232	0.151905	4.06328	4.83886e-05	0.00119023
Trappc1	267.803	0.617183	0.130693	4.72239	2.33091e-06	0.000123691
Mmd	3332.65	0.616601	0.174808	3.52729	0.000419829	0.00558564
Psme1	228.935	0.614988	0.172779	3.55938	0.000371734	0.00515323
Dpy30	239.942	0.613538	0.157382	3.89841	9.68278e-05	0.00197375
Selm	55.5407	0.61339	0.230832	2.6573	0.00787682	0.0457407
Exosc8	285.856	0.6133	0.175679	3.49103	0.000481167	0.00616114
Cd34	219.022	0.612728	0.174437	3.51261	0.000443736	0.00581999
Zfp932	256.896	0.612634	0.172814	3.54505	0.000392542	0.00535691
Nedd8	333.466	0.612	0.121542	5.03528	4.77141e-07	3.52627e-05
Gm16386	135.328	0.611429	0.180611	3.38533	0.000710922	0.00826193
Mvp	893.728	0.610646	0.180384	3.38526	0.000711107	0.00826193
Rpl22	738.931	0.609807	0.16631	3.6667	0.000245705	0.00386467
Tmem141	104.594	0.609056	0.196227	3.10383	0.00191034	0.0170917
Sdccag8	216.231	0.609053	0.19307	3.15456	0.00160738	0.0151517
Ap1m2	496.846	0.608549	0.122023	4.98716	6.12748e-07	4.44723e-05
4930579G24Rik	82.8432	0.606933	0.223365	2.71723	0.00658315	0.0404358
Mrpl21	148.185	0.606704	0.200184	3.03072	0.00243968	0.0203014
Ten1	60.3452	0.606684	0.206871	2.93267	0.00336058	0.025308
S100a16	446.242	0.606299	0.168147	3.60576	0.000311244	0.0045938
2700029M09Rik	353.664	0.60616	0.196926	3.07811	0.00208321	0.0182253
Rad54l	53.3423	0.604509	0.225997	2.67486	0.00747601	0.0441603
Slc5a1	757.27	0.604312	0.219555	2.75244	0.00591537	0.0376189
Kcnj1	7435.33	0.604138	0.229812	2.62883	0.00856787	0.0486072
Myadm	857.509	0.60201	0.227859	2.64203	0.00824109	0.0472484
Tpd52	1822.8	0.601949	0.145002	4.15131	3.30583e-05	0.000897734
Lsm6	416.053	0.601176	0.205823	2.92085	0.00349081	0.0259645
Rps23	474.022	0.601042	0.219582	2.73721	0.00619624	0.0387954
Cnn2	309.14	0.600995	0.221675	2.71115	0.00670497	0.0409664
Immp1l	206.514	0.600522	0.163253	3.67848	0.000234625	0.00376067
Tceb1	536.595	0.600262	0.186336	3.2214	0.00127565	0.0128638
Smim8	170.142	0.599489	0.166694	3.59634	0.000322732	0.00471853
Pomp	439.86	0.598777	0.17307	3.45974	0.000540691	0.00672126
Rps17	645.591	0.597279	0.170036	3.51267	0.000443626	0.00581999
Rpl6	1072.35	0.596489	0.120366	4.95563	7.20954e-07	5.11783e-05
Msn	3528.33	0.596282	0.201995	2.95196	0.00315759	0.0243128
Bag1	852.229	0.595739	0.142729	4.17391	2.99411e-05	0.000835512
Sirt5	101.731	0.595541	0.194453	3.06264	0.00219391	0.0188174
Mypop	112.278	0.592389	0.205866	2.87755	0.00400772	0.0286632
Tmem184c	661.78	0.589853	0.134599	4.3823	1.17434e-05	0.000413189
Cacfd1	918.046	0.589596	0.168404	3.50108	0.000463385	0.00599511
Jam2	364.225	0.589151	0.153093	3.84833	0.000118924	0.0022698
Cmc1	147.568	0.587196	0.153818	3.81747	0.000134829	0.00248543
Pafah1b3	85.8292	0.586852	0.187848	3.12408	0.00178363	0.0162638
Cplx2	159.586	0.586527	0.22429	2.61503	0.00892186	0.0499309
Snrpd3	419.419	0.586296	0.188438	3.11134	0.0018624	0.016774
Dcaf4	89.7215	0.586284	0.19017	3.08294	0.00204963	0.0179911
Rbm12b2	462.029	0.586042	0.210331	2.78628	0.00533162	0.0349645
Snapc3	203.891	0.585593	0.149439	3.91861	8.90596e-05	0.00188176
Dzip3	446.715	0.585533	0.185542	3.1558	0.0016006	0.0151142
Tmem55a	1361.78	0.585448	0.18055	3.24259	0.0011845	0.0121567
Vti1b	592.694	0.584331	0.144634	4.04007	5.34353e-05	0.00126997
Cyb561	655.349	0.583924	0.178805	3.2657	0.00109193	0.0114093
Lsm7	56.3273	0.583688	0.210652	2.77086	0.00559083	0.0361806
Pdrg1	453.727	0.583149	0.117609	4.95837	7.1086e-07	5.09083e-05
Vopp1	621.189	0.583023	0.19017	3.0658	0.0021709	0.0186768
Bbip1	450.154	0.582726	0.159061	3.66354	0.000248757	0.00389752
Ehbp1l1	350.522	0.582075	0.179326	3.24591	0.00117077	0.0120387
Telo2	261.847	0.58178	0.151751	3.83378	0.000126188	0.00236658
Rps5	760.496	0.580092	0.170006	3.41219	0.000644423	0.00767475
1700021F05Rik	340.421	0.579886	0.186771	3.10479	0.00190416	0.0170552
Psmd10	354.078	0.579756	0.131493	4.40902	1.03839e-05	0.000377669
Atxn10	891.09	0.57974	0.160683	3.60798	0.000308593	0.00457727
Grik5	301.365	0.579425	0.190154	3.04714	0.00231028	0.0194547
Car2	2909.47	0.579219	0.211366	2.74036	0.00613726	0.0385754
Pstk	175.042	0.579219	0.181428	3.19256	0.00141019	0.0138411
Dtd1	123.238	0.578813	0.191416	3.02385	0.00249579	0.0206199
Gar1	165.766	0.578675	0.217295	2.66309	0.00774269	0.0452566
Slc1a3	292.947	0.578455	0.181934	3.17948	0.00147538	0.0142817
Brk1	861.717	0.578388	0.1208	4.78797	1.68478e-06	9.84413e-05
Tamm41	148.063	0.578184	0.202609	2.85369	0.00432151	0.030009
Npm1	3055.31	0.577715	0.16643	3.47122	0.000518097	0.0065104
Cd82	1168.46	0.57756	0.150053	3.84905	0.000118579	0.00226588
Gm14326	171.948	0.577145	0.213888	2.69835	0.00696833	0.0420516
Mageh1	131.351	0.576933	0.194266	2.96981	0.00297985	0.0234121
Fkbp1a	1340.84	0.574594	0.140081	4.10188	4.09808e-05	0.00105617
Acsl5	1914.42	0.573809	0.155536	3.68923	0.000224936	0.0036478
Hlcs	386.211	0.573497	0.204991	2.79767	0.00514733	0.0340595
Col7a1	180.531	0.57337	0.198857	2.88333	0.00393495	0.0283306
Commd10	267.741	0.573194	0.158512	3.61608	0.000299092	0.00446836
Ccdc160	232.396	0.572861	0.211518	2.70833	0.00676219	0.0411916
Cfap36	543.442	0.572438	0.1943	2.94615	0.00321756	0.0246573
Xxylt1	408.543	0.572341	0.147879	3.87032	0.000108691	0.00213232
Pfn1	1774.39	0.572248	0.142331	4.02055	5.80631e-05	0.00136201
Tceb2	183.468	0.57189	0.205479	2.78321	0.00538245	0.0352264
Rgs6	192.542	0.570917	0.214494	2.66169	0.00777485	0.0453954
Nsmce1	190.639	0.570377	0.131977	4.32179	1.54766e-05	0.000512248
Smyd5	316.458	0.56981	0.130195	4.3766	1.20543e-05	0.000422146
Bet1	560.832	0.569198	0.161127	3.5326	0.000411487	0.00552232
Cmpk1	1692.64	0.568675	0.140882	4.03654	5.42459e-05	0.00128734
Eef1g	1330.53	0.568254	0.103674	5.48117	4.22528e-08	4.91986e-06
Nudcd2	393.172	0.567682	0.137707	4.12237	3.7499e-05	0.000994954
Cetn2	318.93	0.567298	0.144835	3.91685	8.97133e-05	0.00189217
Nudcd1	567.902	0.566943	0.124719	4.54577	5.47348e-06	0.000235607
Dync2li1	218.379	0.566071	0.15789	3.58522	0.000336788	0.00485389
Ppp4r4	323.055	0.56399	0.190121	2.96647	0.00301236	0.0235988
Ccdc124	135.096	0.563243	0.174358	3.23038	0.00123627	0.0125606
Bspry	674.194	0.562886	0.100091	5.62374	1.86868e-08	2.54156e-06
Comt	1000.17	0.562717	0.203663	2.76297	0.00572772	0.0367697
Setd8	1345.06	0.562036	0.158645	3.54273	0.000396012	0.0053861
Skap2	758.225	0.561763	0.145841	3.85189	0.000117209	0.00225142
Mettl10	178.704	0.561729	0.198092	2.8357	0.00457248	0.0312731
Rpl5	1163.94	0.561486	0.137798	4.0747	4.60734e-05	0.00114546
Apbb1	257.484	0.561136	0.203629	2.75568	0.00585709	0.0374248
Mis18a	93.3201	0.561116	0.188003	2.98462	0.00283932	0.022716
Mrpl48	270.526	0.560973	0.114337	4.9063	9.28107e-07	6.03269e-05
Rps12	820.634	0.559816	0.187198	2.9905	0.00278517	0.0223712
BC055324	83.5142	0.559745	0.199114	2.81118	0.00493603	0.0329986
Rnaseh2a	116.188	0.559657	0.197634	2.83179	0.0046288	0.0314954
Dennd2d	392.826	0.559379	0.155798	3.59041	0.000330156	0.00479245
N6amt2	101.154	0.558987	0.189836	2.94458	0.00323389	0.0246889
Zfp449	195.575	0.558977	0.17221	3.24591	0.00117075	0.0120387
Pdap1	480.193	0.557973	0.139408	4.00245	6.26894e-05	0.00144534
Bak1	466.373	0.557932	0.154027	3.6223	0.000291994	0.0044044
Tbca	416.265	0.557592	0.204111	2.73181	0.0062987	0.0392698
Cage1	77.5812	0.557114	0.203366	2.73947	0.00615384	0.0386346
Mms22l	144.048	0.557091	0.207424	2.68576	0.00723657	0.0430761
Stard3nl	479.024	0.556493	0.123816	4.4945	6.97323e-06	0.000282154
Capns1	1140.48	0.556465	0.152906	3.63927	0.00027341	0.00418493
Lcmt1	290.298	0.555084	0.178521	3.10935	0.001875	0.0168688
Hoxc10	205.705	0.554822	0.208675	2.65878	0.00784237	0.045625
Rps25	499.402	0.55328	0.170678	3.24165	0.0011884	0.0121813
Rrad	213.042	0.551651	0.178969	3.08239	0.00205346	0.0180137
Rbl1	418.361	0.551603	0.208234	2.64896	0.00807402	0.0465378
Mrpl11	257.884	0.550873	0.152793	3.60535	0.000311738	0.00459515
Plgrkt	285.175	0.550004	0.11543	4.76483	1.89011e-06	0.000107312
Rpl27	246.983	0.549935	0.186059	2.95571	0.00311953	0.0241467
Arpin	502.729	0.549472	0.145723	3.77066	0.000162815	0.00283633
Ssna1	251.479	0.549353	0.144379	3.80494	0.000141839	0.00257362
Ctsb	4793.1	0.548467	0.123112	4.45502	8.38857e-06	0.00032021
Acsl4	6860.43	0.548426	0.190311	2.88173	0.00395502	0.0284196
Mrpl36	232.171	0.548368	0.127479	4.30164	1.69539e-05	0.000548796
Fra10ac1	314.794	0.547779	0.146548	3.73788	0.000185579	0.00314513
Ak6	184.5	0.547575	0.137408	3.98504	6.74699e-05	0.00153512
Pfdn6	166.841	0.546741	0.154907	3.52948	0.000416375	0.00557866
Lyar	283.216	0.546718	0.168292	3.24863	0.0011596	0.0119619
Cops6	432.864	0.546189	0.124051	4.40293	1.06799e-05	0.000384119
S100a1	489.637	0.546184	0.16004	3.41281	0.000642972	0.00766876
Eef1b2	819.598	0.546013	0.145402	3.7552	0.000173202	0.0029839
Mtrf1	150.676	0.545352	0.170948	3.19016	0.00142194	0.0139058
Rpl35a	357.929	0.544426	0.189705	2.86986	0.00410657	0.0291098
Tmed2	687.688	0.543977	0.207609	2.62019	0.00878799	0.049421
Ostc	554.397	0.543734	0.155525	3.49612	0.000472069	0.006088
Mgst3	255.175	0.543554	0.127371	4.26749	1.97681e-05	0.000615281
Pmp22	622.391	0.542919	0.184458	2.94333	0.00324702	0.0247541
Mapre3	852.773	0.542283	0.161204	3.36395	0.000768356	0.00872691
Rexo2	343.656	0.542282	0.140465	3.86062	0.000113099	0.0021896
Fam185a	195.852	0.541956	0.190047	2.8517	0.00434866	0.0300397
Rps14	737.331	0.541889	0.174706	3.10172	0.00192401	0.0171855
D930048N14Rik	437.635	0.541514	0.144532	3.74667	0.000179197	0.00304975
Sdhaf4	120.413	0.541379	0.15777	3.43144	0.000600388	0.00730763
Tomm5	254.46	0.541346	0.183899	2.94371	0.00324304	0.0247355
Emc9	58.1356	0.540521	0.206454	2.61812	0.00884147	0.049579
Arl3	176.145	0.540209	0.166912	3.23648	0.00121012	0.0123492
Metap1d	270.976	0.540074	0.171328	3.15228	0.00161999	0.0152174
Mtfp1	196.854	0.539262	0.186694	2.88848	0.00387112	0.0279831
Aasdhppt	808.429	0.53779	0.15217	3.53414	0.000409104	0.00549945
Actb	14703.7	0.537774	0.148335	3.6254	0.00028851	0.00437222
Wrb	432.681	0.537745	0.187817	2.86313	0.00419482	0.0295187
Mrps28	85.6365	0.537633	0.194503	2.76413	0.00570741	0.0367002
Fam96a	648.292	0.536909	0.205051	2.61841	0.00883396	0.049579
Pkn3	71.0596	0.536652	0.192375	2.78962	0.00527703	0.034719
Dram1	273.912	0.535327	0.191426	2.79653	0.00516545	0.0341097
Ptk7	408.605	0.535265	0.19931	2.68559	0.00724013	0.0430814
Set	2085.82	0.53499	0.172965	3.09305	0.00198108	0.0175692
Psme2	248.689	0.533494	0.187903	2.8392	0.00452274	0.030992
Adprh	327.439	0.533434	0.1364	3.9108	9.19901e-05	0.00192362
Lin37	121.99	0.532981	0.183059	2.91152	0.00359675	0.0265451
Mtap	611.958	0.532861	0.145673	3.65793	0.000254256	0.00397598
Itgb3bp	88.2126	0.532581	0.193782	2.74835	0.00598961	0.0379212
Tubg1	262.529	0.532072	0.165082	3.22308	0.00126822	0.0128128
Ssbp1	397.36	0.531765	0.157341	3.37969	0.000725681	0.00836549
Pfdn1	293.246	0.531688	0.134187	3.96228	7.42361e-05	0.0016527
Ap2s1	329.072	0.531562	0.13519	3.93197	8.42539e-05	0.0018069
Nudc	585.574	0.5313	0.126441	4.20196	2.64617e-05	0.000764884
Srp14	397.629	0.531283	0.169065	3.14248	0.00167522	0.0155735
Il10rb	435.264	0.530205	0.143338	3.699	0.000216453	0.00354944
Snrnp35	112.92	0.529994	0.157797	3.35871	0.000783073	0.00883824
Aif1l	7823.29	0.529071	0.182335	2.90165	0.00371205	0.0271362
Rtn4	2652.59	0.528744	0.158763	3.33039	0.00086723	0.00953488
Sass6	136.766	0.528414	0.17597	3.00287	0.00267451	0.0216435
Rpl4	4013.63	0.528101	0.148196	3.56353	0.000365904	0.00510971
Rpl11	841.177	0.527967	0.158374	3.33367	0.000857091	0.00946002
Commd6	308.733	0.527584	0.135089	3.90546	9.40447e-05	0.00194605
Nme1	386.307	0.526804	0.134313	3.9222	8.77447e-05	0.00185883
Kctd7	177.002	0.526631	0.180949	2.91038	0.00360989	0.0265694
Wdr83os	165.724	0.526467	0.15788	3.33461	0.000854193	0.00943694
Prmt1	467.668	0.526085	0.127629	4.12199	3.7561e-05	0.000994967
Rps27l	390.088	0.52591	0.171575	3.06518	0.00217537	0.0186881
Chmp2a	658.219	0.525897	0.172877	3.04203	0.00234987	0.0197265
Bccip	595.076	0.524598	0.143958	3.64411	0.000268316	0.00413589
Ppp2cb	1666.47	0.523472	0.147561	3.54751	0.000388894	0.00531286
Ccdc30	91.1414	0.521031	0.181282	2.87415	0.00405113	0.0289098
Rala	1038.06	0.520844	0.148348	3.51095	0.000446506	0.00583269
Poc1b	314.281	0.520629	0.154764	3.36401	0.000768182	0.00872691
Nup43	151.722	0.520498	0.16132	3.22649	0.00125317	0.0126996
Ppap2c	792.568	0.519751	0.118895	4.37153	1.23381e-05	0.000429445
Nabp2	303.555	0.519465	0.153325	3.38801	0.000704017	0.00822115
Chmp5	1164.43	0.518958	0.141777	3.66039	0.000251835	0.00394192
Il13ra1	1830	0.517727	0.17299	2.99282	0.00276412	0.0222352
Rps3	1370.48	0.517162	0.124945	4.13911	3.48656e-05	0.00093582
Cd151	1023.18	0.517088	0.145757	3.5476	0.000388753	0.00531286
Anp32b	1079.66	0.516605	0.193834	2.6652	0.00769431	0.0451041
Spidr	365.166	0.516588	0.185946	2.77816	0.00546677	0.0355769
Slc39a13	613.165	0.516517	0.134594	3.83758	0.00012425	0.00234271
Cobl	2329.78	0.516468	0.165319	3.12408	0.00178364	0.0162638
Nt5c3b	141.096	0.516187	0.138198	3.73513	0.000187619	0.00316726
0610040J01Rik	937.605	0.516186	0.172812	2.98698	0.00281749	0.0225972
Mrpl35	414.545	0.516132	0.146926	3.51286	0.00044331	0.00581999
Dph5	174.827	0.515636	0.16768	3.07511	0.00210425	0.01835
Pgrmc2	1057.57	0.515257	0.144738	3.55993	0.000370953	0.0051527
Alg6	212.417	0.515117	0.13475	3.82276	0.000131967	0.00244661
Lyrm9	349.352	0.515024	0.188978	2.72532	0.00642395	0.0397486
Rangrf	147.942	0.51501	0.178039	2.89267	0.00381977	0.0277109
Rhog	294.165	0.514987	0.170423	3.02182	0.00251262	0.0206923
Trappc2l	148.771	0.514909	0.155006	3.32186	0.000894183	0.00973259
Slc39a1	1308.69	0.514385	0.118171	4.35289	1.34353e-05	0.00045779
1600002H07Rik	86.5578	0.514341	0.177908	2.89106	0.0038395	0.02781
G6pdx	910.393	0.513931	0.167251	3.07281	0.00212054	0.0184323
Polr2f	158.248	0.513835	0.165755	3.09997	0.00193543	0.0172684
Zranb2	2716.44	0.51237	0.180027	2.84608	0.00442609	0.0304835
Stx8	189.338	0.511428	0.166356	3.07429	0.00211005	0.0183609
Pja1	970.985	0.510282	0.126643	4.02931	5.59415e-05	0.00131985
Ctsz	495.608	0.509309	0.170391	2.98906	0.00279835	0.022466
Ptpn18	313.759	0.509196	0.19254	2.64463	0.00817806	0.0470202
Jak3	380.458	0.509163	0.184406	2.7611	0.00576071	0.0369256
Cfl1	2293.48	0.508798	0.157168	3.23728	0.00120674	0.0123302
Dynlrb1	328.738	0.508757	0.163989	3.10238	0.00191971	0.0171565
Hebp1	264.075	0.508653	0.18843	2.69942	0.00694601	0.0419326
Leprot	1046.75	0.508638	0.171777	2.96104	0.00306597	0.0238696
Ebag9	547.478	0.508308	0.179958	2.82459	0.00473413	0.0320058
Nhp2l1	263.858	0.507489	0.165492	3.06655	0.00216546	0.0186624
Tmbim1	991.32	0.506894	0.142004	3.56958	0.000357551	0.00503022
Ndufc2	379.269	0.506693	0.177486	2.85483	0.00430594	0.029962
C1galt1c1	399.298	0.506072	0.148994	3.39659	0.000682301	0.00801767
Rsu1	305.965	0.505749	0.188999	2.67594	0.00745195	0.0440343
Ifi35	233.339	0.504488	0.145096	3.47692	0.000507205	0.00640836
Nagk	235.704	0.503369	0.121521	4.14225	3.43921e-05	0.000924644
Psmc5	1137.19	0.502381	0.125715	3.99617	6.43748e-05	0.00147579
Chd1l	408.021	0.502284	0.174499	2.87844	0.00399652	0.0285958
Dnase1l1	135.696	0.502126	0.183956	2.7296	0.00634122	0.0394589
Zmat2	1070.22	0.501222	0.160566	3.1216	0.00179874	0.0163646
Txndc17	519.086	0.500963	0.16912	2.96217	0.00305475	0.0238271
2610001J05Rik	724.981	0.500876	0.12933	3.87285	0.00010757	0.0021206
Hdac2	1348.99	0.500435	0.14785	3.38474	0.000712457	0.00826604
Hat1	610.518	0.499128	0.155037	3.21942	0.00128451	0.0129129
Fuom	135.7	0.497661	0.142989	3.48041	0.000500653	0.00634329
Fbl	230.085	0.497362	0.177926	2.79533	0.00518468	0.0341862
Rpl28	501.713	0.496707	0.16073	3.09031	0.00199947	0.0176645
Nsa2	456.59	0.495653	0.125259	3.95703	7.58881e-05	0.00168253
Naa10	130.849	0.49541	0.18416	2.69011	0.00714279	0.0427504
1110007C09Rik	286.451	0.49536	0.168952	2.93195	0.0033684	0.0253217
Klhdc8a	667.565	0.494882	0.173304	2.85556	0.00429604	0.029906
Cdkn2aipnl	479.973	0.494248	0.112559	4.391	1.12829e-05	0.000401207
Ost4	198.726	0.493689	0.132125	3.73652	0.000186584	0.00315555
Hspbp1	243.888	0.493471	0.17523	2.81614	0.00486049	0.0326284
Cuedc1	685.451	0.492794	0.163869	3.00725	0.00263619	0.0214298
Armcx3	277.25	0.492586	0.186363	2.64316	0.00821367	0.0471078
Purg	193.294	0.492583	0.171453	2.87299	0.00406611	0.0289459
Ube2n	1083.6	0.492511	0.181783	2.70933	0.00674199	0.041115
Casp8	1021.72	0.49213	0.116132	4.23768	2.25838e-05	0.000676887
Lsm4	144.686	0.492121	0.184233	2.67119	0.00755831	0.0444841
1110004E09Rik	192.227	0.491332	0.166487	2.95118	0.00316562	0.0243631
Bzw2	879.008	0.491244	0.153658	3.197	0.00138864	0.0136544
Ift20	325.919	0.491194	0.125075	3.92719	8.59454e-05	0.00183271
Fam171a2	201.575	0.491102	0.185894	2.64184	0.00824572	0.0472582
Hsd3b7	406.241	0.490707	0.146563	3.34809	0.000813699	0.00909511
Csf2ra	143.239	0.490177	0.162413	3.01809	0.00254377	0.0208672
Cntln	173.566	0.48973	0.128187	3.82043	0.00013322	0.00246701
Tmem176b	2020.03	0.489442	0.154524	3.16742	0.001538	0.0146772
Gpatch11	382.196	0.488895	0.162733	3.00427	0.00266218	0.0215984
Cby1	125.456	0.488312	0.185101	2.63808	0.00833766	0.0476669
Mrpl42	387.896	0.487407	0.143154	3.40477	0.000662207	0.00784613
2510002D24Rik	200.782	0.486894	0.154648	3.14841	0.00164161	0.0153492
Pdcl3	667.412	0.486842	0.144943	3.35886	0.000782649	0.00883824
Pno1	619.018	0.486493	0.155989	3.11876	0.00181611	0.0164671
Pomgnt1	1266.1	0.486406	0.146047	3.33046	0.000867019	0.00953488
Nup37	168.649	0.486185	0.138576	3.50842	0.000450769	0.0058692
Dbi	1547.79	0.485581	0.147073	3.30163	0.000961238	0.0103413
Mrpl45	581.442	0.485325	0.132295	3.66851	0.000243968	0.00384782
Gipc1	564.022	0.485151	0.132397	3.66436	0.000247963	0.0038926
Aimp1	418.958	0.484382	0.184895	2.61977	0.00879891	0.0494481
Tmed9	1240.42	0.483812	0.147579	3.27834	0.0010442	0.0109959
Golim4	680.718	0.483233	0.150215	3.21695	0.00129563	0.0129894
Sf3b6	557.556	0.482963	0.159066	3.03624	0.00239548	0.0200159
Rab9	891.282	0.482855	0.181084	2.66647	0.00766526	0.0449827
Otulin	422.515	0.482849	0.149723	3.22495	0.00125995	0.0127532
Timm8b	173.291	0.482545	0.166232	2.90284	0.00369796	0.0270577
Idnk	198.197	0.481008	0.133021	3.61604	0.000299144	0.00446836
Thap4	498.12	0.480852	0.0937657	5.12824	2.92471e-07	2.32041e-05
Hn1l	1438.72	0.480695	0.0954113	5.03813	4.70097e-07	3.49015e-05
Tmem147	426.943	0.479135	0.135532	3.5352	0.000407463	0.00549108
Parp9	536.438	0.479086	0.143572	3.33691	0.000847148	0.00938852
Prpf31	457.568	0.478781	0.128369	3.72972	0.000191694	0.00322034
Pde6d	251.424	0.478195	0.145603	3.28425	0.00102253	0.0108594
Gfod2	252.848	0.476723	0.176133	2.7066	0.00679751	0.0412825
Aldoa	6168.96	0.476646	0.136504	3.49182	0.000479748	0.00615271
Faap20	232.605	0.476147	0.169929	2.80203	0.00507818	0.033726
Fundc1	706.009	0.476141	0.174064	2.73544	0.00622966	0.0389594
Adss	2550.52	0.47534	0.134232	3.54118	0.000398347	0.00539455
Tpt1	4020.62	0.474845	0.161516	2.93993	0.00328285	0.0248498
Mbd3	420.112	0.474157	0.151955	3.12037	0.00180624	0.0164061
Anapc15	98.9121	0.474022	0.152582	3.10667	0.00189208	0.0169941
Bcl2l2	1580.31	0.473888	0.172387	2.74898	0.00597812	0.0378841
Tsen2	102.339	0.472645	0.177539	2.6622	0.00776312	0.0453432
Uxs1	415.176	0.472472	0.151377	3.12115	0.00180146	0.0163802
Chmp3	1416.78	0.47207	0.129755	3.63815	0.0002746	0.00419679
Bad	148.455	0.472024	0.16708	2.82513	0.00472612	0.0319695
Oard1	471.425	0.471734	0.137791	3.42355	0.000618092	0.00745441
Ppdpf	135.696	0.471689	0.166031	2.84097	0.00449768	0.0308584
Polr2g	478.719	0.471669	0.141354	3.3368	0.00084749	0.00938852
Aip	306.215	0.471649	0.150074	3.14278	0.00167354	0.0155668
Gstm2	264.669	0.470852	0.169843	2.77228	0.00556653	0.0360955
Myd88	587.44	0.470381	0.13381	3.51529	0.000439272	0.0057892
Hscb	84.6119	0.470366	0.177313	2.65274	0.00798423	0.0462342
Serbp1	4248.15	0.46993	0.150016	3.13253	0.00173307	0.0159464
Ptcd2	550.988	0.468525	0.148329	3.15868	0.00158484	0.0149991
Eef2kmt	202.895	0.466659	0.177636	2.62705	0.00861293	0.0487584
Srd5a3	350.705	0.466489	0.118762	3.92792	8.56833e-05	0.00182953
Ctdnep1	764.319	0.466193	0.136438	3.41687	0.000633448	0.00757749
Gnb2l1	2093.68	0.466137	0.123421	3.7768	0.000158858	0.00280078
Pinx1	172.305	0.465711	0.16665	2.79454	0.0051973	0.0342501
Gins4	186.22	0.465666	0.161047	2.8915	0.00383412	0.0277901
Itgb1bp1	218.977	0.465661	0.146641	3.17553	0.00149565	0.0144169
Ap3s1	397.124	0.465387	0.159611	2.91577	0.00354813	0.0262702
Shkbp1	381.159	0.464183	0.150195	3.09053	0.00199801	0.0176613
Rpl7	1882.69	0.464116	0.132998	3.48965	0.000483647	0.006188
Polr3k	435.454	0.463987	0.171507	2.70536	0.0068231	0.0414223
Rrm1	558.14	0.463852	0.162495	2.85457	0.00430954	0.0299741
Camkk2	1049.88	0.463802	0.151231	3.06684	0.00216333	0.018654
Ccdc53	176.699	0.463529	0.145727	3.18081	0.00146865	0.0142507
Sarnp	297.207	0.463493	0.158884	2.91718	0.0035321	0.026201
Maoa	300.174	0.462577	0.175385	2.63749	0.00835224	0.0476864
Itpa	377.519	0.461697	0.127497	3.62123	0.000293202	0.00441851
Idh3a	3338.11	0.461655	0.158728	2.90846	0.00363214	0.0266755
Ppcdc	290.726	0.461127	0.143088	3.22267	0.00127002	0.012823
Rpl24	426	0.461078	0.167392	2.75448	0.00587857	0.0374769
Serpinb6a	633.754	0.460815	0.151758	3.03651	0.00239337	0.0200086
Lrrfip2	1597.03	0.460776	0.133209	3.45905	0.000542076	0.00672815
Tomm22	764.366	0.460408	0.138456	3.3253	0.000883234	0.00964584
Naca	1981.48	0.460366	0.151011	3.04855	0.00229945	0.0194039
Myef2	735.064	0.459552	0.15993	2.87345	0.00406016	0.0289403
Kdelc2	240.566	0.458985	0.16085	2.8535	0.00432403	0.0300105
Rdh11	405.577	0.458137	0.167562	2.73413	0.00625452	0.0390668
Commd7	529.623	0.457441	0.130458	3.50644	0.000454148	0.00589046
Rps9	965.268	0.457418	0.155801	2.93591	0.0033257	0.0250822
Arpc1a	1082.74	0.457391	0.12333	3.70867	0.00020835	0.00344383
Glod4	533.006	0.456352	0.129339	3.52835	0.000418158	0.00558564
Mrpl15	461.668	0.456294	0.117685	3.87724	0.000105647	0.0020929
Btf3	1436.07	0.455933	0.170092	2.68052	0.00735088	0.0435643
Gmcl1	840.841	0.454246	0.144133	3.15157	0.00162396	0.0152282
Atp6v1f	646.463	0.454224	0.158243	2.87042	0.00409931	0.0290954
Esd	2238.49	0.453507	0.168638	2.68923	0.00716162	0.0428189
Arl6ip4	263.587	0.453244	0.167985	2.69813	0.00697304	0.0420518
Hsd17b12	962.895	0.453243	0.130881	3.46301	0.000534161	0.00666055
Ift74	456.842	0.453166	0.136562	3.31839	0.000905394	0.00984138
Amn1	276.888	0.453094	0.11544	3.92495	8.67486e-05	0.00184498
Gabarap	1312.32	0.452421	0.14864	3.04374	0.00233658	0.0196557
Ube2m	582.187	0.452297	0.134013	3.37502	0.00073809	0.00847233
Emg1	391.608	0.452222	0.128686	3.51416	0.000441147	0.00580485
Tbcb	297.938	0.452056	0.169907	2.66061	0.00779993	0.045509
Mrpl18	610.824	0.450469	0.145461	3.09683	0.00195603	0.0174138
Gtf2h5	316.548	0.449779	0.159392	2.82184	0.00477494	0.032201
Aplf	206.366	0.449519	0.164118	2.739	0.00616259	0.0386546
Rbm45	419.741	0.448482	0.166851	2.68792	0.0071898	0.0429082
Drap1	322.53	0.44465	0.158023	2.81383	0.0048955	0.0327714
Rpl37a	270.532	0.444475	0.143924	3.08827	0.00201329	0.017754
Ppp1r9b	1520.38	0.444236	0.155343	2.85972	0.0042402	0.0296448
Psmg2	185.852	0.444094	0.166955	2.65996	0.007815	0.0455405
Npdc1	186.343	0.443573	0.146425	3.02936	0.00245074	0.0203656
2020-09-08	934.342	0.441892	0.16485	2.68057	0.00734964	0.0435643
Dpm2	293.594	0.44033	0.14788	2.97762	0.00290495	0.0231123
Slc39a6	583.275	0.439882	0.144348	3.04737	0.00230854	0.0194501
Ybx3	915.592	0.439665	0.121325	3.62386	0.00029024	0.00439021
Cuta	182.662	0.43959	0.149404	2.9423	0.00325785	0.0247716
Cln3	399.358	0.439316	0.129531	3.39158	0.000694913	0.0081207
Spcs1	538.752	0.438338	0.15933	2.75113	0.00593898	0.0376803
Dhrs7b	190.504	0.438214	0.148614	2.94868	0.00319137	0.0244914
Nup85	529.439	0.437998	0.116066	3.7737	0.000160846	0.00282047
2020-09-07	2960.81	0.437402	0.157799	2.77189	0.00557312	0.0361093
Mrpl20	361.593	0.436313	0.148698	2.93423	0.00334381	0.0251953
Sdcbp	4721.47	0.435875	0.134551	3.23947	0.00119753	0.0122671
Actr10	1125.57	0.435709	0.132756	3.28202	0.00103068	0.0109192
Tmed1	180.741	0.435592	0.148949	2.92444	0.00345077	0.0257852
Kptn	119.479	0.43522	0.166047	2.62107	0.00876544	0.0493247
Aaas	257.747	0.435192	0.160959	2.70375	0.00685615	0.0415762
Snapc1	662.365	0.434815	0.161629	2.6902	0.00714094	0.0427504
Clptm1l	1643.42	0.434363	0.0953785	4.5541	5.26098e-06	0.000231383
Eif3e	1730.69	0.434251	0.164759	2.63567	0.00839713	0.0478716
Lamtor4	164.591	0.433785	0.144732	2.99716	0.00272507	0.0220086
Slc50a1	170.517	0.433244	0.130171	3.32827	0.000873884	0.0095631
Hk1	4889.85	0.432047	0.158937	2.71835	0.0065609	0.0403604
Chmp4b	1107.69	0.43176	0.163109	2.64706	0.0081194	0.0467328
Rpl8	1516.58	0.43162	0.152213	2.83563	0.00457358	0.0312731
Ebna1bp2	498.472	0.431115	0.1489	2.89533	0.00378755	0.0275347
Dck	405.214	0.430554	0.129336	3.32895	0.000871749	0.00955264
Rnf121	647.838	0.430384	0.119035	3.6156	0.000299648	0.00446986
Mrpl40	228.825	0.430223	0.12384	3.47403	0.000512702	0.00646771
Psmb3	486.034	0.430155	0.154709	2.78041	0.00542897	0.0354449
Tmem242	338.991	0.430052	0.10792	3.98493	6.74996e-05	0.00153512
Zcchc17	326.375	0.427974	0.1421	3.01178	0.00259724	0.021177
Elp5	463.102	0.427538	0.136745	3.12652	0.00176887	0.0161747
Rpusd4	312.713	0.427178	0.11622	3.67561	0.000237284	0.00377996
Ccdc149	293.33	0.426049	0.159884	2.66474	0.00770473	0.0451488
Chchd4	521.839	0.425694	0.13694	3.10861	0.00187971	0.0169017
Ssu72	653.345	0.425427	0.0932104	4.56416	5.01497e-06	0.000222376
Tspan31	1243.14	0.424621	0.114049	3.72314	0.000196758	0.00328641
Shisa5	959.475	0.42462	0.106943	3.97053	7.17135e-05	0.00161655
Slc31a2	602.568	0.42368	0.146965	2.88285	0.00394089	0.0283607
Eif3m	1269.4	0.422938	0.115034	3.67665	0.000236321	0.00377577
Adgrg1	14122.2	0.422379	0.151544	2.78718	0.00531695	0.0348824
Tmem101	177.572	0.422216	0.1521	2.77591	0.00550483	0.0357383
Psma2	1056.51	0.421404	0.152477	2.76372	0.00571468	0.0367323
Fam118b	465.101	0.420972	0.118126	3.56374	0.000365604	0.00510971
Otud6b	1346.04	0.420532	0.150861	2.78755	0.00531082	0.0348704
Psmd14	1033.77	0.419351	0.138632	3.02492	0.002487	0.0205787
Tmem258	128.103	0.41881	0.159878	2.61955	0.00880452	0.0494624
Psma1	1668.4	0.418608	0.144511	2.89673	0.00377078	0.0274416
Naa20	791.765	0.417223	0.148205	2.81518	0.00487499	0.032685
Twf2	170.921	0.417093	0.154815	2.69413	0.00705727	0.0423358
Arl6ip5	991.473	0.41678	0.146453	2.84583	0.00442952	0.0304942
Sfr1	1317.54	0.416258	0.145329	2.86425	0.00417995	0.0294516
Ccdc58	313.273	0.414996	0.14947	2.77645	0.00549556	0.0357068
Ywhae	7564.13	0.41404	0.144852	2.85836	0.00425834	0.029733
Mrfap1	2017.26	0.413644	0.136631	3.02744	0.00246633	0.0204706
Phf6	1353.66	0.413138	0.128781	3.20808	0.00133624	0.0132884
Cnih4	856.854	0.413108	0.092474	4.46728	7.92187e-06	0.000309504
Ggact	380.054	0.412709	0.150244	2.74693	0.00601565	0.0380474
Psmd5	1557.64	0.412561	0.127096	3.24606	0.00117015	0.0120387
Sap18	378.863	0.411264	0.132192	3.1111	0.00186391	0.0167783
Hmbs	437.725	0.410476	0.105554	3.88877	0.000100755	0.00203331
Trmt11	333.805	0.410344	0.139309	2.94556	0.00322372	0.0246578
Ltv1	850.557	0.410058	0.133347	3.07511	0.00210427	0.01835
Cct3	1893.41	0.409862	0.110506	3.70896	0.000208111	0.00344383
Stx7	3957.7	0.409484	0.156543	2.6158	0.00890194	0.0498367
Rpl3	1556.75	0.409375	0.127618	3.20782	0.00133746	0.0132884
B3galnt2	994.419	0.408434	0.150743	2.70948	0.0067389	0.041115
Prdx3	1286.71	0.408278	0.108864	3.75036	0.000176579	0.00301469
Cyb5r4	856.316	0.407937	0.150683	2.70725	0.00678429	0.0412825
Ppapdc2	774.52	0.407797	0.142571	2.8603	0.00423234	0.029613
Mettl21a	295.421	0.406985	0.124067	3.28037	0.00103673	0.0109383
Map2k1	1599.36	0.406673	0.117585	3.45855	0.000543094	0.00673562
Dtymk	300.589	0.405322	0.1383	2.93074	0.00338161	0.0253738
Ormdl1	496.581	0.404166	0.133959	3.01709	0.00255215	0.0209253
Slmo2	935.255	0.403864	0.137492	2.93737	0.00331011	0.0250113
Dtx3	564.35	0.403766	0.14434	2.79733	0.00515266	0.0340669
Mbd2	1313.98	0.403487	0.109835	3.67358	0.000239175	0.00380633
Pdzd11	244.295	0.402939	0.13365	3.01489	0.00257076	0.0210204
Tpm1	1861.87	0.402296	0.134367	2.99401	0.00275334	0.0221816
Ppp1cc	1783.42	0.402185	0.144258	2.78795	0.00530421	0.0348412
Pgam1	547.432	0.402013	0.130385	3.08328	0.00204733	0.0179911
Tpcn2	347.06	0.401482	0.113381	3.54099	0.000398633	0.00539455
Elof1	343.663	0.399991	0.125034	3.19905	0.00137883	0.0136075
Ict1	245.51	0.398908	0.141168	2.82576	0.00471692	0.0319486
Prkra	269.712	0.398864	0.124389	3.20659	0.00134321	0.0133291
Atp5s	233.872	0.398773	0.136714	2.91684	0.00353602	0.0262164
2020-09-15	1398.81	0.397052	0.138335	2.87021	0.00410198	0.0290954
Cox14	279.376	0.396927	0.129452	3.0662	0.00216797	0.0186641
Eif3i	490.581	0.394581	0.107565	3.66831	0.000244159	0.00384782
Phf14	801.714	0.394338	0.147534	2.67286	0.00752087	0.0443282
Ppil1	367.434	0.394273	0.148252	2.65948	0.00782612	0.0455632
Hsbp1	709.978	0.39421	0.148155	2.6608	0.00779553	0.0454997
Edem2	477.648	0.39396	0.133935	2.94144	0.00326692	0.0248007
Mpp6	966.307	0.393859	0.109214	3.60632	0.000310575	0.0045938
Kazn	3787.43	0.393501	0.1422	2.76724	0.00565325	0.0364098
Srek1ip1	616.186	0.393418	0.0909923	4.32364	1.53477e-05	0.000509023
Txndc12	520.263	0.39337	0.14048	2.80019	0.00510721	0.0338494
Tspan14	1792.74	0.393053	0.116842	3.36398	0.000768272	0.00872691
Gstcd	321.586	0.392922	0.143184	2.74418	0.00606624	0.0383038
Memo1	548.097	0.392602	0.128064	3.06568	0.00217174	0.0186768
Dpcd	135.891	0.392527	0.129788	3.02436	0.00249157	0.0205955
Fibp	343.256	0.391766	0.128376	3.05171	0.00227542	0.0192613
Aktip	3502.75	0.390797	0.118433	3.29973	0.000967791	0.0104009
Aurkaip1	403.274	0.39067	0.139682	2.79686	0.0051602	0.0340889
2310011J03Rik	346.338	0.39046	0.139422	2.80056	0.0051014	0.0338247
Nudt9	354.388	0.390306	0.112097	3.48188	0.00049791	0.00632053
Rer1	1293.26	0.39012	0.108294	3.6024	0.000315289	0.00463905
Ppib	318.402	0.390046	0.123249	3.1647	0.00155242	0.0147712
Upf3b	999.459	0.38986	0.135252	2.88246	0.0039458	0.0283834
Kdelr1	1109.52	0.38976	0.13656	2.85413	0.00431548	0.0299897
Pam	3025.81	0.389568	0.127357	3.05887	0.00222172	0.0189655
Parl	622.295	0.388977	0.129025	3.01474	0.00257199	0.0210204
Slc8b1	667.122	0.388465	0.0990834	3.92058	8.83354e-05	0.0018689
Ctps	2122.59	0.3877	0.133884	2.8958	0.00378193	0.0275103
Cnpy2	337.89	0.387376	0.142373	2.72085	0.00651146	0.0401478
Spryd3	770.501	0.387181	0.125934	3.07447	0.00210876	0.0183595
Ndufa8	516.241	0.387095	0.118967	3.25379	0.00113877	0.0117921
Rras2	1470.85	0.386066	0.139622	2.76508	0.00569093	0.0366233
Mapk3	560.647	0.385911	0.122673	3.14586	0.00165597	0.0154389
Ran	1598.17	0.385509	0.145347	2.65233	0.00799379	0.0462565
Sumf1	677.047	0.384217	0.138744	2.76926	0.00561843	0.0362866
Ddx59	226.067	0.383621	0.121601	3.15476	0.00160631	0.0151517
Hnrnpu	10032.6	0.383342	0.143234	2.67633	0.00744328	0.0439991
Tor4a	480.079	0.383307	0.140927	2.71989	0.00653031	0.0402141
Alg9	422.871	0.382952	0.111737	3.42728	0.00060967	0.00739139
Swi5	476.372	0.382688	0.126851	3.01683	0.00255436	0.0209328
Stoml2	463.604	0.38212	0.137011	2.78897	0.00528759	0.0347602
Pyurf	450.995	0.381672	0.143535	2.65909	0.00783519	0.0455996
Eif2b3	349.476	0.380846	0.125721	3.02931	0.00245116	0.0203656
Gyg	515.494	0.380689	0.141796	2.68476	0.00725829	0.0431736
Taf12	378.922	0.380563	0.117782	3.23107	0.00123328	0.0125381
Mrps23	1086.22	0.380475	0.130142	2.92353	0.0034609	0.0258489
Atic	687.464	0.379992	0.136716	2.77943	0.00544544	0.0354951
Alg5	403.594	0.379444	0.109767	3.45682	0.000546595	0.00677384
Enox2	416.815	0.378055	0.143882	2.62753	0.00860069	0.0487062
Prune	1671.82	0.376487	0.118094	3.18803	0.00143247	0.0139919
BC004004	1027.3	0.376154	0.131264	2.86562	0.00416195	0.0293768
Tmem261	158.975	0.375889	0.133159	2.82287	0.00475962	0.0321245
D19Bwg1357e	936.154	0.373355	0.0814619	4.58318	4.57952e-06	0.000205317
Tmem230	350.442	0.373347	0.123773	3.01639	0.00255806	0.0209526
Gemin7	329.518	0.372898	0.125522	2.97077	0.00297055	0.0234072
Ccdc43	698.734	0.372404	0.123538	3.01449	0.00257414	0.0210204
Trappc4	498.617	0.37198	0.121082	3.07213	0.00212536	0.018439
Smim12	260.148	0.371969	0.1301	2.8591	0.00424843	0.0296859
Pabpn1	3228.36	0.371944	0.122005	3.0486	0.0022991	0.0194039
Vdac3	1058.42	0.371537	0.13232	2.80787	0.00498697	0.0332293
Mrps22	362.723	0.37037	0.11597	3.19368	0.00140473	0.0138042
Vta1	523.246	0.370326	0.121892	3.03816	0.00238025	0.0199298
Cdk4	673.57	0.370066	0.123168	3.00457	0.00265955	0.021598
Psmb1	960.92	0.369685	0.136923	2.69994	0.00693522	0.0418987
Sumo3	1610.54	0.368467	0.114659	3.21358	0.0013109	0.0130859
Gnb2	1674.02	0.366817	0.126105	2.90883	0.00362787	0.0266755
Zfp54	259.605	0.366581	0.140021	2.61804	0.00884365	0.049579
Cdc37	755.729	0.366347	0.134639	2.72095	0.00650948	0.0401478
Vdac2	3661.47	0.366118	0.121866	3.00426	0.00266227	0.0215984
Brd7	1143.19	0.365615	0.0923712	3.95811	7.55466e-05	0.00167726
Dtnbp1	618.27	0.364917	0.137338	2.65708	0.00788203	0.0457407
Cd81	2152.04	0.364179	0.131154	2.77672	0.00549101	0.0356972
Drg1	1158.61	0.36343	0.117679	3.08831	0.002013	0.017754
Slc35b2	499.93	0.36332	0.122973	2.95446	0.00313212	0.0242182
Pdf	433.176	0.36301	0.138843	2.61453	0.00893495	0.0499351
Anxa5	1169.44	0.362923	0.132424	2.7406	0.00613269	0.0385699
Psmc3	1283.06	0.361829	0.101544	3.56328	0.000366252	0.00511016
Ap2m1	1738.36	0.36161	0.102472	3.52885	0.000417371	0.00558564
Las1l	1332.1	0.360714	0.134195	2.68799	0.00718846	0.0429082
Cept1	1340.1	0.359736	0.129773	2.77205	0.0055704	0.0361061
Cct5	1873.17	0.359657	0.123185	2.91965	0.00350423	0.0260404
Eif3k	325.437	0.35907	0.112965	3.1786	0.0014799	0.0142998
Tmc4	670.666	0.357683	0.125646	2.84675	0.00441687	0.030433
Golga7	1334.76	0.355629	0.122276	2.90842	0.00363255	0.0266755
Nol7	598.661	0.355515	0.132955	2.67396	0.00749622	0.0442312
Pnpt1	830.275	0.355423	0.11769	3.01998	0.00252788	0.0207582
Hace1	404.185	0.355372	0.115695	3.07164	0.00212885	0.018439
Cinp	383.896	0.355007	0.125389	2.83124	0.00463676	0.0315319
Ccp110	1020.05	0.354725	0.127778	2.7761	0.00550156	0.0357314
Cct7	1584.2	0.354288	0.103394	3.42657	0.000611259	0.00739957
Rpl7a	1669.01	0.352126	0.130546	2.69733	0.00698981	0.0420871
Chmp2b	2246.66	0.349178	0.128953	2.70778	0.00677341	0.0412444
Brms1l	634.81	0.348537	0.133121	2.61821	0.00883932	0.049579
Prmt3	534.666	0.347831	0.125872	2.76337	0.00572076	0.0367422
Nsun2	1681.81	0.347331	0.110948	3.13058	0.00174461	0.0160162
Tsnax	1190.11	0.346956	0.11706	2.96393	0.00303735	0.0237313
BC003965	531.196	0.346677	0.132448	2.61745	0.00885898	0.0496305
0610007P14Rik	450.521	0.346665	0.119879	2.8918	0.00383039	0.0277755
Gpn1	433.895	0.345945	0.0870859	3.97246	7.11334e-05	0.00160795
Ssr2	756.957	0.343898	0.117037	2.93836	0.00329949	0.0249543
Psma5	563.915	0.343699	0.11566	2.97162	0.00296228	0.0233876
Fam98a	1770.28	0.343677	0.117646	2.92127	0.00348603	0.0259409
Exosc7	353.952	0.343464	0.117528	2.92239	0.00347361	0.0258973
Psmb2	630.142	0.343176	0.131025	2.61915	0.0088148	0.049503
Utp11l	430.655	0.342993	0.101916	3.36544	0.00076421	0.00870425
Igbp1	532.369	0.342658	0.109531	3.1284	0.0017576	0.0161142
Kars	987.019	0.342153	0.0939494	3.64189	0.000270645	0.00415992
Gtf3c6	393.641	0.341419	0.124227	2.74835	0.00598953	0.0379212
Wbscr16	522.282	0.341151	0.113244	3.01254	0.00259075	0.0211454
Tmem199	464.166	0.337379	0.125422	2.68996	0.00714609	0.0427504
Isca2	300.393	0.336865	0.113877	2.95815	0.00309491	0.0240123
Ruvbl1	238.247	0.336817	0.123469	2.72794	0.00637314	0.0395414
Fam32a	1043.67	0.336527	0.117831	2.85602	0.00428986	0.0298887
Nono	2143.27	0.336464	0.116874	2.87887	0.00399102	0.0285816
Gnb1	5548.66	0.334467	0.106268	3.14739	0.00164736	0.0153764
Zadh2	1397.8	0.334289	0.112971	2.95906	0.00308581	0.0239952
Samd10	439.312	0.333135	0.122407	2.72153	0.00649806	0.0401392
Cct2	2907.4	0.333052	0.100007	3.33029	0.000867552	0.00953488
Pold3	933.423	0.333035	0.0995441	3.34561	0.000821026	0.00915803
Micall1	2829.07	0.332658	0.109152	3.04765	0.00230638	0.0194427
Tor2a	435.951	0.331219	0.124976	2.65027	0.00804286	0.0464243
Pak1ip1	1028.86	0.328478	0.11924	2.75476	0.00587359	0.0374769
Tmem14c	610.529	0.326376	0.119749	2.72551	0.00642022	0.0397486
Samm50	1129.7	0.325882	0.120107	2.71326	0.00666238	0.0407986
Psmc4	903.038	0.32547	0.120058	2.71093	0.00670954	0.0409789
Pa2g4	1380.19	0.325244	0.091472	3.55566	0.000377031	0.00520225
Prps1	622.826	0.324901	0.120562	2.69489	0.00704119	0.0422706
Vps25	747.226	0.3238	0.118454	2.73356	0.00626543	0.0391076
Snx3	1268.46	0.323614	0.118109	2.73997	0.00614444	0.0386055
Eif2b5	1093.39	0.322653	0.0972582	3.31749	0.000908302	0.00986635
Spg21	1082.16	0.322167	0.112203	2.87129	0.00408802	0.0290578
Ddx10	975.601	0.321927	0.103616	3.10692	0.00189046	0.0169889
Plod2	1645.6	0.321589	0.108262	2.97047	0.00297346	0.0234094
Ankmy2	784.3	0.321097	0.115604	2.77755	0.00547703	0.0356293
Exosc2	368.122	0.320891	0.110221	2.91133	0.0035989	0.0265489
Smarcb1	607.758	0.319505	0.107348	2.97634	0.00291711	0.023178
Capzb	1304.88	0.319355	0.116771	2.73489	0.00624009	0.0390096
Cenpb	2513.04	0.319207	0.114729	2.78226	0.00539812	0.0353147
Tpd52l2	1195.39	0.318472	0.0881063	3.61464	0.00030077	0.00448247
Mrpl47	305.825	0.318067	0.108008	2.94483	0.0032313	0.0246889
Bloc1s5	338.851	0.315986	0.109306	2.89085	0.00384203	0.02781
Plekha3	1638.96	0.313664	0.111838	2.80463	0.00503748	0.0335383
Ssr4	283.739	0.312997	0.118667	2.63761	0.00834917	0.0476864
Itm2c	754.37	0.312039	0.117318	2.65978	0.00781922	0.0455405
Cdipt	1161.18	0.309419	0.116323	2.65999	0.00781433	0.0455405
Cct4	3011.7	0.307797	0.111421	2.76247	0.00573652	0.0367997
Psmd4	1210.76	0.305672	0.116673	2.61991	0.00879529	0.0494448
Actr3	3468.25	0.303205	0.105655	2.86975	0.00410793	0.0291098
Srprb	1011.43	0.299646	0.105911	2.82922	0.0046661	0.0317181
Adsl	531.248	0.294876	0.109411	2.69511	0.00703651	0.0422582
Arpc2	2717.2	0.292975	0.110933	2.64102	0.00826563	0.047328
Zdhhc16	450.777	0.291592	0.0923187	3.15854	0.00158564	0.0149991
Snapin	742.448	0.29035	0.0945211	3.0718	0.00212774	0.018439
Ryk	1612.5	0.289361	0.0947594	3.05364	0.00226082	0.0191678
Erp29	842.504	0.289104	0.102021	2.83377	0.00460029	0.0313894
Ensa	2062.5	0.288962	0.0920603	3.13884	0.0016962	0.0157414
Eef1a1	25026	0.287554	0.0939455	3.06086	0.00220702	0.0188998
Mrps7	629.538	0.28729	0.0983134	2.92219	0.00347584	0.0259008
Mrpl10	825.652	0.281385	0.1041	2.70301	0.00687144	0.0416267
Nap1l4	2219.76	0.274124	0.0775487	3.53487	0.000407978	0.00549345
Copz1	1692.68	0.273705	0.102996	2.65743	0.00787387	0.0457407
Ubac1	989.358	0.272565	0.103723	2.62782	0.00859329	0.0486911
Cmas	809.727	0.26896	0.0877137	3.06634	0.00216696	0.0186641
Ube2q1	1706.48	0.259276	0.0848152	3.05695	0.00223603	0.0190474
Ube2z	3423.67	0.193325	0.0721657	2.67891	0.00738624	0.0437411
Tbk1	2239.53	-0.190893	0.0722696	-2.6414	0.00825648	0.047303
Rnf38	4275.05	-0.206968	0.0782779	-2.64402	0.0081929	0.0470681
Dync1li1	2324.16	-0.227344	0.0816586	-2.78408	0.00536795	0.0351742
Mtmr2	2830.96	-0.235062	0.0892622	-2.63339	0.00845366	0.0480585
Cep120	2009.14	-0.244065	0.0899763	-2.71255	0.00667675	0.0408556
Anks3	1195.1	-0.246355	0.092049	-2.67634	0.007443	0.0439991
Arhgef7	2584.05	-0.2487	0.0872315	-2.85104	0.00435766	0.0300891
Map7	3333.76	-0.249002	0.0912761	-2.72801	0.00637173	0.0395414
Copa	7398.64	-0.251835	0.0936735	-2.68844	0.00717871	0.0428894
Cdk7	1852.53	-0.25306	0.0949726	-2.66456	0.00770893	0.0451571
Gxylt1	2641.15	-0.257351	0.0838965	-3.06748	0.0021587	0.0186339
Qser1	3274.03	-0.258485	0.0974999	-2.65113	0.00802219	0.0463549
Rnf185	2418.3	-0.262847	0.071496	-3.67639	0.000236554	0.00377577
Wipi2	3223.01	-0.265085	0.0856403	-3.09533	0.00196595	0.0174637
Scaf11	6730.76	-0.265196	0.0806014	-3.29021	0.00100112	0.0106881
Usp7	7783.46	-0.266791	0.0807746	-3.30291	0.000956861	0.0103039
Poc5	686.483	-0.267337	0.0924111	-2.89291	0.00381696	0.0277029
Tpp2	3027.88	-0.267492	0.0908117	-2.94556	0.00322366	0.0246578
Wdr26	9761.57	-0.268337	0.0870218	-3.08356	0.00204537	0.0179911
Osbpl2	2160.11	-0.270502	0.0919804	-2.94087	0.00327292	0.024823
Xpo6	2868.5	-0.270809	0.0857067	-3.15971	0.00157925	0.0149562
Tmem57	2437.59	-0.280911	0.0941185	-2.98466	0.00283898	0.022716
Stxbp5	2447.49	-0.282861	0.0950033	-2.97738	0.00290719	0.0231123
Mul1	1886.03	-0.282967	0.106025	-2.66887	0.0076106	0.0446943
Eml4	2063.49	-0.286877	0.098634	-2.9085	0.00363171	0.0266755
Rnf145	2711.87	-0.287441	0.096857	-2.96768	0.00300056	0.0235177
Pard3	2463.21	-0.288598	0.0918502	-3.14205	0.00167767	0.0155873
Xpc	1395.12	-0.290053	0.105507	-2.74912	0.00597548	0.0378821
Senp5	3126.11	-0.293561	0.0974949	-3.01104	0.00260356	0.0212178
Arhgap17	1450.78	-0.293845	0.0888266	-3.30807	0.000939401	0.0101361
Phf2	2474.21	-0.294308	0.0670313	-4.3906	1.13037e-05	0.000401207
Inpp5e	930.882	-0.295201	0.100321	-2.94257	0.00325499	0.0247716
Asb1	1530.11	-0.29523	0.100678	-2.93242	0.00336333	0.025308
Kdm3b	4678.27	-0.296255	0.109197	-2.71304	0.00666682	0.0408103
Rsf1	2659.59	-0.29719	0.0935923	-3.17537	0.00149647	0.0144169
Ccnk	1334.89	-0.298362	0.111173	-2.68376	0.00727988	0.0432749
Scyl2	4159.58	-0.300134	0.112576	-2.66605	0.00767489	0.0450123
Zfp266	3346.49	-0.30071	0.0900086	-3.3409	0.000835062	0.00928899
Urb2	894.904	-0.301429	0.102531	-2.93988	0.00328336	0.0248498
Pan2	1931.97	-0.302025	0.112453	-2.68578	0.00723616	0.0430761
Sec23ip	2638.33	-0.303021	0.0790564	-3.83297	0.000126607	0.00236894
Ankle2	2072.26	-0.304865	0.0997845	-3.05524	0.00224882	0.0191061
Sdad1	1656.08	-0.305993	0.106178	-2.8819	0.00395283	0.0284196
Nfx1	4257.03	-0.306359	0.116844	-2.62195	0.0087427	0.0492347
Ddx3x	26329.9	-0.306698	0.110659	-2.77155	0.00557897	0.0361327
Gsk3b	6011.5	-0.307367	0.0944238	-3.25519	0.00113318	0.0117528
Arnt	3536.62	-0.307443	0.081205	-3.78601	0.000153087	0.00272876
Rqcd1	1651.24	-0.307554	0.103744	-2.96456	0.00303115	0.0237001
Tmbim6	13023.2	-0.308216	0.105285	-2.92743	0.00341777	0.0256214
Gabpb2	3396.59	-0.309927	0.114955	-2.69607	0.00701633	0.0421683
Hif1an	4143.29	-0.310125	0.105587	-2.93713	0.00331262	0.0250186
Trim33	3757.39	-0.310175	0.0975325	-3.18022	0.00147164	0.0142613
Gtpbp1	1778.02	-0.313521	0.0774132	-4.04997	5.12237e-05	0.0012374
Ldb1	1517.72	-0.313658	0.0930662	-3.37027	0.000750959	0.00858959
BC027231	821.422	-0.313863	0.109249	-2.87292	0.00406692	0.0289459
Sf1	8075.7	-0.315101	0.0931247	-3.38365	0.000715302	0.00828123
Setd1a	3240.89	-0.315669	0.120379	-2.6223	0.00873388	0.0492103
Wapal	6689.64	-0.317079	0.0929153	-3.41256	0.000643549	0.00766999
Atmin	1733.23	-0.317741	0.110879	-2.86564	0.00416165	0.0293768
Arih2	3492.78	-0.318952	0.114032	-2.79703	0.0051574	0.0340843
Txnrd3	948.555	-0.320435	0.103663	-3.09112	0.00199404	0.0176455
Yy1	2383.52	-0.320565	0.116475	-2.75223	0.00591914	0.0376281
Bsdc1	2928.57	-0.320625	0.108122	-2.96539	0.00302303	0.0236522
Sh3bp5l	1214.74	-0.320813	0.117931	-2.72035	0.00652122	0.0401774
Sec23a	2465.32	-0.321828	0.122608	-2.62486	0.00866836	0.0489865
Tab3	1846.87	-0.322542	0.105565	-3.05539	0.00224765	0.0191061
Zbtb14	610.29	-0.322573	0.097273	-3.31616	0.000912625	0.00989339
Phf12	2486.48	-0.32458	0.107807	-3.01075	0.002606	0.021227
Zscan26	3328.94	-0.32551	0.114037	-2.85443	0.00431146	0.0299746
Ctr9	2739.75	-0.329282	0.0962804	-3.42003	0.000626144	0.0075235
Srebf2	3323.27	-0.329949	0.113962	-2.89524	0.00378868	0.0275347
Mief1	2501.62	-0.330685	0.111347	-2.96986	0.00297935	0.0234121
Brd4	4748.45	-0.333521	0.121893	-2.73618	0.0062157	0.0388872
Osbpl11	2524.06	-0.333568	0.120782	-2.76173	0.00574953	0.0368685
Tbc1d17	774.121	-0.333597	0.10739	-3.1064	0.00189381	0.0170002
Stx5a	1916.21	-0.33426	0.0785329	-4.2563	2.07834e-05	0.000632293
Morc2a	3073.92	-0.335409	0.106589	-3.14675	0.00165097	0.0154011
Cnot11	1523.6	-0.335444	0.103419	-3.24355	0.00118049	0.0121247
2310035C23Rik	2955	-0.336482	0.115813	-2.90537	0.00366814	0.026888
Sbno1	9424.68	-0.336943	0.117431	-2.86927	0.00411415	0.0291412
Dcaf8	5045.27	-0.337079	0.117826	-2.86083	0.00422534	0.0295897
Rbm27	3311.03	-0.337754	0.108844	-3.10308	0.00191515	0.0171253
Cyb561d1	936.592	-0.338151	0.119687	-2.82529	0.00472376	0.0319695
Smg6	2404.3	-0.338963	0.111469	-3.04087	0.00235898	0.0197846
AW549877	8561.73	-0.340192	0.122584	-2.77517	0.00551724	0.0358046
Tox4	2559.83	-0.340347	0.0857612	-3.96854	7.23137e-05	0.0016233
Phrf1	2604.43	-0.342909	0.121338	-2.82608	0.00471221	0.0319377
Ppfia1	3770.34	-0.343331	0.101837	-3.37138	0.000747918	0.00856691
Lgr4	11442.1	-0.343855	0.11924	-2.88371	0.00393022	0.0283203
Acvr1b	2249.47	-0.344209	0.113907	-3.02185	0.00251235	0.0206923
Alg11	1819.46	-0.344571	0.124488	-2.76791	0.00564165	0.0363785
E130309D02Rik	672.708	-0.345276	0.13118	-2.63208	0.00848645	0.0482126
Usp3	1938.48	-0.345834	0.0994866	-3.47619	0.000508592	0.00642088
Rnf216	2324.12	-0.346028	0.121313	-2.85234	0.00433983	0.0300397
Sos1	4619.94	-0.348797	0.132448	-2.63347	0.00845161	0.0480585
Nipbl	6737.67	-0.349593	0.0949262	-3.68278	0.0002307	0.0037153
Zfp729b	972.17	-0.349732	0.133436	-2.62098	0.00876783	0.0493247
Dcun1d4	3277.82	-0.349838	0.126774	-2.75955	0.00578818	0.037043
Ski	4817.57	-0.349866	0.0769413	-4.54718	5.43703e-06	0.000235409
Wdr45	502.762	-0.350261	0.11781	-2.97309	0.00294816	0.023333
Zbtb5	783.409	-0.350671	0.102682	-3.4151	0.000637578	0.00761003
Ercc4	1366.45	-0.351182	0.120827	-2.90647	0.00365526	0.0268063
Wdr82	3867.71	-0.351666	0.13039	-2.69702	0.00699621	0.0421099
Cdc42bpb	7562.69	-0.353601	0.115217	-3.06899	0.00214783	0.0185599
Usp37	2377.51	-0.354836	0.1207	-2.93983	0.00328398	0.0248498
Prdm4	1813.63	-0.355411	0.12685	-2.80181	0.00508163	0.0337351
Srrm1	7048.7	-0.356179	0.108167	-3.29286	0.00099174	0.0106159
Tm7sf3	1673.74	-0.357518	0.133913	-2.66978	0.00759009	0.0446228
Fgfr1	2382.8	-0.357615	0.120503	-2.96769	0.00300046	0.0235177
Mon2	5875.2	-0.358295	0.099541	-3.59948	0.000318859	0.00468113
Slc30a4	3785.19	-0.358464	0.135739	-2.64083	0.00827031	0.047332
Kansl3	4608.24	-0.358474	0.0994133	-3.60589	0.000311084	0.0045938
Etl4	2229.13	-0.358978	0.125336	-2.86412	0.00418164	0.0294516
1110037F02Rik	3160.71	-0.35967	0.117335	-3.06533	0.00217428	0.0186881
Sun1	2770.32	-0.359675	0.0935777	-3.8436	0.000121243	0.00230048
Suv420h1	3947.11	-0.359691	0.0883197	-4.07261	4.64898e-05	0.0011532
Phactr4	4706.94	-0.360718	0.113789	-3.17005	0.00152412	0.0145963
Unc119b	4768.35	-0.361677	0.121422	-2.97868	0.00289494	0.0230924
Slc25a44	2815.75	-0.361771	0.0995154	-3.63533	0.000277625	0.00423902
Hivep1	2707.51	-0.362419	0.134444	-2.69568	0.00702453	0.042202
Ammecr1l	5508.51	-0.362487	0.106725	-3.39647	0.000682603	0.00801767
Sec61a2	1090.13	-0.363658	0.135363	-2.68653	0.00721987	0.0430083
Rprd2	2795.54	-0.36387	0.126511	-2.8762	0.00402491	0.0287735
Usp54	2337.73	-0.366624	0.103551	-3.54053	0.000399325	0.00539939
Plekha5	1403.55	-0.366751	0.133211	-2.75317	0.00590215	0.0375644
Ppat	2371.02	-0.366788	0.132674	-2.76458	0.00569958	0.0366645
Cmip	5460.48	-0.367295	0.129015	-2.84691	0.00441464	0.0304305
Crybg3	1482.47	-0.368321	0.130719	-2.81766	0.00483751	0.0325011
Pan3	4748.01	-0.368595	0.119154	-3.09344	0.0019785	0.017556
Arhgef10l	1213.18	-0.368811	0.126599	-2.91322	0.00357722	0.0264251
Nup50	3780.52	-0.369186	0.0952113	-3.87755	0.000105515	0.00209285
Rapgef6	3209.78	-0.371299	0.142005	-2.61468	0.00893101	0.0499351
Prr14	1509.04	-0.372482	0.131425	-2.83418	0.00459432	0.0313751
Wac	5192.98	-0.372568	0.107099	-3.47872	0.000503814	0.0063707
Dhx8	1481.02	-0.372677	0.125036	-2.98056	0.00287723	0.0229738
Chd6	4183.26	-0.373569	0.136141	-2.74399	0.00606969	0.0383038
Serac1	728.553	-0.37376	0.134447	-2.77999	0.00543614	0.0354772
Baz2a	6191.38	-0.373958	0.118085	-3.16687	0.00154091	0.014679
Smad4	3824.01	-0.374587	0.11702	-3.20106	0.00136921	0.0135374
Phf20l1	4770	-0.375202	0.106942	-3.50845	0.000450722	0.0058692
Sfswap	2575.78	-0.375479	0.140133	-2.67945	0.00737432	0.0436872
Arid1a	6835.98	-0.376822	0.0897197	-4.19999	2.66926e-05	0.000768719
Chuk	7338.59	-0.377056	0.123793	-3.04586	0.00232017	0.0195278
Gna13	8319.47	-0.378326	0.119389	-3.16884	0.00153049	0.0146314
Tnrc6c	2873.02	-0.378363	0.123825	-3.05563	0.00224591	0.0191014
Nfatc3	4308.5	-0.379845	0.124483	-3.05138	0.00227795	0.0192727
Arhgap21	3599.15	-0.380048	0.13769	-2.76017	0.00577706	0.0370146
Usp8	3843.51	-0.380182	0.104316	-3.64453	0.00026788	0.00413311
Supt6	4686.74	-0.380971	0.0816259	-4.66728	3.05215e-06	0.000152938
Nt5dc3	2341.83	-0.381275	0.12886	-2.95882	0.00308817	0.0239952
Zfp446	349.846	-0.381716	0.114274	-3.34035	0.000836737	0.00929484
Ubr7	1970.82	-0.382825	0.0980935	-3.90265	9.51456e-05	0.00195423
Mfn1	4386.03	-0.383076	0.132615	-2.88863	0.00386928	0.0279823
Spata13	2929.14	-0.383219	0.144219	-2.6572	0.00787934	0.0457407
Daam1	2949.84	-0.383236	0.139709	-2.74311	0.00608603	0.0383726
Fbxo38	2704.1	-0.383302	0.0913843	-4.1944	2.73597e-05	0.000782361
Znfx1	4055.71	-0.384073	0.128275	-2.99413	0.00275226	0.0221816
Trak2	10156.9	-0.384278	0.12967	-2.96351	0.00304156	0.0237356
Ptpdc1	1500.11	-0.384428	0.120207	-3.19806	0.00138354	0.0136291
Shroom2	2598.07	-0.384452	0.13435	-2.86156	0.00421555	0.0295747
Zranb1	1921.38	-0.384792	0.139524	-2.75789	0.00581752	0.0372014
Cacul1	4597.27	-0.385372	0.119685	-3.21988	0.00128243	0.0129129
Swap70	1215.8	-0.38581	0.0993982	-3.88146	0.00010383	0.00207724
Nploc4	4311.2	-0.385991	0.144348	-2.67404	0.00749434	0.0442312
Fbrsl1	2072.84	-0.386405	0.141126	-2.73802	0.00618111	0.0387307
Sin3a	3066.14	-0.386814	0.0990509	-3.9052	9.41472e-05	0.00194605
Scaf8	3595.37	-0.387602	0.102135	-3.79499	0.000147652	0.00265527
Cobll1	14805.4	-0.388088	0.132845	-2.92136	0.00348505	0.0259409
Zdhhc21	3278.86	-0.388382	0.130238	-2.98209	0.0028629	0.0228933
Vcpip1	3931.21	-0.388605	0.121772	-3.19124	0.00141664	0.0138715
Agpat3	3533.94	-0.388729	0.12822	-3.03174	0.00243147	0.0202532
Cbfa2t2	2163.74	-0.389212	0.137339	-2.83395	0.00459766	0.0313847
Bend3	887.944	-0.390055	0.123787	-3.15103	0.00162699	0.0152405
Jak1	7349.99	-0.391012	0.121523	-3.21761	0.00129264	0.0129742
Fancm	709.901	-0.391421	0.142561	-2.74565	0.00603916	0.0381663
Ncoa6	3671.56	-0.391853	0.128915	-3.03961	0.00236884	0.0198548
Pak1	1607.96	-0.392023	0.123408	-3.17664	0.0014899	0.0143792
Sidt2	5296.95	-0.392923	0.105321	-3.73074	0.000190922	0.00321547
Zbtb34	831.518	-0.393317	0.129739	-3.0316	0.00243264	0.0202532
Rmnd5a	6251.62	-0.393484	0.134188	-2.93233	0.00336433	0.025308
Pde7a	2336.89	-0.394098	0.121361	-3.24733	0.00116493	0.0120015
Trp53inp2	14242	-0.394881	0.135285	-2.91887	0.003513	0.0260936
Cnppd1	1955.93	-0.395002	0.137096	-2.8812	0.0039617	0.0284473
Odf2	2041.3	-0.395396	0.129248	-3.05922	0.00221917	0.0189537
Pskh1	1440.21	-0.395944	0.146284	-2.70669	0.00679584	0.0412825
Qk	8305.19	-0.396616	0.123637	-3.20789	0.00133711	0.0132884
Abl1	3761.09	-0.39686	0.134351	-2.9539	0.0031379	0.0242304
Fam117b	3800.32	-0.397225	0.119817	-3.31525	0.0009156	0.00991237
Irgq	2434.75	-0.398427	0.143924	-2.76831	0.00563486	0.0363781
Tshz1	2221.34	-0.398771	0.103506	-3.85262	0.000116859	0.00224894
2900026A02Rik	1761.92	-0.398973	0.111765	-3.56974	0.000357335	0.00503022
Asb7	1474.34	-0.399127	0.134181	-2.97455	0.00293422	0.0232454
Aoc2	755.083	-0.400628	0.148485	-2.6981	0.00697355	0.0420518
Ripk1	2115.98	-0.402083	0.118538	-3.39202	0.000693802	0.0081207
Kdm4a	2570.68	-0.402162	0.135168	-2.97528	0.00292717	0.0232237
Prkd3	2597.41	-0.402721	0.150773	-2.67104	0.00756172	0.044488
Zc3h18	2149.11	-0.402782	0.103008	-3.9102	9.22179e-05	0.00192362
Mlycd	1081.33	-0.403131	0.137762	-2.92629	0.00343029	0.0256796
B630005N14Rik	2120.87	-0.403462	0.128633	-3.13654	0.00170955	0.0158034
Fbxo7	1159.55	-0.403594	0.0992507	-4.06641	4.77438e-05	0.00117975
Wipi1	736.073	-0.403846	0.128733	-3.13707	0.00170646	0.0158029
Ppp6r3	8134.23	-0.404081	0.124626	-3.24234	0.00118552	0.0121594
Rab23	876.3	-0.405549	0.141654	-2.86295	0.00419713	0.0295222
Zfp740	4209.83	-0.405896	0.110088	-3.68701	0.000226902	0.00366874
Arid4a	1471.74	-0.406015	0.146696	-2.76774	0.00564468	0.0363836
Nit1	913.071	-0.407404	0.15387	-2.64771	0.00810382	0.0466596
Pxn	5048.97	-0.407541	0.141032	-2.8897	0.00385612	0.0278996
Fbxo28	2570.84	-0.408618	0.153621	-2.65991	0.00781607	0.0455405
Prrc2c	11527.4	-0.409108	0.135951	-3.00923	0.00261908	0.0213229
Fgfrl1	721.8	-0.40923	0.102102	-4.00804	6.12247e-05	0.00141763
Ercc6	2393.2	-0.409796	0.145882	-2.8091	0.00496804	0.0331578
Cog3	2337.63	-0.409919	0.10757	-3.81071	0.000138569	0.00253417
Park2	295.796	-0.410803	0.144991	-2.8333	0.00460702	0.0314037
Tlk1	5031.85	-0.411325	0.106686	-3.85547	0.00011551	0.00222828
Phc3	6588.3	-0.41188	0.142179	-2.8969	0.00376869	0.0274387
Fbxo33	1889.23	-0.41224	0.136492	-3.02024	0.00252571	0.0207582
Clasp2	3021.21	-0.412308	0.123848	-3.32914	0.000871131	0.00955234
Mcm9	682.996	-0.412499	0.133398	-3.09223	0.00198657	0.017589
Lrrc8d	3528.49	-0.412649	0.100573	-4.10297	4.07877e-05	0.00105572
Epha1	738.324	-0.412945	0.115688	-3.56945	0.000357725	0.00503022
Sp1	7284.41	-0.413239	0.120659	-3.42484	0.000615167	0.00743576
Hook2	970.287	-0.414086	0.131713	-3.14385	0.0016674	0.0155186
Dstyk	3529.38	-0.414399	0.145277	-2.85247	0.00433811	0.0300397
Zmym5	3617.39	-0.414466	0.109768	-3.77583	0.000159478	0.00280339
Kdm2a	6729.26	-0.414909	0.103763	-3.99863	6.37103e-05	0.0014647
Dgka	532.275	-0.415016	0.145628	-2.84983	0.00437424	0.0301778
Rprd1b	1889.9	-0.415223	0.0855734	-4.85224	1.22074e-06	7.51134e-05
Lss	1039.93	-0.415711	0.141197	-2.94419	0.00323802	0.0247088
Suco	9102.89	-0.415796	0.140089	-2.96809	0.00299655	0.0235177
Zfp148	5105.26	-0.417933	0.129944	-3.21625	0.00129879	0.0129919
Cldn12	4667.1	-0.418278	0.127249	-3.28708	0.00101231	0.0107791
Fam207a	1038.55	-0.418934	0.157507	-2.65977	0.0078194	0.0455405
Paxip1	1608.93	-0.419482	0.0939307	-4.46587	7.97425e-06	0.000309504
Fgd6	742.589	-0.419837	0.159669	-2.62942	0.00855315	0.0485558
Coasy	1102.78	-0.420224	0.144883	-2.90043	0.00372649	0.0272172
Fam8a1	741.302	-0.420265	0.159883	-2.62858	0.0085743	0.0486077
Tmtc1	1448.86	-0.420342	0.157863	-2.6627	0.00775155	0.045292
Pard3b	857.772	-0.420543	0.0906583	-4.63877	3.50494e-06	0.000170733
Far1	5234.63	-0.420723	0.141496	-2.9734	0.00294524	0.0233213
Kdm5b	2660.37	-0.421964	0.151382	-2.78742	0.00531299	0.0348705
Whamm	784.212	-0.422218	0.143382	-2.9447	0.00323268	0.0246889
Papd5	3635.41	-0.422365	0.118412	-3.56691	0.000361216	0.0050661
Kansl1	4524.67	-0.423229	0.106013	-3.99223	6.54539e-05	0.00149629
Ice1	4126.57	-0.42342	0.15664	-2.70313	0.00686891	0.0416267
Nisch	8078.42	-0.423912	0.147009	-2.88358	0.00393177	0.0283203
Zfp609	3424.26	-0.426137	0.161195	-2.6436	0.00820287	0.0470705
Edem1	3247.85	-0.426187	0.146411	-2.9109	0.00360394	0.0265655
Wwox	148.647	-0.426224	0.15896	-2.68132	0.00733314	0.043491
Sphk2	1257.42	-0.426425	0.142003	-3.00293	0.00267394	0.0216435
Ranbp9	2958.69	-0.426626	0.0969293	-4.40141	1.07548e-05	0.000385958
Slc15a4	728.287	-0.427728	0.137423	-3.11251	0.00185506	0.0167359
Cnnm3	1392.45	-0.428099	0.141265	-3.03048	0.00244166	0.0203075
Dirc2	696.167	-0.428728	0.126045	-3.4014	0.000670411	0.00790861
Ccnt2	3289.48	-0.428934	0.158565	-2.7051	0.00682838	0.0414388
Fam53c	3007.22	-0.429562	0.106881	-4.01905	5.84328e-05	0.00136687
Ahctf1	6455.47	-0.430297	0.147124	-2.92473	0.00344758	0.0257732
Acap2	3676.58	-0.430532	0.0949359	-4.53497	5.76112e-06	0.000244734
Rbsn	1809.24	-0.43065	0.100581	-4.28162	1.85541e-05	0.000587666
Pink1	1225.95	-0.431424	0.154182	-2.79815	0.00513958	0.0340221
Smurf2	3874.55	-0.433026	0.120523	-3.59289	0.000327025	0.00476409
Lats1	6912.47	-0.433862	0.111202	-3.90156	9.55762e-05	0.001959
Slc25a36	3550.74	-0.433919	0.136205	-3.18578	0.00144365	0.0140586
Rap1gap2	4761.76	-0.434021	0.160332	-2.70701	0.00678919	0.0412825
Syde2	1156.18	-0.434398	0.128659	-3.37635	0.000734552	0.00844157
Kmt2b	3805.19	-0.43452	0.152365	-2.85183	0.00434682	0.0300397
Slc41a2	845.011	-0.43461	0.165018	-2.63371	0.00844581	0.0480585
Usp6nl	1977.72	-0.435704	0.159448	-2.73258	0.00628399	0.0391932
Rexo1	1587.78	-0.435984	0.15336	-2.84287	0.00447094	0.0307009
Ralgds	778.622	-0.436049	0.145948	-2.98771	0.00281075	0.0225543
Trp53bp2	6536.17	-0.436464	0.137967	-3.16355	0.00155859	0.0148039
Mcur1	5424.77	-0.436524	0.147842	-2.95264	0.00315069	0.0242944
Sos2	3395.43	-0.437815	0.138538	-3.16025	0.00157632	0.0149372
Edc4	2390.98	-0.437909	0.129112	-3.39171	0.000694579	0.0081207
Tor1aip1	4161.14	-0.438165	0.116742	-3.75328	0.000174539	0.00298932
Elf1	3520.11	-0.43846	0.123551	-3.54881	0.000386974	0.0052988
Phtf2	1057.71	-0.439693	0.146718	-2.99687	0.00272766	0.0220186
Txndc11	1589.28	-0.439888	0.095569	-4.60283	4.16787e-06	0.000191639
Pnpla2	2530.69	-0.440053	0.133925	-3.28582	0.00101687	0.0108134
Foxk1	2162.4	-0.441005	0.138676	-3.18012	0.00147213	0.0142613
3110057O12Rik	440.575	-0.44108	0.148582	-2.9686	0.00299163	0.0234932
Fgd4	2186.91	-0.441614	0.145927	-3.02626	0.00247597	0.0205307
Slc25a32	920.841	-0.441619	0.10316	-4.2809	1.86135e-05	0.000587743
Tmc6	600.263	-0.442341	0.148521	-2.97831	0.00289843	0.0231089
Zfp644	2425.42	-0.44309	0.127314	-3.48029	0.000500879	0.00634329
Papd7	1266.47	-0.443314	0.149149	-2.97229	0.0029559	0.0233486
Wwtr1	6516.01	-0.443608	0.12519	-3.54348	0.000394889	0.00537986
Myo1b	1613.33	-0.443639	0.16544	-2.68157	0.00732783	0.0434754
Gpalpp1	2245.29	-0.443702	0.109693	-4.04496	5.23326e-05	0.00125714
Coq10a	584.833	-0.444075	0.123767	-3.58799	0.00033324	0.00482424
D930016D06Rik	2914.41	-0.444818	0.120519	-3.69084	0.000223515	0.00363902
Aars	5410.29	-0.445429	0.162331	-2.74395	0.00607039	0.0383038
Nedd4l	9717.6	-0.445459	0.141634	-3.14514	0.00166005	0.015468
Ppp6r2	1287.34	-0.445464	0.169864	-2.62248	0.00872929	0.0492103
Mtmr10	2597.61	-0.446188	0.137279	-3.25023	0.0011531	0.0119176
Fam179b	3258.75	-0.446454	0.13857	-3.22187	0.00127356	0.0128507
Mysm1	3099.66	-0.447554	0.146239	-3.06044	0.00221013	0.0189064
Slain2	3921.92	-0.448332	0.125298	-3.57813	0.000346065	0.0049491
D1Ertd622e	1710.34	-0.449153	0.137387	-3.26925	0.00107831	0.0113181
Tmem87a	3092.11	-0.449643	0.127918	-3.51509	0.0004396	0.0057892
Armc5	869.846	-0.450453	0.165004	-2.72995	0.00633441	0.0394317
Kctd20	1344.79	-0.450467	0.0853565	-5.27748	1.30975e-07	1.23246e-05
Mlxip	3605.32	-0.451145	0.0974886	-4.62767	3.69802e-06	0.000176556
Mtmr14	670.008	-0.451768	0.110621	-4.08394	4.42777e-05	0.00111625
Brd2	12850	-0.451991	0.164055	-2.75512	0.00586711	0.0374635
Zfp821	445.605	-0.453062	0.162773	-2.7834	0.00537918	0.0352193
Sgk3	1405.71	-0.453535	0.132623	-3.41973	0.000626843	0.0075263
Mfhas1	3279.76	-0.454042	0.16107	-2.81891	0.00481876	0.032429
Eml5	2432.05	-0.454366	0.141929	-3.20137	0.00136778	0.0135315
Ubxn2b	870.151	-0.455048	0.158746	-2.86652	0.00415009	0.0293187
Sema6a	348.912	-0.457922	0.16417	-2.78932	0.0052819	0.0347369
Ranbp10	2838.38	-0.458767	0.0953397	-4.81192	1.49485e-06	8.95232e-05
Smg1	15108.6	-0.459016	0.174179	-2.63532	0.0084058	0.0479042
Sgpp1	3813.14	-0.459403	0.174769	-2.62864	0.00857281	0.0486077
Mafg	1737	-0.459562	0.156553	-2.93551	0.00333003	0.0251032
Snx8	1039.13	-0.460152	0.17239	-2.66924	0.00760232	0.0446662
Dhfr	713.557	-0.460184	0.173655	-2.64999	0.00804949	0.046446
Atxn1l	3997.12	-0.461084	0.136368	-3.38117	0.000721766	0.00833817
2010111I01Rik	1650.26	-0.46152	0.175241	-2.63363	0.00844783	0.0480585
Otud4	8033.56	-0.46157	0.117409	-3.93131	8.44857e-05	0.00180873
Ndor1	1897.5	-0.462016	0.128319	-3.60052	0.000317577	0.00466847
Rfx7	2993.3	-0.462183	0.110835	-4.17002	3.04571e-05	0.000848449
Rgag4	224.958	-0.462484	0.161214	-2.86876	0.00412087	0.029176
Slc25a51	8478.22	-0.462927	0.123032	-3.76266	0.000168113	0.00291317
Pitpnc1	2672.51	-0.463565	0.166226	-2.78876	0.00529096	0.0347683
Mepce	1889.09	-0.463658	0.138677	-3.34343	0.000827501	0.00921755
Atxn2	2523.42	-0.463792	0.148927	-3.11422	0.00184431	0.0166575
Arid2	3930.35	-0.46421	0.153613	-3.02194	0.00251158	0.0206923
Pias1	2044.55	-0.46427	0.130495	-3.55777	0.000374015	0.00517387
Dyrk1a	4945.94	-0.464311	0.168483	-2.75582	0.00585446	0.0374227
Secisbp2l	7199.87	-0.46631	0.10558	-4.41665	1.00242e-05	0.000367063
Bckdha	1006.94	-0.46638	0.120652	-3.86551	0.000110859	0.0021696
Ap1g1	11362.3	-0.466814	0.153435	-3.04242	0.00234684	0.0197265
Dnajb12	1214.49	-0.467502	0.112409	-4.15894	3.19729e-05	0.000881571
Lurap1l	476.655	-0.468125	0.168286	-2.78173	0.00540703	0.0353587
Fam188b	273.022	-0.468863	0.148899	-3.14887	0.00163903	0.0153339
Itpk1	675.931	-0.468892	0.0997358	-4.70134	2.58462e-06	0.000133223
Srcap	11862.7	-0.46936	0.177549	-2.64355	0.00820425	0.0470705
Epb4.1	17006.7	-0.470056	0.13138	-3.57783	0.000346452	0.0049491
Klhl22	728.747	-0.471513	0.160838	-2.93161	0.00337215	0.0253379
Cdk13	4279.31	-0.471778	0.0840543	-5.61277	1.99115e-08	2.64153e-06
Atg9a	2119.29	-0.472171	0.122229	-3.86299	0.000112007	0.00217705
Nup153	5324.04	-0.472269	0.125229	-3.77123	0.000162444	0.0028362
Kcnn3	104.088	-0.472473	0.175136	-2.69774	0.00698113	0.0420661
Fign	416.401	-0.472997	0.167033	-2.83175	0.00462945	0.0314954
Appbp2	2063.58	-0.473389	0.138474	-3.41861	0.000629407	0.00754589
Pde4dip	8930.13	-0.473477	0.132812	-3.56501	0.000363838	0.00509405
Zfp800	1479.61	-0.473817	0.144962	-3.26856	0.00108098	0.0113341
Heca	2346.47	-0.473916	0.0772063	-6.1383	8.34096e-10	2.0769e-07
Hexim1	3281.65	-0.474397	0.134711	-3.52158	0.000428977	0.0056855
Crkl	3753	-0.474833	0.12294	-3.86232	0.000112315	0.00217963
Cdan1	1188.02	-0.475111	0.136577	-3.47871	0.000503831	0.0063707
Nktr	10346.1	-0.475382	0.166632	-2.85289	0.00433243	0.0300301
Baz2b	3567.69	-0.475617	0.156707	-3.03507	0.00240477	0.0200728
Mapk14	6514.97	-0.475706	0.149942	-3.1726	0.0015108	0.0145073
Kdm4b	1366.04	-0.476534	0.155215	-3.07016	0.00213945	0.0185072
Idua	628.617	-0.476546	0.142243	-3.35022	0.000807482	0.0090569
Ahr	1014.84	-0.476851	0.160542	-2.97027	0.00297543	0.0234114
Mga	5073.57	-0.477287	0.144145	-3.31117	0.000929083	0.0100382
Cars	1330.11	-0.477839	0.162247	-2.94512	0.00322825	0.0246808
Tbcel	5468.34	-0.47826	0.150778	-3.17196	0.00151415	0.0145267
Trim23	1467.4	-0.479365	0.147196	-3.25666	0.00112733	0.0117111
Sfmbt1	2096.57	-0.479757	0.115418	-4.15668	3.22906e-05	0.000885803
Fnbp1	1845.43	-0.480789	0.159298	-3.01817	0.00254307	0.0208672
Samd8	4829.06	-0.48113	0.142774	-3.36988	0.000752002	0.00859545
Ssh2	4016.34	-0.481155	0.134283	-3.58315	0.000339473	0.00488094
Nup98	6138.63	-0.481345	0.14222	-3.38452	0.000713018	0.00826662
Pum1	4918.27	-0.481805	0.121953	-3.95074	7.7909e-05	0.001704
Dennd4a	2134.35	-0.483242	0.140456	-3.44052	0.000580596	0.00711637
S100pbp	818.239	-0.483384	0.184648	-2.61786	0.00884836	0.0495882
Impact	5868.36	-0.484343	0.164753	-2.93981	0.00328414	0.0248498
Eprs	6615.63	-0.484659	0.16429	-2.95003	0.00317744	0.0244103
Fpgt	1530.25	-0.485027	0.136888	-3.54324	0.000395244	0.00538017
Ccser2	6607.24	-0.485474	0.126081	-3.85049	0.000117882	0.00226057
Rnf103	3046.28	-0.485562	0.109658	-4.42796	9.5127e-06	0.000352794
Pik3ca	5065.22	-0.486566	0.157146	-3.09627	0.00195973	0.0174268
Hsd17b7	2239.16	-0.487301	0.165004	-2.95327	0.00314431	0.0242568
Gzf1	2949.46	-0.487833	0.153466	-3.17877	0.00147899	0.0142998
Kat6a	5609.74	-0.488622	0.172876	-2.82644	0.00470688	0.0319276
Exoc6	1737.49	-0.489158	0.137643	-3.55381	0.000379692	0.00523006
Slc11a2	2513.27	-0.489209	0.173215	-2.82429	0.00473855	0.0320223
Wasf2	3392.04	-0.48957	0.135778	-3.60566	0.000311362	0.0045938
Ssfa2	6657.37	-0.489907	0.164795	-2.97283	0.00295071	0.0233418
Aldh7a1	1351.14	-0.49009	0.18145	-2.70096	0.00691403	0.0417959
Mtus1	3625.05	-0.490193	0.107507	-4.55963	5.12446e-06	0.00022661
Pld1	534.56	-0.490317	0.186859	-2.62399	0.00869059	0.049095
Zfp574	781.972	-0.491069	0.175166	-2.80345	0.00505584	0.0336329
Spred2	1537.64	-0.491119	0.147491	-3.32982	0.000869015	0.0095356
B4galt5	2489.49	-0.491398	0.171383	-2.86726	0.00414043	0.0292633
Clic5	2081.87	-0.492006	0.155961	-3.15467	0.00160682	0.0151517
Asxl2	3191.46	-0.494086	0.160699	-3.0746	0.00210786	0.0183595
Myo1e	2500.33	-0.494111	0.176306	-2.80258	0.00506955	0.0336825
Chd1	4605.75	-0.494334	0.135351	-3.65224	0.00025996	0.00403398
Atxn7	3873.19	-0.494362	0.134632	-3.67194	0.000240712	0.00381205
Plekha7	3208.86	-0.494589	0.154049	-3.21059	0.00132464	0.0132015
Zbtb7a	2592.43	-0.494685	0.127294	-3.88617	0.000101839	0.00204754
Fam193a	1898.8	-0.495484	0.15612	-3.17373	0.00150493	0.0144812
Ptpn1	3575.67	-0.495969	0.117146	-4.23376	2.29818e-05	0.000686617
Dgkd	3492.39	-0.49668	0.180518	-2.75141	0.00593399	0.0376803
Prr14l	3229.01	-0.49697	0.187239	-2.6542	0.00794969	0.0460507
Mtmr3	5328.97	-0.497289	0.118878	-4.18318	2.87465e-05	0.000810563
Lztr1	1653.52	-0.497592	0.161931	-3.07287	0.00212012	0.0184323
Ankrd11	6172.31	-0.497707	0.149727	-3.3241	0.000887058	0.00967456
Tle4	1576.62	-0.498112	0.17248	-2.88794	0.00387776	0.0280186
Zfp746	1220.34	-0.498379	0.178161	-2.79736	0.00515228	0.0340669
Myo10	8079.11	-0.498758	0.145176	-3.43554	0.000591365	0.00722904
Usp36	2682.37	-0.498794	0.170535	-2.92487	0.00344597	0.0257731
Malt1	1300.85	-0.498979	0.104751	-4.76347	1.90291e-06	0.000107312
Fhod3	2571.34	-0.499292	0.121774	-4.10014	4.12902e-05	0.00106245
Plekhm2	2624.39	-0.500277	0.11977	-4.17699	2.95398e-05	0.000829857
Nans	239.031	-0.500391	0.160767	-3.11253	0.00185491	0.0167359
Etv3	2226.11	-0.500407	0.164984	-3.03307	0.00242083	0.0201861
Prpf8	12581	-0.500833	0.188053	-2.66325	0.00773901	0.0452566
Ctdsp2	6495.31	-0.501126	0.0957831	-5.23189	1.67788e-07	1.48396e-05
Atad2b	3223.89	-0.502069	0.127692	-3.93187	8.42886e-05	0.0018069
Cdk12	2924.22	-0.502501	0.112574	-4.46375	8.05365e-06	0.000311838
Lrp6	11957.6	-0.503136	0.150931	-3.33355	0.000857451	0.00946002
Mbtd1	2633.29	-0.503923	0.115516	-4.36236	1.28667e-05	0.000441201
Hdlbp	13912.1	-0.504377	0.141665	-3.56034	0.000370374	0.0051527
Gna12	985.715	-0.50471	0.173389	-2.91085	0.00360444	0.0265655
Map3k5	4787.13	-0.505028	0.164104	-3.07749	0.0020875	0.0182529
Iah1	346.193	-0.506297	0.172079	-2.94224	0.00325849	0.0247716
Dicer1	5362.79	-0.506338	0.109483	-4.62479	3.74974e-06	0.000176945
Setd5	5274.06	-0.507442	0.159255	-3.18634	0.00144084	0.0140482
6430548M08Rik	1429.27	-0.507792	0.185399	-2.73892	0.0061642	0.0386546
Bahcc1	909.345	-0.507975	0.160117	-3.17252	0.00151123	0.0145073
Thrb	2764.52	-0.509544	0.155144	-3.28433	0.00102225	0.0108594
Fbxw11	5207.3	-0.510747	0.132601	-3.85177	0.000117266	0.00225142
Nfrkb	2063.23	-0.511606	0.145046	-3.52719	0.000420002	0.00558564
Zfp282	742.447	-0.5117	0.175097	-2.92237	0.00347378	0.0258973
Gbf1	3825.39	-0.511708	0.191873	-2.66692	0.00765508	0.0449393
Usp20	2172.58	-0.51204	0.178889	-2.86232	0.00420546	0.0295596
Tnrc6b	5811.2	-0.512976	0.139667	-3.67284	0.000239866	0.00381205
Zkscan1	6292.19	-0.513428	0.14497	-3.54161	0.000397697	0.00539089
Foxj3	3668.22	-0.513803	0.131702	-3.90125	9.56968e-05	0.001959
Hectd3	1452.88	-0.514662	0.176426	-2.91716	0.00353231	0.026201
Chd8	5146.83	-0.514803	0.134009	-3.84156	0.000122254	0.00231424
Lmtk2	7417.75	-0.515309	0.1873	-2.75125	0.00593681	0.0376803
D5Ertd579e	8353.33	-0.515437	0.181179	-2.8449	0.00444251	0.0305369
Jak2	2762.52	-0.515551	0.122739	-4.2004	2.66447e-05	0.000768708
Nhlrc2	1385.14	-0.515768	0.167899	-3.07191	0.00212697	0.018439
Zkscan5	1057.93	-0.515804	0.139149	-3.70684	0.000209863	0.00346242
Jade2	2724.54	-0.516127	0.159551	-3.23486	0.00121702	0.0124105
Zmiz1	11645.5	-0.516661	0.111289	-4.64251	3.44194e-06	0.000169325
Lrig2	2514.32	-0.517302	0.196356	-2.6345	0.00842606	0.0480027
Zmym2	3857.17	-0.517598	0.111918	-4.62478	3.74989e-06	0.000176945
Med13l	5356.97	-0.518498	0.177174	-2.9265	0.00342804	0.0256746
Vps13a	4048.14	-0.520433	0.191799	-2.71343	0.00665901	0.0407934
Ctdspl2	3137.45	-0.522139	0.17537	-2.97736	0.00290742	0.0231123
Tmem8b	336.278	-0.522635	0.1737	-3.00884	0.00262247	0.0213397
Sh3rf1	3720.84	-0.52356	0.179704	-2.91345	0.0035746	0.0264178
Clic4	9962.33	-0.523957	0.15771	-3.32228	0.000892837	0.00972447
9930021J03Rik	3051.59	-0.524088	0.129582	-4.04445	5.24458e-05	0.00125714
Shmt2	1918.16	-0.525271	0.196459	-2.67369	0.00750218	0.0442503
Lypd6	370.925	-0.525329	0.169454	-3.10013	0.00193435	0.0172683
Esrp2	1479.5	-0.525432	0.167321	-3.14026	0.00168801	0.0156744
Tmppe	1462.22	-0.52566	0.191675	-2.74245	0.00609818	0.0384342
Irf8	323.345	-0.525898	0.171608	-3.06453	0.00218016	0.0187093
Usp49	938.933	-0.526007	0.196056	-2.68295	0.00729767	0.0433441
Xrcc3	854.245	-0.526822	0.187595	-2.80829	0.00498047	0.0332134
Uhrf1bp1	3327.87	-0.52781	0.155151	-3.40191	0.000669178	0.00789981
Dcaf10	2487.48	-0.527811	0.12716	-4.15077	3.31361e-05	0.000898338
Nr6a1	1028.48	-0.528971	0.198414	-2.666	0.00767587	0.0450123
Mecp2	6050.36	-0.529145	0.136069	-3.88881	0.000100737	0.00203331
Ahcyl2	6607.95	-0.529848	0.193482	-2.73848	0.00617234	0.0386907
Aff1	14998	-0.530421	0.130259	-4.07207	4.65982e-05	0.0011532
Afap1	2282.08	-0.530608	0.198577	-2.67206	0.0075388	0.0444177
2020-03-07	4051.86	-0.531434	0.174685	-3.04224	0.00234825	0.0197265
Cnnm2	1319.11	-0.531519	0.179228	-2.9656	0.00302091	0.0236522
Epas1	3744.78	-0.533289	0.166401	-3.20485	0.00135135	0.0133853
Ptk2b	1591.45	-0.533303	0.167494	-3.18401	0.00145248	0.0141276
Il17ra	1282.97	-0.534441	0.120164	-4.4476	8.68362e-06	0.000327609
Hbp1	5515.39	-0.535472	0.11335	-4.72406	2.31184e-06	0.000123082
Pcnx	3719.24	-0.535744	0.152971	-3.50225	0.000461346	0.00597351
8030462N17Rik	1698.89	-0.536017	0.159001	-3.37115	0.000748548	0.00856807
Rev1	1015.93	-0.536572	0.175338	-3.06021	0.00221181	0.0189108
Ccnyl1	812.566	-0.536957	0.141271	-3.8009	0.000144172	0.00261009
Zxdc	1611.57	-0.537081	0.161566	-3.32422	0.000886662	0.00967456
Dab2ip	3209.67	-0.537118	0.203642	-2.63756	0.00835051	0.0476864
Ablim1	6062.86	-0.537559	0.152011	-3.53632	0.000405742	0.00547701
Nat6	812.199	-0.537871	0.199452	-2.69674	0.00700211	0.0421298
Atg2b	3612.83	-0.538729	0.193743	-2.78064	0.00542521	0.0354346
Gltscr1l	2047.44	-0.538973	0.129574	-4.15958	3.18834e-05	0.000881571
Larp4	8663.55	-0.539363	0.122774	-4.39313	1.1173e-05	0.000398313
Ttbk2	3134.07	-0.53964	0.16483	-3.27393	0.00106065	0.0111399
Fzd4	6991.55	-0.539983	0.170002	-3.17633	0.00149151	0.0143862
Slc46a3	399.763	-0.540352	0.170769	-3.16423	0.00155494	0.0147866
Fam208b	3158.69	-0.540583	0.160648	-3.36503	0.000765364	0.00871127
Espn	126.482	-0.541158	0.195546	-2.76742	0.00565014	0.0364042
Dip2b	2510.92	-0.541193	0.160506	-3.37179	0.000746815	0.00856034
Smg7	7016.26	-0.541204	0.153839	-3.518	0.000434817	0.00574022
Nupl2	452.299	-0.54236	0.179289	-3.02506	0.00248583	0.0205787
Arhgap42	2925.13	-0.542386	0.172898	-3.13702	0.00170673	0.0158029
Zcchc2	2354.32	-0.543208	0.127471	-4.26141	2.03138e-05	0.000622837
Pom121	2249.58	-0.543417	0.126958	-4.28028	1.86654e-05	0.000587743
Smpd2	835.981	-0.543511	0.152097	-3.57344	0.000352318	0.00499729
Slc7a1	3451.81	-0.543828	0.149396	-3.64017	0.000272456	0.00418378
Tsc22d2	4630.32	-0.544219	0.140883	-3.8629	0.000112047	0.00217705
Zbtb7b	1835.08	-0.544267	0.133426	-4.07916	4.51995e-05	0.00113069
Mknk2	8491.57	-0.54483	0.136301	-3.99724	6.40855e-05	0.00147124
Mtmr12	2988.41	-0.546913	0.11444	-4.77906	1.7612e-06	0.000101803
Mef2d	2753.17	-0.547889	0.138276	-3.96228	7.42363e-05	0.0016527
Ankhd1	7509.68	-0.549149	0.208247	-2.637	0.00836422	0.0477176
Zfp592	4025.38	-0.549485	0.125918	-4.36385	1.27794e-05	0.00043914
Jade1	4874.28	-0.550743	0.165377	-3.33022	0.000867771	0.00953488
1700001L05Rik	826.738	-0.551135	0.195155	-2.82408	0.0047416	0.0320295
Braf	5423.67	-0.551797	0.120446	-4.58127	4.62163e-06	0.000206633
Fbxo42	2159.75	-0.551807	0.120203	-4.59061	4.41957e-06	0.000201495
Pde7b	893.261	-0.552217	0.168309	-3.28097	0.00103451	0.0109364
Atrnl1	2093.87	-0.552434	0.136179	-4.05668	4.97756e-05	0.00121511
Epc1	2896.87	-0.553752	0.209453	-2.6438	0.00819802	0.0470681
Kank1	4754.52	-0.553901	0.140095	-3.95376	7.69329e-05	0.0016895
Rgs12	393.367	-0.554875	0.209877	-2.6438	0.00819802	0.0470681
Dido1	5474.34	-0.554946	0.143508	-3.86701	0.000110178	0.00215888
Zbtb44	4280.38	-0.556238	0.135799	-4.09604	4.20276e-05	0.00107459
Rasal2	2251.21	-0.556397	0.176012	-3.16113	0.0015716	0.0149012
Ddx19b	2178.96	-0.557265	0.12888	-4.3239	1.53294e-05	0.000509023
Hectd1	14330.5	-0.558412	0.193979	-2.87873	0.00399277	0.0285816
Edc3	975.044	-0.559605	0.177705	-3.14907	0.0016379	0.0153322
Epc2	2694.22	-0.559994	0.16247	-3.44676	0.000567344	0.0069935
Mov10	752.944	-0.560117	0.161266	-3.47325	0.000514194	0.006479
Nhsl1	2293.12	-0.560249	0.16399	-3.41636	0.000634647	0.00758624
Arid1b	4682.6	-0.560607	0.0913147	-6.13929	8.28935e-10	2.0769e-07
Tbc1d30	254.714	-0.560722	0.200707	-2.79373	0.00521033	0.034322
Zfp568	1425.37	-0.560894	0.18326	-3.06064	0.00220864	0.0189037
Zfp444	662.023	-0.561521	0.182288	-3.08041	0.00206714	0.0181239
Tet1	194.263	-0.56246	0.204554	-2.74969	0.00596514	0.0378314
Rbm33	7181.62	-0.562866	0.119533	-4.70889	2.4907e-06	0.000129205
Zfp830	681.97	-0.563274	0.204081	-2.76005	0.00577917	0.0370146
Pde8a	2461.51	-0.563344	0.116117	-4.85152	1.2252e-06	7.51134e-05
Zfp191	4078.92	-0.563412	0.145787	-3.86462	0.000111262	0.00217222
Macrod2	227.106	-0.565261	0.194935	-2.89974	0.00373477	0.0272654
Aldh9a1	3203.65	-0.565579	0.186143	-3.03841	0.00237834	0.0199241
Fam76a	2912.71	-0.565652	0.130352	-4.33943	1.42855e-05	0.000480688
Ankrd17	11151.1	-0.565923	0.155492	-3.63957	0.000273097	0.00418493
Chd7	1252.93	-0.566181	0.20339	-2.78372	0.00537401	0.0351997
Per2	5492.84	-0.566666	0.147206	-3.84946	0.000118378	0.00226471
Xpo4	877.127	-0.566954	0.196747	-2.88164	0.00395609	0.0284196
Ccbl2	664.098	-0.566974	0.210779	-2.68989	0.00714752	0.0427504
Apba1	109.456	-0.567614	0.201748	-2.81348	0.00490091	0.0327909
Ripk4	2713.61	-0.568662	0.179481	-3.16838	0.00153293	0.0146461
Snx18	3910.54	-0.568668	0.125086	-4.54623	5.4616e-06	0.000235607
Tet3	3305.75	-0.570705	0.123813	-4.60943	4.03776e-06	0.000187296
Pcbp4	698.831	-0.570757	0.186967	-3.05271	0.00226782	0.019207
Qprt	173.98	-0.570867	0.217245	-2.62776	0.00859503	0.0486911
Zfp319	640.555	-0.571222	0.18569	-3.07622	0.00209642	0.0183012
Tec	799.995	-0.57136	0.163563	-3.49321	0.000477249	0.00613768
Tsc22d3	4822.59	-0.571668	0.179942	-3.17695	0.00148831	0.0143725
Atg13	1941.28	-0.571835	0.0977852	-5.84787	4.97913e-09	8.22319e-07
Srsf4	527.851	-0.573296	0.191449	-2.9945	0.00274893	0.0221681
Chd9	4082.17	-0.573349	0.1808	-3.17118	0.00151818	0.0145568
Ino80d	6267.62	-0.573518	0.142617	-4.02137	5.78602e-05	0.00136114
Rictor	5543.68	-0.573621	0.177972	-3.22309	0.00126814	0.0128128
Sipa1l2	1814.99	-0.574252	0.212596	-2.70115	0.00691012	0.0417938
Hpn	3081.55	-0.574701	0.163826	-3.50801	0.000451477	0.0058692
Naalad2	60.5422	-0.57663	0.208664	-2.76344	0.00571961	0.0367422
Psap	15032.9	-0.578152	0.184225	-3.1383	0.00169931	0.0157612
Prcp	872.147	-0.578322	0.195886	-2.95234	0.00315376	0.0243065
Dnmt3a	3030.84	-0.578693	0.112389	-5.149	2.61875e-07	2.12988e-05
Tecpr1	959.608	-0.578954	0.147993	-3.91204	9.15194e-05	0.00191871
Dyrk1b	525.777	-0.57942	0.191511	-3.02551	0.00248213	0.0205595
Paqr3	131.114	-0.579549	0.201191	-2.8806	0.00396921	0.0284885
Erlin1	1799.57	-0.579772	0.174854	-3.31576	0.000913956	0.00990119
Tnrc18	3413.72	-0.579804	0.125512	-4.61952	3.84626e-06	0.000179918
Pcf11	5198.73	-0.57984	0.1856	-3.12413	0.0017833	0.0162638
Tesk2	821.291	-0.580686	0.205318	-2.82822	0.00468074	0.0317776
Aff4	18658.4	-0.581199	0.143201	-4.05862	4.93642e-05	0.00120871
Slc5a6	743.535	-0.582418	0.158193	-3.6817	0.000231683	0.00372743
Csnk1g3	2936.42	-0.582468	0.108886	-5.34935	8.82699e-08	8.92905e-06
Hmgxb3	2469.35	-0.583283	0.174087	-3.35054	0.000806555	0.00905277
Wdr62	199.829	-0.583361	0.203837	-2.8619	0.00421115	0.0295747
Timp3	62857.1	-0.583458	0.202168	-2.886	0.00390171	0.0281539
Lama5	10643.2	-0.583525	0.206506	-2.8257	0.00471777	0.0319486
Ppp1r13b	2163.19	-0.583604	0.212503	-2.74634	0.00602648	0.038101
Ubxn7	6560.01	-0.583757	0.144444	-4.04141	5.31305e-05	0.00126645
Synj1	3536.95	-0.583922	0.128663	-4.53839	5.66861e-06	0.000242716
Fnip1	6404.79	-0.584195	0.180602	-3.23471	0.00121766	0.0124105
Tmem170b	2945.13	-0.584411	0.130249	-4.48687	7.22786e-06	0.00029028
Mccc1	1071.75	-0.58507	0.191338	-3.05778	0.00222986	0.0190049
Zyg11b	6135.33	-0.585745	0.184028	-3.18292	0.00145799	0.0141642
Zfp35	1678.7	-0.586144	0.153248	-3.8248	0.000130881	0.00243478
Ctbs	812.411	-0.586333	0.142478	-4.11524	3.86772e-05	0.00101457
Gpr146	1926.65	-0.586792	0.155303	-3.77838	0.000157853	0.00279105
Fem1c	2005.87	-0.586989	0.131094	-4.47763	7.54766e-06	0.000298677
Nr3c1	4428.18	-0.587493	0.158337	-3.7104	0.000206935	0.00343865
Snx30	1602.82	-0.587918	0.170987	-3.43838	0.00058521	0.0071592
Slc25a48	668.844	-0.588076	0.206342	-2.85001	0.00437174	0.0301734
Traf6	3707.79	-0.588078	0.112882	-5.20968	1.89165e-07	1.6118e-05
Avl9	5512.67	-0.588351	0.139872	-4.20635	2.59525e-05	0.00075547
Ctdspl	3019.98	-0.588763	0.131287	-4.48455	7.30669e-06	0.000291997
Fam160a1	1841.09	-0.588824	0.165821	-3.55096	0.000383822	0.00527418
Nfatc1	858.674	-0.589202	0.111024	-5.307	1.11444e-07	1.08658e-05
Ubr2	6344.29	-0.589818	0.168212	-3.5064	0.000454204	0.00589046
Ccdc186	1769.75	-0.59007	0.168602	-3.49978	0.000465638	0.00601945
Cnksr3	1368.31	-0.590611	0.206493	-2.86019	0.00423383	0.029613
Tcn2	3244.36	-0.590932	0.184822	-3.19731	0.00138716	0.0136544
Oplah	4356.26	-0.591271	0.188711	-3.13321	0.00172907	0.0159277
Tmem154	69.7525	-0.591434	0.214711	-2.75455	0.00587723	0.0374769
P2rx7	182.541	-0.591467	0.185364	-3.19084	0.0014186	0.0138815
Fggy	514.342	-0.591538	0.211569	-2.79595	0.00517469	0.0341568
Sh2b3	2080.26	-0.5916	0.181168	-3.26547	0.00109281	0.0114111
Sec16a	7446.9	-0.591819	0.218202	-2.71225	0.00668273	0.0408613
Dna2	498.509	-0.593142	0.215436	-2.75321	0.00590141	0.0375644
Lin52	990.801	-0.593249	0.220725	-2.68773	0.00719398	0.0429173
Mcf2l	995.755	-0.593524	0.206908	-2.86854	0.00412371	0.0291833
Ptpn13	6471.28	-0.593885	0.166309	-3.57098	0.000355644	0.00502717
Exph5	3840.9	-0.594737	0.19361	-3.07183	0.00212752	0.018439
Sec24a	4952.6	-0.595496	0.120842	-4.92789	8.31216e-07	5.60266e-05
Gne	1215.45	-0.595604	0.122724	-4.85318	1.21497e-06	7.50545e-05
Scyl3	1809.57	-0.595605	0.157206	-3.7887	0.000151435	0.00270528
Gimap4	221.322	-0.597147	0.206357	-2.89376	0.00380659	0.02764
Npat	2187.99	-0.597269	0.160241	-3.72732	0.00019353	0.0032445
Sox6	4188.68	-0.598113	0.168113	-3.55781	0.000373964	0.00517387
Ppp2r5e	4442.53	-0.598717	0.138058	-4.3367	1.4464e-05	0.000482812
D10Wsu102e	1397.44	-0.598865	0.140927	-4.24947	2.14277e-05	0.000649452
Helz	1406.63	-0.598899	0.210458	-2.8457	0.00443146	0.0304945
Sertad2	4808.53	-0.599016	0.167531	-3.57556	0.000349476	0.00497423
Dopey1	2888.53	-0.599354	0.188551	-3.17873	0.00147922	0.0142998
Gorasp1	577.706	-0.599806	0.20797	-2.88409	0.00392542	0.0282997
Ep400	5978.79	-0.601232	0.153615	-3.91389	9.08225e-05	0.00190904
Dmxl1	10193.4	-0.601487	0.212701	-2.82785	0.00468613	0.0318009
Fam83g	483.975	-0.601538	0.221832	-2.71168	0.00669426	0.0409164
Rsbn1	1675.06	-0.601768	0.172661	-3.48527	0.000491642	0.00626553
Syn3	578.485	-0.602148	0.155045	-3.88368	0.000102886	0.0020609
Urb1	1129.13	-0.602827	0.186775	-3.22756	0.00124853	0.0126772
Pptc7	5773.25	-0.603144	0.143518	-4.20256	2.63916e-05	0.000764884
Rcor1	1800.37	-0.605289	0.183716	-3.29469	0.000985288	0.0105679
Zfp871	14669	-0.605431	0.164189	-3.68741	0.000226551	0.00366672
Akna	258.909	-0.605738	0.168729	-3.59002	0.000330659	0.00479544
Shank2	1598.51	-0.605906	0.210856	-2.87356	0.00405877	0.0289403
Cnnm4	1945.11	-0.606057	0.144315	-4.19955	2.67447e-05	0.000768851
Il6ra	353.848	-0.607147	0.225345	-2.6943	0.00705358	0.0423293
Fam65c	115.971	-0.607919	0.204599	-2.97128	0.00296564	0.0233913
Unk	1171.71	-0.609018	0.202892	-3.00168	0.00268492	0.0217169
Setd1b	1848.85	-0.609418	0.0980564	-6.21497	5.13337e-10	1.45761e-07
Mctp2	289.348	-0.609844	0.199182	-3.06175	0.0022005	0.018864
Ogn	112.896	-0.610069	0.23227	-2.62655	0.00862555	0.0487957
Crebbp	3731.78	-0.610655	0.152588	-4.002	6.28097e-05	0.00144605
Polr2a	9322.69	-0.610738	0.157374	-3.88081	0.00010411	0.00207785
Cdc37l1	14030.7	-0.610762	0.179823	-3.39646	0.000682629	0.00801767
Rasa2	3199.27	-0.610775	0.197394	-3.09419	0.00197352	0.0175214
Prkcz	1107.73	-0.611014	0.181444	-3.3675	0.000758517	0.00865197
Zfp110	2161.55	-0.611984	0.213385	-2.86798	0.00413098	0.0292092
Tmem2	2692.61	-0.612088	0.129482	-4.72722	2.27614e-06	0.000122798
6330416G13Rik	456.955	-0.61228	0.217243	-2.81841	0.00482619	0.0324655
Cblb	2944.54	-0.6123	0.215316	-2.84373	0.0044589	0.0306313
Lbr	1908.01	-0.61361	0.131825	-4.65473	3.244e-06	0.000161055
Utp20	3858.95	-0.614349	0.172896	-3.55329	0.000380443	0.00523594
Gtf3c4	2747.63	-0.614545	0.159828	-3.84504	0.000120533	0.0022897
Mir568	272.896	-0.61455	0.182955	-3.35903	0.000782156	0.00883824
Dlg5	5974.04	-0.614652	0.183632	-3.3472	0.000816326	0.00911189
Chd2	5835.19	-0.615356	0.173332	-3.55016	0.000384995	0.00528063
Ern1	1377.68	-0.615597	0.223755	-2.75121	0.00593762	0.0376803
Zbtb39	1308.57	-0.616459	0.220216	-2.79934	0.00512068	0.0339109
Ankrd13c	2317.13	-0.616587	0.164156	-3.7561	0.00017258	0.00297784
Nlrx1	519.909	-0.617516	0.164496	-3.754	0.000174038	0.00298539
Kdm6b	2861.95	-0.617852	0.179021	-3.45127	0.000557947	0.00689868
Gpx1	3754.57	-0.617921	0.159226	-3.88079	0.000104117	0.00207785
Rab43	3259.7	-0.618611	0.14072	-4.39603	1.10251e-05	0.000393909
Cdyl2	625.92	-0.619337	0.133851	-4.62706	3.70901e-06	0.00017656
Eif2ak3	3654.48	-0.619701	0.122691	-5.0509	4.39729e-07	3.29491e-05
Cryz	2011.32	-0.620334	0.154224	-4.02229	5.76348e-05	0.00135781
Zfyve1	1987.04	-0.620514	0.144306	-4.29999	1.70803e-05	0.000550687
Sox13	1021	-0.621448	0.173918	-3.57323	0.000352605	0.00499729
Zfp955b	488.62	-0.621726	0.181882	-3.4183	0.000630138	0.00754907
Abtb2	832.207	-0.621987	0.185015	-3.36183	0.00077428	0.00877572
Socs7	3694.69	-0.622015	0.12802	-4.85872	1.18145e-06	7.3545e-05
Elk4	2233.07	-0.622954	0.211721	-2.94233	0.00325755	0.0247716
Tppp	268.432	-0.623422	0.200331	-3.11195	0.00185854	0.0167486
Gpatch8	4091.84	-0.623987	0.114768	-5.43695	5.42008e-08	6.22156e-06
Btaf1	6141.5	-0.624843	0.124992	-4.99907	5.7606e-07	4.19979e-05
Pkd1	4701.89	-0.62489	0.224849	-2.77916	0.00545001	0.0355106
Zfp518a	2261.51	-0.624922	0.182074	-3.43224	0.000598625	0.00730123
Hunk	481.592	-0.625076	0.230263	-2.71462	0.00663525	0.040694
Reck	312.459	-0.625663	0.203995	-3.06705	0.00216185	0.0186511
BC005561	1682.55	-0.626255	0.233945	-2.67693	0.00743008	0.0439531
Gmeb2	1519.26	-0.626441	0.20169	-3.10595	0.00189667	0.0170164
Rev3l	4433.99	-0.626621	0.175261	-3.57536	0.000349748	0.00497423
Esrrg	6922.79	-0.626895	0.117541	-5.3334	9.6393e-08	9.63037e-06
Osbpl6	5591.93	-0.627323	0.236161	-2.65633	0.00789952	0.0458257
Klc4	1127.3	-0.628722	0.164291	-3.82688	0.000129777	0.00241707
Nt5c2	2476.53	-0.629222	0.183905	-3.42145	0.000622871	0.00749626
Rnf157	86.3458	-0.629833	0.232699	-2.70664	0.00679681	0.0412825
Kif21b	151.892	-0.630153	0.237658	-2.65152	0.00801314	0.0463354
Hus1	2432.28	-0.630333	0.130707	-4.82249	1.4178e-06	8.53049e-05
Hspa2	391.647	-0.631397	0.228311	-2.76552	0.00568323	0.0365883
Setbp1	2250.21	-0.631784	0.176324	-3.58308	0.00033957	0.00488094
Arhgef28	7733.95	-0.632517	0.17456	-3.62349	0.000290656	0.00439241
Vps18	1079.37	-0.632687	0.156546	-4.04155	5.30996e-05	0.00126645
Rc3h1	7607.85	-0.633316	0.175542	-3.60778	0.000308828	0.00457727
Kmt2e	6487.99	-0.633482	0.120218	-5.26944	1.36837e-07	1.26609e-05
Zfyve21	793.758	-0.633545	0.163387	-3.87758	0.0001055	0.00209285
Ep300	7319.18	-0.63358	0.15865	-3.99356	6.50873e-05	0.00149001
Slc26a2	928.68	-0.633679	0.177626	-3.56748	0.000360425	0.0050594
Slc9a8	2255.4	-0.635176	0.179052	-3.54745	0.000388986	0.00531286
Kmt2c	8054.44	-0.636353	0.18724	-3.3986	0.000677316	0.00798424
Epg5	2397.34	-0.636859	0.184595	-3.45004	0.000560504	0.00692501
Larp4b	6784.51	-0.637207	0.171825	-3.70846	0.000208524	0.00344383
Sufu	1563.92	-0.637655	0.149769	-4.25759	2.06646e-05	0.000629861
Mertk	2055.59	-0.638297	0.198343	-3.21815	0.00129022	0.0129622
Hmgcs1	10564.1	-0.638702	0.152498	-4.18825	2.8111e-05	0.000801343
Itga4	338.206	-0.63884	0.222242	-2.87453	0.00404634	0.0289011
Pdzrn3	607.674	-0.639308	0.232622	-2.74827	0.00599101	0.0379212
Zfp101	416.392	-0.639712	0.171162	-3.73746	0.000185887	0.00314705
Ank3	9210.05	-0.639893	0.239514	-2.67164	0.00754823	0.0444409
Kdm5a	5982.01	-0.639963	0.176763	-3.62045	0.000294088	0.00442774
[truncated: 898 more rows]
