# Supplementary material for: Snapshots of nascent RNA reveal cell- and stimulus-specific responses to acute kidney injury
Source: JCI Insight. 2022 Mar 22;7(6):e146374. doi: 10.1172/jci.insight.146374 (PMC8986083; doi:10.1172/jci.insight.146374)
Supplement: Supplemental table 7 [file jciinsight-7-146374-s076.xlsx]

## Sheet: Table 7 Atp6v1b1Cre vAKI
This chart lists genes that are regulated by vAKI (Atp6v1b1Cre compared with control pulldown)
Gene	baseMean	log2FoldChange	lfcSE	stat	pvalue	padj
Dlx5	29.8663	7.16841	1.92579	3.72233	0.000197396	0.00226933
Hist1h1d	41.426	5.25854	0.997515	5.27164	1.35209e-07	7.38741e-06
A2m	8.12427	5.16697	1.1732	4.40416	1.06192e-05	0.000231014
Serpina3k	7.86336	4.41822	1.25284	3.52656	0.000420995	0.00407577
Socs2	1476.78	4.35239	0.502061	8.66906	4.35719e-18	6.55757e-15
Gjd2	4.53543	4.20296	1.3044	3.22215	0.00127232	0.00925046
Fibcd1	4.75335	4.1544	1.12239	3.70138	0.00021443	0.00242148
Cish	1896.02	4.03274	0.358239	11.2571	2.13623e-29	1.17884e-25
Slc6a5	6.00401	3.9873	0.905066	4.40553	1.05526e-05	0.000229867
Olfr1373	7.84235	3.90469	0.927863	4.20826	2.57339e-05	0.000476539
5730420D15Rik	5.05864	3.77407	0.970988	3.88683	0.000101561	0.00136268
Fgf21	9.12962	3.73849	0.832374	4.49136	7.07711e-06	0.000166423
Npas3	23.3468	3.73792	1.19689	3.12304	0.00178993	0.0120017
Cyp4a14	2471.76	3.671	1.07119	3.42704	0.000610205	0.00533365
Slc44a5	3.55877	3.65087	1.07147	3.40734	0.000655993	0.00564154
Drd3	37.7171	3.64206	0.617499	5.89809	3.67734e-09	3.586e-07
Gm13283	3.43043	3.58668	1.18558	3.02526	0.00248421	0.0153399
Prtg	7.58037	3.54108	0.833126	4.25035	2.13436e-05	0.000409437
Cyp4b1-ps2	6.30528	3.50095	1.29475	2.70396	0.00685192	0.0327748
Actc1	3.75097	3.47775	1.30312	2.66878	0.00761276	0.0354912
St6galnac1	115.686	3.38434	1.21131	2.79394	0.00520697	0.0267956
C2cd4b	50.9427	3.3813	1.0751	3.14509	0.00166038	0.0113679
Npy	20.3161	3.32634	0.768464	4.32856	1.50088e-05	0.000309814
Apol8	27.5811	3.31412	0.702248	4.7193	2.36653e-06	7.2284e-05
H1fx	44.1689	3.27479	0.785718	4.1679	3.07419e-05	0.000547827
Gadd45g	2775.52	3.27227	0.395016	8.28389	1.1922e-16	1.161e-13
F630042J09Rik	31.7092	3.2605	0.534852	6.09608	1.08698e-09	1.37367e-07
Sox10	5.38023	3.25277	1.08078	3.00964	0.00261555	0.0159866
Gm10532	19.0425	3.1917	0.66602	4.7922	1.64959e-06	5.45089e-05
Fabp2	9.26336	3.15334	0.761178	4.14271	3.43222e-05	0.000596853
Tctex1d4	16.6419	3.14324	0.764368	4.1122	3.919e-05	0.000662031
Ceacam19	6.89582	3.14146	1.15919	2.71006	0.00672714	0.0324128
Cxcl1	445.563	3.10467	0.862505	3.5996	0.00031871	0.00332676
Slc22a26	62.9106	3.08793	0.580832	5.31639	1.05848e-07	5.95259e-06
Sele	60.0802	3.07883	0.36391	8.46041	2.66432e-17	2.94052e-14
Ces2b	29.6076	3.04506	0.608884	5.00105	5.70176e-07	2.2582e-05
Ehhadh	11519.1	3.00611	0.445556	6.74687	1.51069e-11	3.20634e-09
Areg	11.7751	2.97952	0.609262	4.89038	1.00642e-06	3.58306e-05
Tcap	3.65566	2.97357	1.02383	2.90436	0.00368002	0.0206728
Mchr1	67.8183	2.95597	0.447353	6.60768	3.90391e-11	7.69395e-09
Cited4	255.948	2.94997	0.65916	4.47535	7.62845e-06	0.000176875
Fos	690.047	2.93973	0.60784	4.83635	1.32242e-06	4.49542e-05
Nfil3	2081.35	2.92644	0.333207	8.78263	1.5969e-18	2.93741e-15
D730045A05Rik	15.4055	2.91055	0.588925	4.94213	7.72729e-07	2.90365e-05
Csrnp1	2040.47	2.90459	0.556637	5.21811	1.80757e-07	9.16503e-06
Mir24-2	3.826	2.9015	0.933122	3.10946	0.00187433	0.0124267
Serpina1f	1130.15	2.88913	0.351787	8.21273	2.16208e-16	1.80214e-13
Cyp2t4	151.047	2.87895	0.568686	5.06246	4.13887e-07	1.79404e-05
Gpr3	119.109	2.86877	0.623981	4.59752	4.27543e-06	0.000112886
Sec1	6.32397	2.83838	1.1187	2.53722	0.0111738	0.0469258
Shox2	5.59438	2.82336	0.964836	2.92626	0.00343068	0.019598
Myoz3	4.88967	2.81464	0.829922	3.39145	0.000695251	0.0058874
Adgra1	133.413	2.80306	0.488061	5.74326	9.28724e-09	7.76516e-07
1700045H11Rik	4.86288	2.79476	0.866623	3.22489	0.00126023	0.0092021
1700042O10Rik	4.58724	2.78215	0.886529	3.13825	0.00169958	0.0115741
A630076J17Rik	16.3013	2.76297	0.560923	4.92576	8.40345e-07	3.08134e-05
Fgg	259.889	2.75612	0.659218	4.18088	2.90378e-05	0.000521954
6430571L13Rik	69.4983	2.74484	0.347209	7.90544	2.66988e-15	1.52413e-12
Gm5868	8.46799	2.71209	0.771228	3.51659	0.000437126	0.00420001
Snora3	17.819	2.67216	0.567158	4.71149	2.4591e-06	7.42891e-05
Nppc	13.891	2.64541	0.6866	3.85291	0.000116723	0.00151557
Scpep1os	32.3801	2.60532	0.374416	6.95835	3.44274e-12	8.38156e-10
Egr1	5112.25	2.60109	0.63446	4.09968	4.13721e-05	0.000689744
Ier2	694.992	2.59538	0.50713	5.11779	3.09142e-07	1.43357e-05
Rasd1	848.296	2.58939	0.553396	4.67909	2.88146e-06	8.33962e-05
Cxcl2	54.4156	2.5533	0.608936	4.19306	2.75217e-05	0.000498691
Nr4a2	949.69	2.50778	0.554133	4.52559	6.02273e-06	0.000146687
Olfr49	9.02973	2.49211	0.631589	3.94577	7.95426e-05	0.00113032
Mir23a	3.38254	2.49187	0.91033	2.73733	0.00619411	0.0304525
Kcnh5	32.0419	2.48934	0.457892	5.43653	5.43275e-08	3.41315e-06
Serpina3c	28.4026	2.47499	0.576085	4.29623	1.73731e-05	0.000347776
Serpina3m	18.1172	2.46083	0.708901	3.47133	0.00051788	0.00472021
Apold1	723.257	2.4599	0.49776	4.94194	7.73487e-07	2.90365e-05
Cyp4a12b	180.669	2.4573	0.812185	3.02554	0.00248193	0.0153314
Gadd45b	831.757	2.45573	0.48828	5.02935	4.92135e-07	2.0284e-05
Tgm1	1314.99	2.4543	0.322282	7.61538	2.62916e-14	1.20905e-11
4933416M07Rik	9.53577	2.44967	0.711381	3.44354	0.000574162	0.00509391
Htr4	17.5836	2.44388	0.642315	3.8048	0.000141918	0.00176096
Snord1c	5.95274	2.43316	0.63734	3.81768	0.000134713	0.00169081
Cebpd	809.674	2.42912	0.654491	3.71146	0.00020607	0.00234993
Junb	1544.57	2.42225	0.494973	4.8937	9.89571e-07	3.53068e-05
Jun	3741.81	2.422	0.377573	6.41465	1.41145e-10	2.29083e-08
Socs3	329.725	2.40119	0.603286	3.98018	6.88629e-05	0.00101336
Asphd1	9.93808	2.39947	0.582836	4.11689	3.84027e-05	0.000652727
Prok1	8.71941	2.39047	0.530363	4.50724	6.56763e-06	0.000156786
Gm5126	10.1543	2.38528	0.748686	3.18596	0.00144275	0.0102071
D930015M05Rik	137.599	2.37969	0.376	6.32897	2.46798e-10	3.74839e-08
Rph3a	35.4245	2.3653	0.488293	4.84401	1.27242e-06	4.35225e-05
Hrh4	6.78737	2.36322	0.785804	3.00739	0.00263504	0.0160438
Slc25a25	16762	2.36074	0.351881	6.7089	1.96101e-11	4.00797e-09
Col11a1	18.594	2.35661	0.713316	3.30374	0.000954055	0.00748549
4930545L23Rik	6.22605	2.31732	0.900196	2.57424	0.010046	0.0434914
2700070H01Rik	8.83555	2.3094	0.6776	3.40821	0.0006539	0.00563231
Kremen2	5.85185	2.29601	0.668169	3.43628	0.000589767	0.00520171
Il6	8.17868	2.29119	0.805445	2.84462	0.00444639	0.0237562
Irs2	4096.72	2.28668	0.266684	8.5745	9.95151e-18	1.37289e-14
Csf3	6.45202	2.27862	0.728404	3.12823	0.00175861	0.0118638
Eid3	128.171	2.27825	0.456295	4.99294	5.9468e-07	2.34403e-05
Alas1	7633.48	2.27453	0.132335	17.1876	3.28771e-66	5.44281e-62
Ptgs2	345.242	2.26679	0.402976	5.62512	1.85379e-08	1.42081e-06
Nr4a1	2513.81	2.26209	0.583582	3.87621	0.000106094	0.00140647
4933405D12Rik	23.2174	2.25646	0.554048	4.07268	4.64748e-05	0.000751708
Aqp5	77.4674	2.25529	0.480676	4.69191	2.70662e-06	7.99011e-05
Scx	100.581	2.25525	0.42226	5.34092	9.24775e-08	5.35303e-06
Gad2	29.2531	2.25271	0.588242	3.82957	0.000128368	0.00162802
Hist1h2be	38.3116	2.24688	0.487815	4.606	4.10487e-06	0.000109607
Pdk4	27900.3	2.24586	0.283306	7.92731	2.23937e-15	1.32403e-12
Ch25h	35.2928	2.23828	0.402357	5.56291	2.65307e-08	1.90137e-06
Klf11	2759.6	2.23627	0.348445	6.41785	1.38217e-10	2.26552e-08
Rgs16	16.6328	2.23029	0.645238	3.45655	0.000547144	0.00491222
Klf10	3257.79	2.2184	0.338298	6.55754	5.47043e-11	1.01416e-08
Zfp36	3552.34	2.21733	0.35625	6.22407	4.84434e-10	6.62794e-08
Epha2	1674.88	2.21337	0.381699	5.79875	6.68121e-09	5.88337e-07
Bbox1	11.1759	2.20478	0.586558	3.75884	0.000170703	0.00203895
Cyr61	2717.47	2.20398	0.376825	5.84881	4.95098e-09	4.50328e-07
Gm3086	57.5047	2.19559	0.365254	6.01111	1.84253e-09	2.07504e-07
Ier5	566.673	2.19552	0.36308	6.04694	1.47622e-09	1.73325e-07
Gm6225	32.5423	2.19511	0.365553	6.00489	1.91464e-09	2.14168e-07
Krt83	86.6419	2.19468	0.538759	4.07357	4.62974e-05	0.000750689
Cyp27b1	786.287	2.19397	0.263096	8.33902	7.49082e-17	7.75065e-14
Fsbp	6.85817	2.17162	0.734436	2.95685	0.00310801	0.0181877
Slc14a2	1361.15	2.16679	0.537566	4.03074	5.56027e-05	0.000860051
Myc	716.943	2.16518	0.362176	5.97825	2.25553e-09	2.44054e-07
Gbp7	766.145	2.15885	0.31924	6.76246	1.35666e-11	2.91683e-09
Snord66	6.04474	2.15487	0.622915	3.45934	0.000541495	0.00488526
Ghrhr	10.7332	2.14265	0.598978	3.57718	0.000347326	0.00353845
Apol9a	5.1048	2.14144	0.75054	2.8532	0.00432819	0.0233018
Rab9b	6.01877	2.14001	0.734904	2.91196	0.00359167	0.0203438
Fga	1385.89	2.13835	0.562089	3.80428	0.000142217	0.00176227
Hic2	592.681	2.13716	0.233327	9.1595	5.21362e-20	1.43853e-16
Snord49a	6.40936	2.12686	0.777264	2.73634	0.00621265	0.0304964
Sox11	18.8163	2.12375	0.547392	3.87976	0.000104558	0.00139145
Hmgcr	5330.19	2.11359	0.257381	8.2119	2.17715e-16	1.80214e-13
Mir6338	6.97792	2.11341	0.762324	2.77233	0.0055657	0.0281602
Plk3	7083.53	2.11277	0.485221	4.35425	1.33521e-05	0.000279095
Dusp1	6495.41	2.10789	0.328765	6.41155	1.44051e-10	2.31531e-08
Mir7211	4.42582	2.10621	0.823555	2.55746	0.010544	0.0449076
Gm11744	5.8424	2.10362	0.770077	2.7317	0.00630082	0.0308154
Msl3l2	47.1651	2.08982	0.456346	4.57946	4.66175e-06	0.000119749
Krt85	21.824	2.08711	0.571432	3.65243	0.000259775	0.00280813
Lrrc32	784.876	2.08639	0.367461	5.67786	1.36394e-08	1.08558e-06
Irf2bp2	5721.94	2.08083	0.287216	7.24484	4.32953e-13	1.28019e-10
Atf3	1922.68	2.08022	0.509214	4.08516	4.40474e-05	0.000724135
Hist1h1e	36.8197	2.07931	0.418436	4.96925	6.72133e-07	2.59374e-05
Gm867	15.917	2.0776	0.533511	3.89419	9.85254e-05	0.00133259
Wfikkn1	161.784	2.07565	0.364328	5.69721	1.21784e-08	9.93167e-07
Cebpb	1255.45	2.07273	0.489465	4.23469	2.28869e-05	0.00043302
Mir7061	6.1132	2.06331	0.700201	2.94675	0.00321137	0.0186672
Sgk1	21799.2	2.06267	0.285938	7.2137	5.44515e-13	1.58148e-10
Proser2	523.084	2.05275	0.356907	5.75152	8.8447e-09	7.50892e-07
Foxq1	1620.55	2.04665	0.338359	6.04874	1.45986e-09	1.7276e-07
Errfi1	47933.7	2.0405	0.288697	7.06795	1.57236e-12	4.06725e-10
Zfpm2	106.679	2.03712	0.278204	7.3224	2.43566e-13	7.7543e-11
Tubg2	27.9056	2.0357	0.426605	4.77186	1.8253e-06	5.90193e-05
Sstr4	9.07549	2.03491	0.779708	2.60983	0.00905872	0.0404769
Edar	70.2265	2.03089	0.389033	5.22036	1.78578e-07	9.09647e-06
Sema4c	568.101	2.03045	0.336429	6.03529	1.58676e-09	1.82422e-07
Rgs3	196.495	2.02972	0.333938	6.07814	1.21583e-09	1.5021e-07
Hbegf	3200.16	2.01537	0.459243	4.38847	1.14152e-05	0.000244946
Id1	429.978	2.01536	0.515975	3.90593	9.38634e-05	0.00129062
Nrp	15.6556	2.01498	0.468694	4.29914	1.71463e-05	0.000344069
Fgf18	58.1131	2.01347	0.317011	6.35141	2.13346e-10	3.27032e-08
Cbx4	1875.8	2.00816	0.337245	5.9546	2.60704e-09	2.69213e-07
Snord100	32.8653	2.00243	0.454172	4.40897	1.03864e-05	0.000227213
Fsd1	4.8789	2.00068	0.758993	2.63597	0.00838966	0.0381883
Sez6l2	98.9167	1.98523	0.305476	6.4988	8.09637e-11	1.44124e-08
Btg2	4020.69	1.9811	0.337428	5.87116	4.32752e-09	4.02484e-07
Spdya	66.219	1.97302	0.425784	4.63384	3.58944e-06	9.92888e-05
Mybpc3	19.5121	1.9683	0.541655	3.63386	0.000279214	0.00298412
Ccnjl	29.9484	1.96244	0.454692	4.31598	1.58895e-05	0.000324352
Ctrb1	7.50744	1.9577	0.652243	3.00149	0.00268666	0.0162862
A530013C23Rik	40.8075	1.95099	0.491	3.9735	7.08252e-05	0.00103185
Ccl2	39.9415	1.94985	0.491486	3.96725	7.27054e-05	0.00105305
Piwil4	9.70702	1.94563	0.621321	3.13143	0.00173955	0.0117688
Slc34a2	522.688	1.94274	0.52642	3.69048	0.000223828	0.00249863
A330035P11Rik	84.7096	1.93606	0.263516	7.34702	2.02675e-13	6.71056e-11
Nmb	165.073	1.93332	0.293753	6.58144	4.65924e-11	8.86594e-09
Mylip	2361.97	1.93051	0.237966	8.11255	4.95696e-16	3.64919e-13
Il10	10.615	1.92875	0.500392	3.85449	0.000115971	0.00150935
Hcn3	69.3469	1.92692	0.427289	4.50964	6.49382e-06	0.000155579
Trib1	3143.98	1.91061	0.35146	5.4362	5.4429e-08	3.41315e-06
Steap4	332.623	1.89981	0.419848	4.52499	6.03982e-06	0.000146687
Txnip	46899.3	1.89329	0.356149	5.316	1.06071e-07	5.95259e-06
5430416O09Rik	41.7957	1.89254	0.428813	4.41345	1.01738e-05	0.000223971
Fam71f2	7.99714	1.88718	0.603728	3.12587	0.00177279	0.0119333
Qrich2	5.32473	1.88643	0.737446	2.55805	0.010526	0.0448542
Mir324	18.1151	1.88468	0.404974	4.65382	3.25839e-06	9.17391e-05
Tktl1	7.65223	1.88211	0.696955	2.70047	0.00692414	0.0330439
Nav3	80.7602	1.881	0.394712	4.7655	1.8839e-06	6.00925e-05
Isg20	87.4898	1.87719	0.362802	5.17413	2.28972e-07	1.11279e-05
Fst	316.08	1.87404	0.552137	3.39417	0.000688371	0.0058561
Hist3h2ba	13.9211	1.87296	0.678844	2.75904	0.0057971	0.0290158
Dclk1	81.2261	1.87152	0.379439	4.93234	8.12503e-07	3.00917e-05
Mafb	1393.22	1.86929	0.247151	7.56337	3.92758e-14	1.66918e-11
Ankrd1	100.227	1.86756	0.682908	2.73472	0.00624327	0.0306153
Tnfaip6	6.80937	1.86538	0.673532	2.76955	0.00561344	0.0283152
Snord16a	18.0833	1.86316	0.53917	3.45561	0.000549043	0.00491851
Morf4l1-ps1	14.4728	1.86283	0.664378	2.80388	0.00504924	0.0261408
D5Ertd615e	6.89504	1.85675	0.683693	2.71577	0.0066121	0.0319975
Bcl6b	192.031	1.85294	0.395289	4.68756	2.7648e-06	8.11548e-05
Elavl3	109.722	1.85279	0.481821	3.8454	0.000120357	0.00155301
Fam110a	317.903	1.85082	0.356558	5.1908	2.09388e-07	1.04097e-05
Kcnn2	52.4737	1.84579	0.423161	4.3619	1.28937e-05	0.000271745
Ptprn	98.1567	1.84468	0.393028	4.6935	2.68575e-06	7.95663e-05
Shisa2	72.2206	1.84353	0.330264	5.58197	2.37808e-08	1.72671e-06
Trim6	75.2781	1.84247	0.350833	5.25172	1.50686e-07	8.02124e-06
Ovol1	711.178	1.83739	0.315726	5.81959	5.89907e-09	5.22241e-07
Metrnl	460.443	1.83654	0.303225	6.0567	1.38942e-09	1.67292e-07
Snora64	21.3714	1.83645	0.47266	3.88536	0.000102178	0.00136747
Trpm1	36.9626	1.83369	0.59129	3.10117	0.0019276	0.0127137
Col5a2	343.718	1.8292	0.606892	3.01404	0.00257795	0.0158184
Nfkbia	2021.52	1.81982	0.356343	5.10693	3.27432e-07	1.48919e-05
Hoxd1	14.0473	1.80982	0.599686	3.01794	0.00254498	0.0156625
Ttc21a	12.1393	1.80708	0.584728	3.09046	0.00199845	0.0130505
Sapcd1	4.79291	1.80622	0.654736	2.7587	0.00580316	0.0290158
Ciart	948.388	1.80603	0.610978	2.95596	0.00311698	0.0182274
Nipal1	725.414	1.80602	0.396327	4.55689	5.19168e-06	0.000130225
Ccrn4l	7611.37	1.7995	0.239174	7.52379	5.32101e-14	2.04859e-11
Zglp1	22.7706	1.79704	0.523079	3.43551	0.000591438	0.00520811
Wnt11	46.7001	1.79582	0.524342	3.42491	0.000615001	0.00536991
Trpv6	174.58	1.79366	0.37281	4.81118	1.50041e-06	5.01802e-05
Tssk3	24.0524	1.78893	0.487935	3.66633	0.000246054	0.00267988
4930594C11Rik	17.0809	1.7881	0.691338	2.58643	0.00969762	0.0423488
Serpina7	7.0818	1.78719	0.61172	2.92158	0.00348262	0.0198331
Ces2d-ps	5.87665	1.7866	0.61785	2.89163	0.00383246	0.0213265
Gata6	104.006	1.78509	0.356768	5.00351	5.62946e-07	2.24568e-05
Ereg	7.54777	1.78494	0.620115	2.8784	0.003997	0.0220201
Adra1d	26.5419	1.78438	0.441163	4.04472	5.23862e-05	0.000825565
Cfap53	77.4462	1.78126	0.407016	4.37639	1.20661e-05	0.000257416
Hmgcs2	535.45	1.78042	0.613977	2.89981	0.00373392	0.0209259
Snord69	21.1212	1.78008	0.434044	4.10115	4.11095e-05	0.000687276
Pmaip1	808.466	1.77982	0.221449	8.03715	9.19517e-16	5.638e-13
Rcor2	29.5168	1.77903	0.349893	5.08448	3.68626e-07	1.62303e-05
Tob1	13416.9	1.77534	0.319766	5.55199	2.82434e-08	1.98966e-06
Snord19	12.9323	1.77511	0.435196	4.07888	4.52534e-05	0.000738826
Paqr6	8.34373	1.7717	0.542817	3.26389	0.00109893	0.00831477
Dusp5	260.343	1.77043	0.511987	3.45796	0.000544275	0.00489966
Snora28	169.802	1.77041	0.335392	5.27862	1.3016e-07	7.18268e-06
Lin7b	20.3226	1.76854	0.447956	3.94802	7.88003e-05	0.00112267
Smco3	25.4571	1.76642	0.414881	4.25765	2.06591e-05	0.000400482
H1f0	8982.12	1.76356	0.341933	5.15761	2.50122e-07	1.1933e-05
Pim3	13413.2	1.75987	0.386947	4.54808	5.41372e-06	0.000134773
Fam101a	61.31	1.75542	0.499399	3.51506	0.000439654	0.00421208
Plaur	386.751	1.75419	0.315703	5.55648	2.75276e-08	1.95588e-06
Mlf1	17.5813	1.75118	0.500736	3.49721	0.000470147	0.0044123
Cyp4a10	2940.81	1.75017	0.636139	2.75125	0.00593692	0.029471
Kcnh3	14.1835	1.74577	0.499932	3.49201	0.0004794	0.00447882
Itprip	894.031	1.74534	0.280098	6.23117	4.62956e-10	6.40648e-08
Sox7	95.0764	1.74466	0.354824	4.91698	8.78902e-07	3.1769e-05
Klhl31	21.3888	1.74441	0.458116	3.8078	0.000140211	0.00174264
Apod	10.3702	1.73925	0.559238	3.11004	0.00187062	0.0124121
Rcan1	10406.3	1.73892	0.277099	6.27545	3.48621e-10	5.06232e-08
Kynu	47.6412	1.73737	0.480695	3.6143	0.00030116	0.00318372
Atg9b	10.1842	1.73696	0.586118	2.9635	0.00304166	0.0178944
Rdh16	1794.88	1.73443	0.226804	7.64726	2.05309e-14	9.71111e-12
Hcrtr1	10.4379	1.73391	0.581841	2.98004	0.00288209	0.0171568
Celf5	5.74211	1.73356	0.621595	2.78889	0.00528898	0.0270692
Mir7-1	34.1349	1.73167	0.39406	4.39443	1.11061e-05	0.000240343
Irx5	67.5708	1.72812	0.462388	3.73739	0.000185943	0.00217394
Zfp810	1450.13	1.72528	0.155471	11.0971	1.29566e-28	4.28994e-25
Per1	9128.2	1.72281	0.294361	5.85271	4.83619e-09	4.42338e-07
Snora31	46.0748	1.71958	0.364642	4.71581	2.40754e-06	7.31316e-05
Bhlhe40	10082.2	1.71913	0.342058	5.02586	5.01191e-07	2.05886e-05
4930533B01Rik	8.50584	1.71804	0.574579	2.9901	0.0027889	0.0167344
Flrt3	174.535	1.71661	0.319349	5.37533	7.6443e-08	4.63558e-06
Prr5	1623.61	1.71219	0.226489	7.55971	4.03961e-14	1.67189e-11
Ihh	387.18	1.70863	0.233725	7.31044	2.66263e-13	8.31696e-11
Tsc22d1	39539.6	1.70598	0.229501	7.43346	1.05796e-13	3.89213e-11
Ptprn2	10.7132	1.69954	0.532806	3.18979	0.00142374	0.010103
Sult2b1	54.7762	1.69584	0.388409	4.36613	1.26468e-05	0.000268077
Snord58b	9.26594	1.69539	0.519471	3.26369	0.00109972	0.008317
Lgi2	35.8025	1.68834	0.654712	2.57875	0.00991597	0.0430863
Lypd3	30.6434	1.6878	0.508441	3.31955	0.000901616	0.00719337
Fam83c	8.10165	1.68756	0.643896	2.62086	0.00877095	0.039511
Sertad1	419.969	1.68432	0.341406	4.93347	8.07805e-07	3.00521e-05
Snora41	20.4038	1.68087	0.454636	3.69717	0.000218014	0.00245358
Dact1	322.689	1.669	0.215526	7.74387	9.64382e-15	5.24104e-12
Slc6a14	12.4992	1.66855	0.493668	3.37991	0.000725093	0.00606871
Icam1	1117.32	1.66241	0.320775	5.18248	2.18954e-07	1.07242e-05
Sema6b	195.677	1.66059	0.330029	5.03164	4.8629e-07	2.01263e-05
Gprc5a	912.374	1.65996	0.47062	3.52719	0.000420001	0.00407474
Oxtr	18.1128	1.65863	0.522921	3.17186	0.00151464	0.0105757
Rhob	4759.21	1.65497	0.445683	3.71333	0.000204553	0.00233704
9130409J20Rik	109.769	1.65431	0.360994	4.58265	4.59121e-06	0.000118392
B230208H11Rik	16.6756	1.65306	0.449471	3.67778	0.000235271	0.00259834
Scube1	42.9955	1.65004	0.428808	3.84797	0.000119099	0.00154038
Trank1	33.3385	1.64282	0.402733	4.07916	4.51979e-05	0.000738732
Rasl11b	809.433	1.64178	0.291208	5.63782	1.72218e-08	1.34484e-06
Spata20	22.5435	1.64082	0.510319	3.21528	0.00130317	0.00942504
Maff	1529.62	1.63831	0.453307	3.61413	0.000301352	0.00318372
Mamstr	45.4552	1.63718	0.417134	3.92482	8.67929e-05	0.00121459
Chkb	11.927	1.63467	0.416802	3.92194	8.78402e-05	0.00122717
Mir7087	5.3599	1.63269	0.612916	2.66381	0.00772619	0.0359189
Hilpda	83.1423	1.63111	0.317558	5.13642	2.80017e-07	1.31696e-05
Hspb2	10.4231	1.62772	0.525177	3.09936	0.00193936	0.0127862
Rgs1	26.9247	1.62683	0.555279	2.92975	0.0033923	0.0194202
Kcne4	142.788	1.6263	0.347489	4.68015	2.86662e-06	8.3112e-05
Bdkrb2	175.313	1.62597	0.345338	4.70835	2.49733e-06	7.48971e-05
Ccrl2	70.0416	1.62389	0.318455	5.09927	3.40974e-07	1.52976e-05
Mpp1	1954.77	1.62224	0.398786	4.06795	4.74295e-05	0.000761586
S1pr1	1013.25	1.61747	0.37083	4.36176	1.29019e-05	0.000271745
Akr1b7	143.468	1.6117	0.439552	3.66668	0.000245717	0.00267798
A730017C20Rik	8.31807	1.60908	0.595062	2.70406	0.00684975	0.0327739
Vsig2	131.142	1.60854	0.394305	4.07943	4.51469e-05	0.000738732
Mir3061	65.3216	1.60685	0.352264	4.5615	5.07894e-06	0.000128369
Nfkbiz	1614.57	1.59883	0.317911	5.02919	4.9255e-07	2.0284e-05
Igdcc3	28.2252	1.59776	0.374019	4.27186	1.93847e-05	0.00038068
Gm11974	70.3398	1.59659	0.321979	4.95867	7.09777e-07	2.70745e-05
Klhl14	240.313	1.59486	0.347799	4.58556	4.52765e-06	0.000117118
Pex5l	51.2397	1.59412	0.492441	3.23718	0.00120718	0.00891384
Snord22	44.8461	1.59281	0.44546	3.57565	0.000349359	0.00355255
Rps27	11.006	1.58992	0.579962	2.74141	0.0061176	0.0301958
Arid5a	348.251	1.58694	0.372051	4.26539	1.99557e-05	0.000390043
Nmrk1	1427.41	1.58453	0.141831	11.172	5.59293e-29	2.31477e-25
Mbd1	3623.56	1.58318	0.196657	8.05047	8.24783e-16	5.25165e-13
Slc27a5	7.46914	1.58301	0.554177	2.85651	0.00428329	0.0231135
Arid5b	1696.49	1.5811	0.214969	7.35502	1.90897e-13	6.44958e-11
Angpt2	260.304	1.5811	0.425073	3.71958	0.000199551	0.00228621
D17H6S56E-5	2385.41	1.5763	0.252377	6.24582	4.21581e-10	5.96519e-08
Syt2	17.7824	1.57527	0.496985	3.16965	0.00152621	0.0106429
Ralyl	25.5641	1.57481	0.469412	3.35484	0.000794096	0.00649518
LOC105246506	13.4441	1.57434	0.451972	3.48327	0.000495333	0.00457858
Wnt8b	38.5506	1.57418	0.553648	2.8433	0.00446497	0.0238175
Snord95	14.2497	1.56988	0.478662	3.27972	0.00103909	0.00796392
Elmsan1	2539.17	1.56936	0.252311	6.21992	4.974e-10	6.74955e-08
2810442N19Rik	18.4316	1.56742	0.608031	2.57787	0.00994118	0.0431393
Epor	334.255	1.56522	0.306314	5.10985	3.22407e-07	1.47891e-05
Nr4a3	1263.69	1.5645	0.453676	3.4485	0.000563704	0.00501997
Gal	9.89426	1.56411	0.56697	2.75872	0.00580274	0.0290158
Angptl1	11.3525	1.56411	0.476402	3.28318	0.00102643	0.00789615
Nkd1	96.3346	1.56033	0.319177	4.88859	1.01561e-06	3.60805e-05
Gzmm	65.3723	1.56027	0.331139	4.71182	2.45515e-06	7.42891e-05
Ier3	1759.4	1.55931	0.362317	4.30372	1.67954e-05	0.000339082
Fosl2	4954.29	1.55704	0.289759	5.37358	7.71882e-08	4.64673e-06
1700061G19Rik	22.434	1.55576	0.399087	3.89829	9.68752e-05	0.00131672
Lrrc8c	278.875	1.55563	0.247682	6.28074	3.36963e-10	4.98073e-08
Nnat	230.079	1.55534	0.338061	4.60075	4.20967e-06	0.000111978
Zc3h12a	286.822	1.5532	0.290288	5.35053	8.76959e-08	5.13784e-06
2810474O19Rik	14442.6	1.55308	0.290131	5.35305	8.64851e-08	5.09523e-06
4932438H23Rik	29.4194	1.54925	0.403623	3.83836	0.000123859	0.00158094
Klf4	769.6	1.54583	0.319721	4.83495	1.33182e-06	4.5181e-05
Htr2a	25.522	1.54064	0.419004	3.67692	0.000236068	0.00260541
Snord45b	30.0525	1.53979	0.396031	3.88805	0.000101053	0.00136011
Srsf12	8.56677	1.52703	0.604053	2.52797	0.0114725	0.0478766
Grasp	233.287	1.52668	0.384982	3.96558	7.32171e-05	0.00105584
Mirlet7d	19.242	1.52648	0.519048	2.94093	0.00327225	0.0189546
Zfp648	270.925	1.52583	0.339865	4.4895	7.13911e-06	0.000167642
AI839979	34.7823	1.52575	0.312863	4.87674	1.07853e-06	3.81518e-05
A330009N23Rik	22.8695	1.52381	0.371574	4.10098	4.11411e-05	0.000687276
Ifitm5	14.1151	1.52171	0.571915	2.66073	0.0077971	0.0361738
Cry2	4166.03	1.51929	0.234814	6.47021	9.78696e-11	1.6533e-08
Adora2a	97.1664	1.51898	0.321747	4.72104	2.34643e-06	7.19353e-05
Dlc1	1919.69	1.51763	0.23429	6.47757	9.32096e-11	1.59081e-08
Gm16617	11.2247	1.51738	0.480448	3.15826	0.00158713	0.0109845
Arl4d	1649.5	1.51713	0.405137	3.74473	0.000180586	0.00212037
Gm13889	99.2292	1.51608	0.352517	4.30072	1.70241e-05	0.000342863
B3gnt7	371.807	1.51497	0.367646	4.12072	3.77693e-05	0.000643282
Il20rb	193.921	1.51413	0.296414	5.10817	3.25292e-07	1.48353e-05
Dnm3os	126.369	1.51193	0.376295	4.01794	5.87083e-05	0.000892485
Slc26a10	17.528	1.51056	0.458763	3.29268	0.000992363	0.00769898
Rnf39	51.9511	1.50994	0.338579	4.45964	8.20967e-06	0.000186691
Chrm1	27.915	1.50846	0.350071	4.30902	1.63979e-05	0.000332832
Rnd1	70.0175	1.50208	0.41961	3.5797	0.000343982	0.00350871
Gfpt2	285.911	1.50097	0.329542	4.55471	5.24574e-06	0.000131183
Tst	242.983	1.50076	0.210117	7.14248	9.16639e-13	2.4877e-10
Nrgn	62.5037	1.49758	0.404257	3.70453	0.000211781	0.00239975
Irx3	523.561	1.49616	0.401961	3.72215	0.00019753	0.00226933
Fam222a	376.687	1.49605	0.270552	5.52962	3.2093e-08	2.22301e-06
Glp2r	6.63853	1.49556	0.561665	2.66272	0.00775113	0.0360146
Inhbb	267.166	1.49415	0.373084	4.00486	6.20534e-05	0.000935605
Foxa1	134.753	1.49399	0.366503	4.07633	4.57513e-05	0.000744751
Grrp1	19.8756	1.49379	0.555745	2.68791	0.00719014	0.03399
Rem2	15.8903	1.49363	0.458617	3.2568	0.00112675	0.00847106
Klf6	8231.27	1.49357	0.239707	6.23079	4.64088e-10	6.40648e-08
Pp2d1	15.51	1.49349	0.577261	2.5872	0.009676	0.0423213
Akap12	3233.17	1.48973	0.456295	3.26483	0.00109528	0.00829858
Dnajb13	66.219	1.48884	0.349779	4.25651	2.07642e-05	0.000401837
Wnt10a	84.2438	1.48878	0.51227	2.90624	0.00365804	0.0205735
Nhs	557.248	1.48853	0.261471	5.6929	1.24901e-08	1.0136e-06
1810032O08Rik	420.324	1.48385	0.264544	5.60909	2.03397e-08	1.52363e-06
Trib3	383.953	1.48157	0.520286	2.84761	0.00440493	0.023577
Slmo1	35.3039	1.47795	0.372674	3.96578	7.31548e-05	0.00105584
Tnfaip3	1025.09	1.47668	0.292304	5.05188	4.37488e-07	1.85708e-05
Ctla4	20.4879	1.47534	0.548	2.69222	0.00709774	0.0336782
Fbxl7	184.301	1.47464	0.286079	5.15465	2.54105e-07	1.20882e-05
Nudt17	33.798	1.47004	0.326625	4.5007	6.77288e-06	0.000160179
A730085K08Rik	9.69513	1.46936	0.532597	2.75886	0.00580042	0.0290158
Cd14	495.786	1.46399	0.369133	3.96602	7.3083e-05	0.00105584
Hoxd3os1	28.6367	1.46223	0.389981	3.7495	0.00017719	0.0020893
Btbd19	154.709	1.46157	0.249359	5.86133	4.5918e-09	4.22318e-07
Micall2	147.479	1.46144	0.284919	5.12933	2.90779e-07	1.35984e-05
Chrm4	30.411	1.45971	0.409943	3.56078	0.000369758	0.00369423
4930404I05Rik	202.008	1.45577	0.361955	4.02195	5.77193e-05	0.000879064
Zbtb10	2259.68	1.45547	0.261092	5.57456	2.48159e-08	1.794e-06
Nacad	130.033	1.45516	0.320688	4.53763	5.68913e-06	0.000140783
Snhg10	11.9526	1.45448	0.43545	3.34016	0.000837288	0.00678478
Foxo3	5162.72	1.45275	0.19208	7.56322	3.93222e-14	1.66918e-11
Hist1h1c	3187.43	1.45156	0.493739	2.93994	0.0032828	0.0189957
Igfals	62.5467	1.4507	0.363409	3.99193	6.55375e-05	0.000976574
Ppp1r15a	2231.53	1.44742	0.371364	3.89757	9.71647e-05	0.00131849
Acr	41.7425	1.44739	0.48074	3.01075	0.00260603	0.0159434
Gli3	109.025	1.44714	0.388499	3.72495	0.000195357	0.00225533
Ly6g5b	34.1755	1.44209	0.437767	3.2942	0.000987008	0.00767492
Tnfrsf4	63.9924	1.44158	0.369037	3.90633	9.37089e-05	0.00128957
Snora70	35.2098	1.43953	0.329117	4.3739	1.22045e-05	0.000259699
Cdkn1a	6335.7	1.4365	0.302209	4.75333	2.00096e-06	6.30969e-05
Pappa2	25.5658	1.43547	0.423439	3.39004	0.000698821	0.00590857
Best1	13.7611	1.43439	0.467728	3.06672	0.00216421	0.0138276
Hic1	54.4796	1.43312	0.391259	3.66285	0.000249425	0.00271242
Gja4	69.7543	1.42884	0.491495	2.90713	0.00364761	0.0205366
Dusp8	1393.03	1.42813	0.199645	7.15333	8.46986e-13	2.37658e-10
D630039A03Rik	329.842	1.42581	0.272917	5.22433	1.74787e-07	8.9585e-06
Snhg7	78.9497	1.4254	0.316403	4.50501	6.6371e-06	0.000158097
4930549G23Rik	30.5452	1.42396	0.405266	3.51364	0.000442009	0.00422486
Rhbdf2	1232.16	1.41998	0.306853	4.62757	3.69974e-06	0.000101743
Trim15	60.5084	1.41925	0.35408	4.00828	6.11618e-05	0.000923002
Stc1	757.225	1.41875	0.198876	7.13385	9.75999e-13	2.60607e-10
Atxn7l1os2	15.4814	1.41703	0.464128	3.0531	0.0022649	0.0142785
H3f3b	15975.6	1.41628	0.363614	3.89501	9.81938e-05	0.00132919
1810062O18Rik	18.3508	1.41402	0.506448	2.79203	0.00523787	0.0269155
Add2	37.3791	1.41251	0.382558	3.69229	0.000222246	0.00249105
Pkp1	14.6737	1.40899	0.545853	2.58125	0.00984422	0.0428533
Snora33	14.9857	1.40737	0.444266	3.16785	0.00153572	0.0106913
Ddit3	722.305	1.40711	0.334097	4.21168	2.53484e-05	0.000470979
Snord53	30.7622	1.40526	0.41231	3.40825	0.000653809	0.00563231
Ntf3	27.2258	1.40497	0.373387	3.76276	0.000168045	0.00201594
Snora16a	25.091	1.40422	0.31842	4.40995	1.03393e-05	0.000226712
4930570G19Rik	10.2755	1.39987	0.554907	2.5227	0.0116457	0.0484895
Hes1	1044.52	1.39849	0.396927	3.5233	0.000426203	0.00410987
2610020C07Rik	86.9439	1.3937	0.388602	3.58646	0.0003352	0.00344863
Gm10791	114.596	1.39362	0.308883	4.5118	6.42799e-06	0.000154449
Foxf1	44.0075	1.3933	0.455567	3.05839	0.00222533	0.0141151
Irf4	150.543	1.3932	0.387855	3.59207	0.000328066	0.00340083
Spry4	801.433	1.39269	0.272565	5.10956	3.2291e-07	1.47891e-05
Midn	6978.22	1.39222	0.301722	4.61423	3.94557e-06	0.00010621
Stx11	102.389	1.39176	0.344485	4.04013	5.34224e-05	0.000836568
Zcchc3	516.954	1.39031	0.290025	4.79377	1.6368e-06	5.41944e-05
Rtn4rl2	26.6195	1.38614	0.412275	3.36218	0.000773286	0.00635954
Cuzd1	23.2718	1.38555	0.485051	2.8565	0.00428343	0.0231135
Snora44	17.8605	1.38496	0.430391	3.21791	0.00129128	0.00936769
4931440P22Rik	21.5018	1.38414	0.490512	2.82183	0.00477505	0.0250478
Cd83	171.981	1.38157	0.450541	3.06648	0.00216598	0.0138287
Ngf	85.441	1.38153	0.383053	3.60663	0.000310201	0.00325642
Smoc2	119.113	1.37929	0.324611	4.24906	2.14672e-05	0.000411331
Kcna6	11.8391	1.37558	0.461782	2.97885	0.0028933	0.0171988
Pim1	638.562	1.37363	0.292486	4.69639	2.64795e-06	7.87016e-05
Hotairm1	72.3112	1.3734	0.341094	4.02646	5.66239e-05	0.000869582
Slc10a1	38.0651	1.37251	0.48176	2.84895	0.00438633	0.0235002
Snora81	102.887	1.37238	0.329987	4.15888	3.19815e-05	0.000565656
Rasl11a	167.336	1.37102	0.39443	3.47594	0.000509062	0.00466382
Rel	235.247	1.37102	0.274052	5.00275	5.65177e-07	2.24916e-05
Sp4	2981.07	1.36901	0.243016	5.63343	1.7666e-08	1.36664e-06
Dusp14	301.052	1.36886	0.30581	4.4762	7.59836e-06	0.000176425
Larp6	32.8986	1.36562	0.401858	3.39826	0.000678157	0.00579901
Irf1	665.95	1.36405	0.340655	4.0042	6.22276e-05	0.000936525
Tmem100	83.9589	1.36364	0.434304	3.13984	0.00169042	0.0115402
Gpr157	433.504	1.35954	0.324206	4.19346	2.74737e-05	0.000498691
D8Ertd82e	547.298	1.3593	0.202257	6.72067	1.80888e-11	3.79064e-09
Myoz2	9.19792	1.35123	0.508622	2.65664	0.0078924	0.0364968
Tnfaip8l1	20.8915	1.34658	0.399394	3.37155	0.000747476	0.00620897
Lgr6	12.8326	1.34646	0.44863	3.00128	0.0026885	0.0162914
Gm15760	215.175	1.3457	0.281388	4.78237	1.73237e-06	5.66786e-05
Rassf10	119.39	1.34481	0.334221	4.0237	5.72903e-05	0.000875753
Ebf1	353.479	1.34272	0.268443	5.00189	5.67712e-07	2.25383e-05
Crispld2	811.071	1.33935	0.262848	5.09551	3.47798e-07	1.55616e-05
Dusp10	257.621	1.33837	0.264882	5.0527	4.35615e-07	1.85388e-05
Pnrc1	2875.66	1.33819	0.260411	5.13878	2.76532e-07	1.30427e-05
Nod2	127.781	1.33805	0.413083	3.23918	0.00119874	0.00886653
Glt28d2	694.567	1.33784	0.347903	3.84545	0.000120332	0.00155301
Helz2	2087.54	1.33576	0.17699	7.54706	4.45193e-14	1.7976e-11
Steap1	126.079	1.3345	0.377779	3.53249	0.000411659	0.00401462
Csf1	591.132	1.33266	0.330947	4.02681	5.65396e-05	0.000869582
Cbfa2t3	369.663	1.33243	0.226732	5.87668	4.18578e-09	3.91501e-07
Dnah1	13.2308	1.33158	0.494261	2.69408	0.00705824	0.0335484
1700110K17Rik	24.1983	1.33103	0.381911	3.48518	0.000491803	0.00456123
Epb4.1l4aos	40.4479	1.32953	0.373665	3.55808	0.000373573	0.00372336
Pigr	715.249	1.32952	0.231274	5.74868	8.99404e-09	7.59675e-07
Irf2bpl	3126.35	1.32929	0.24943	5.32929	9.85956e-08	5.62845e-06
Rerg	192.249	1.32897	0.349835	3.79884	0.000145374	0.00179068
Tiparp	4259.7	1.32873	0.295079	4.50297	6.70104e-06	0.000158934
Lcat	59.3248	1.32722	0.266773	4.97507	6.52225e-07	2.52871e-05
Grem1	128.115	1.32597	0.487002	2.72272	0.00647463	0.0314887
Adck5	299.091	1.32282	0.195574	6.76379	1.34427e-11	2.91683e-09
Taf7	459.631	1.3203	0.354804	3.72122	0.000198265	0.0022762
Mmd	3332.65	1.31999	0.161745	8.16096	3.32386e-16	2.62031e-13
Snord71	14.9963	1.31808	0.435247	3.02835	0.00245893	0.0152235
Slfn3	55.2421	1.31563	0.324533	4.05393	5.03648e-05	0.000802493
Ldb2	188.115	1.30878	0.32529	4.02341	5.73608e-05	0.000876022
Egr3	23.647	1.30804	0.508059	2.57458	0.0100361	0.0434828
Particl	200.447	1.30792	0.438021	2.98598	0.00282668	0.0169059
Alx1	63.2507	1.30601	0.416198	3.13797	0.00170125	0.0115807
Zfp869	2497.66	1.30464	0.218606	5.96799	2.4019e-09	2.54894e-07
Iffo2	690.646	1.30292	0.232101	5.61361	1.98154e-08	1.49111e-06
Robo4	374.932	1.30009	0.340723	3.81569	0.000135801	0.00170188
Dll1	586.368	1.29857	0.278322	4.66572	3.07537e-06	8.76295e-05
Amotl2	6048.17	1.29759	0.228174	5.68685	1.29407e-08	1.03495e-06
Notch1	1476.93	1.29696	0.168643	7.69058	1.46468e-14	7.34782e-12
Rps15a-ps4	18.113	1.29663	0.463266	2.79888	0.00512795	0.0264916
Dancr	74.5955	1.29632	0.365155	3.55006	0.000385137	0.00381637
Lrrc8e	115.682	1.29496	0.350875	3.69066	0.000223676	0.00249863
Fdx1	1387.3	1.29459	0.235995	5.48566	4.11938e-08	2.71698e-06
Snord99	24.6415	1.29304	0.369462	3.4998	0.000465613	0.00438715
Acot2	1088.41	1.28539	0.172047	7.47115	7.94943e-14	2.99097e-11
Hdx	18.0804	1.28538	0.456429	2.81617	0.00485994	0.0253406
Mir1192	11.8713	1.285	0.462851	2.77628	0.0054985	0.0278884
Edn1	122.369	1.28496	0.487931	2.63349	0.00845124	0.0383935
Bex1	17.291	1.2843	0.365573	3.51312	0.000442883	0.00423077
Adcyap1r1	44.9655	1.28403	0.385847	3.32783	0.000875257	0.00703046
Cldn5	73.9833	1.28345	0.405341	3.16634	0.00154372	0.0107334
Gm15471	24.5683	1.2825	0.359371	3.56872	0.000358731	0.00361679
Pklr	378.21	1.28138	0.420803	3.04509	0.00232608	0.0146086
Kcnj2	869.527	1.28093	0.269084	4.76034	1.93267e-06	6.13354e-05
Cox6b2	37.0998	1.28038	0.284273	4.50404	6.66729e-06	0.000158483
1810011O10Rik	848.689	1.27824	0.326451	3.91558	9.01886e-05	0.00125153
Map3k8	236.335	1.27767	0.306617	4.16697	3.08674e-05	0.000549473
Chac1	650.718	1.27756	0.475222	2.68835	0.00718061	0.0339643
Creb5	62.578	1.27622	0.374253	3.41004	0.000649522	0.0056092
Siah1a	1561.79	1.27502	0.268858	4.74235	2.11252e-06	6.58621e-05
Usp53	6960.84	1.27347	0.232184	5.48473	4.1409e-08	2.72034e-06
Hrct1	24.164	1.2727	0.382374	3.32842	0.000873392	0.00702235
Esyt3	70.6836	1.27171	0.32773	3.88036	0.0001043	0.00139145
Rnf225	29.267	1.27156	0.325949	3.90109	9.57618e-05	0.00130803
Ripk4	2713.61	1.27008	0.165127	7.69156	1.45355e-14	7.34782e-12
Fgfbp3	54.6757	1.26703	0.379032	3.34281	0.000829345	0.0067303
Gbp3	150.72	1.26655	0.32477	3.89984	9.62571e-05	0.00131212
Snord37	11.6988	1.26472	0.479448	2.63786	0.00834304	0.0380318
Sdk2	16.5351	1.26415	0.478976	2.63928	0.00830811	0.0379423
Prkag2os1	20.1443	1.26391	0.472972	2.67227	0.00753406	0.0352932
Acot1	685.101	1.26363	0.313862	4.02608	5.6715e-05	0.000870172
Klf2	220.905	1.26357	0.365077	3.46109	0.000537989	0.00486292
Ifrd1	3694.19	1.26281	0.306263	4.12328	3.73519e-05	0.000636828
Lpin1	13287.7	1.26174	0.189561	6.65612	2.81149e-11	5.67612e-09
BB123696	25.6594	1.2615	0.387207	3.25796	0.00112217	0.00844435
Exd1	114.314	1.26121	0.395602	3.18808	0.00143222	0.0101541
Mir1249	11.9878	1.26023	0.46865	2.68907	0.00716518	0.0339204
Peg10	306.275	1.26017	0.274582	4.58941	4.44494e-06	0.000116029
Rnu73b	13.0636	1.26015	0.422486	2.98271	0.00285707	0.0170481
Med26	451.509	1.25968	0.27005	4.66463	3.09175e-06	8.79448e-05
Hopx	98.0372	1.25614	0.326938	3.84212	0.000121976	0.00156694
Crnde	30.8639	1.25465	0.45578	2.75276	0.00590952	0.0294188
Cntn1	20.4187	1.25431	0.370716	3.38348	0.000715733	0.00601217
Hivep3	95.5539	1.25386	0.27669	4.53165	5.85235e-06	0.000143961
Mir6516	10.8254	1.25195	0.479026	2.61354	0.00896095	0.0401485
Prickle1	399.099	1.25095	0.169621	7.37498	1.64367e-13	5.66896e-11
Col15a1	196.785	1.24916	0.391159	3.19349	0.00140565	0.0100045
Xbp1	5706.03	1.24865	0.18178	6.86899	6.46583e-12	1.48669e-09
Crmp1	20.1463	1.24846	0.433846	2.87765	0.00400644	0.0220574
Ccnl1	4416.41	1.2461	0.262261	4.75137	2.02044e-06	6.34695e-05
Eva1c	132.979	1.24484	0.311187	4.00031	6.32588e-05	0.000947737
Rtp4	97.0582	1.2418	0.368019	3.37427	0.000740107	0.00616632
Trp63	198.521	1.2413	0.255793	4.85276	1.21757e-06	4.21692e-05
Cdc42ep4	1057.27	1.24042	0.245177	5.05929	4.20819e-07	1.80952e-05
Pmel	17.9697	1.23917	0.441725	2.80529	0.00502716	0.0260652
AI507597	126.524	1.23705	0.221075	5.59561	2.19853e-08	1.61763e-06
Sphk1	840.04	1.23694	0.402648	3.072	0.00212626	0.0136382
Rps15a	1228.9	1.23662	0.264537	4.67465	2.9446e-06	8.45212e-05
Hs3st3b1	603.232	1.23529	0.206157	5.99199	2.07284e-09	2.27818e-07
Rnf8-cmtr1	25.4369	1.23483	0.353167	3.49645	0.000471493	0.00442177
Jarid2	3842.09	1.23405	0.208851	5.90878	3.44654e-09	3.39627e-07
Zfp105	85.0474	1.23399	0.283238	4.35674	1.32013e-05	0.000277344
Chsy1	1075.93	1.23282	0.198494	6.21087	5.26924e-10	6.9232e-08
Trib2	1855.63	1.23229	0.24875	4.95393	7.27284e-07	2.75657e-05
Sik1	12427.2	1.23228	0.35655	3.45612	0.000548011	0.00491222
Adora1	1023.96	1.2318	0.268246	4.59205	4.38923e-06	0.000114974
Igf1	177.981	1.22819	0.267037	4.59932	4.23868e-06	0.000112274
Pik3r1	6341.6	1.22807	0.151437	8.10945	5.08484e-16	3.64919e-13
E030011O05Rik	73.8956	1.22466	0.273774	4.47326	7.70362e-06	0.000177968
2610307P16Rik	21.0631	1.22372	0.337935	3.62116	0.000293285	0.00310841
Ip6k3	38.3901	1.22369	0.412869	2.96387	0.00303801	0.0178792
Eppk1	806.796	1.21974	0.356792	3.41862	0.000629402	0.00546395
Syne3	536.493	1.21902	0.259099	4.70486	2.54038e-06	7.60507e-05
Ubc	5914.72	1.21901	0.297821	4.0931	4.25651e-05	0.000706077
Gcnt7	23.825	1.21703	0.450131	2.70372	0.00685684	0.0327889
Pvr	1979.04	1.21586	0.249451	4.87416	1.09271e-06	3.84888e-05
Tmem88	38.8033	1.21486	0.470277	2.58328	0.00978664	0.0426363
Plin2	2405.71	1.2127	0.282733	4.28921	1.79306e-05	0.00035721
Mtl5	81.3986	1.21223	0.297237	4.07832	4.53626e-05	0.00073988
Agt	670.633	1.21117	0.288062	4.20455	2.61602e-05	0.000481203
Gimap6	568.525	1.21112	0.285994	4.23476	2.28795e-05	0.00043302
Rsad2	533.03	1.21015	0.369549	3.27467	0.00105785	0.00806298
Hyal3	77.3443	1.20914	0.274829	4.3996	1.08453e-05	0.000235622
Spry1	818.066	1.2088	0.317326	3.80934	0.00013934	0.00173535
Tnc	286.277	1.20829	0.325866	3.70794	0.00020895	0.00237425
Col6a1	115.944	1.20826	0.220133	5.48876	4.04772e-08	2.68993e-06
B430319G15Rik	45.8839	1.20713	0.384474	3.13969	0.00169126	0.0115411
Fbf1	2257.44	1.20677	0.325095	3.71204	0.000205593	0.0023473
Ovol2	119.679	1.20578	0.29629	4.06959	4.70953e-05	0.000759906
3110001I22Rik	112.51	1.20578	0.240862	5.00609	5.55479e-07	2.22662e-05
Relb	438.311	1.2041	0.34948	3.44542	0.000570181	0.00506675
Cldn23	46.6626	1.20042	0.444111	2.70298	0.00687217	0.0328527
Ikzf4	106.678	1.1993	0.238342	5.03186	4.85754e-07	2.01263e-05
Slc4a5	32.8913	1.19912	0.380765	3.14923	0.00163702	0.0112498
Tspyl2	1062.22	1.19797	0.20987	5.70814	1.14216e-08	9.36065e-07
Scg5	318.25	1.19504	0.192215	6.21717	5.06209e-10	6.7583e-08
Pitx2	98.9803	1.19445	0.291218	4.10158	4.10335e-05	0.000686865
Wdr17	21.5939	1.19432	0.392207	3.04514	0.00232573	0.0146086
Snora52	26.2994	1.19426	0.363988	3.28105	0.00103423	0.0079377
Sox17	299.842	1.19399	0.390628	3.05659	0.0022387	0.0141781
Ffar4	72.0621	1.19347	0.362858	3.2891	0.0010051	0.00775729
Mafk	2993.92	1.19335	0.264771	4.50708	6.57262e-06	0.000156786
Hid1	204.505	1.19322	0.216727	5.50563	3.67854e-08	2.47025e-06
Fat4	500.54	1.19322	0.207357	5.75441	8.69468e-09	7.43033e-07
Zswim6	2617.76	1.19319	0.242469	4.92101	8.60969e-07	3.11889e-05
Pramef8	1086	1.19189	0.234383	5.0852	3.67245e-07	1.62126e-05
Gem	1193.34	1.19157	0.227469	5.23838	1.61996e-07	8.53004e-06
Mx2	56.7982	1.19122	0.315673	3.77358	0.000160923	0.001946
1700113A16Rik	658.204	1.18997	0.273205	4.35559	1.3271e-05	0.000278102
Bambi	183.946	1.18941	0.335334	3.54694	0.00038974	0.00385202
Acat2	1038.02	1.18835	0.214313	5.54494	2.94055e-08	2.04541e-06
Got1	15699.6	1.18741	0.287105	4.13582	3.53693e-05	0.000610572
Traip	33.2052	1.18598	0.312524	3.79485	0.000147732	0.00181433
Gpr17	167.984	1.18358	0.336059	3.52196	0.000428371	0.00412547
F420014N23Rik	209.665	1.18142	0.297336	3.97335	7.08676e-05	0.00103185
Ric3	295.389	1.18115	0.230933	5.11467	3.14295e-07	1.4531e-05
Zyg11a	29.0236	1.17577	0.407434	2.8858	0.00390416	0.0216445
Gas5	1364.75	1.17347	0.27113	4.32807	1.50421e-05	0.000309912
Tob2	9987.61	1.17185	0.219099	5.34847	8.87032e-08	5.15257e-06
Neurl3	261.683	1.17139	0.252427	4.64051	3.47558e-06	9.68658e-05
Pxdc1	193.447	1.1713	0.232348	5.04113	4.62795e-07	1.93474e-05
Stac3	64.89	1.17107	0.353985	3.30824	0.000938835	0.00740468
Smad7	1719.2	1.16875	0.272336	4.29159	1.77394e-05	0.000354254
Sertad3	208.692	1.16794	0.299159	3.90406	9.45937e-05	0.00129743
Far2	316.369	1.16793	0.364	3.2086	0.00133382	0.00961732
Nradd	63.1359	1.16671	0.359036	3.24957	0.00115578	0.00863443
Angptl3	40.5081	1.16662	0.348148	3.35092	0.000805425	0.00656838
Pcdhb12	13.7	1.16563	0.402152	2.89847	0.00374985	0.0209796
Itga5	302.102	1.16309	0.311697	3.73149	0.000190348	0.00221138
Tmem252	6782.75	1.16296	0.227182	5.11906	3.0706e-07	1.42791e-05
Mst1r	66.468	1.16283	0.207518	5.60349	2.10074e-08	1.56657e-06
Prkag3	709.018	1.16147	0.347134	3.34589	0.000820196	0.0066724
2410016O06Rik	307.023	1.15635	0.223712	5.16891	2.35466e-07	1.13649e-05
Sytl1	98.3357	1.15623	0.252798	4.57374	4.79085e-06	0.00012261
Gm11517	83.9611	1.15545	0.37285	3.09897	0.00194195	0.012788
S1pr3	579.782	1.15109	0.360351	3.19437	0.00140138	0.00998272
Sec11a	1555.9	1.15096	0.165588	6.95072	3.63432e-12	8.71972e-10
Procr	31.2535	1.1503	0.423783	2.71437	0.00664027	0.0320921
Prickle2	276.138	1.14972	0.247589	4.64366	3.42298e-06	9.55607e-05
Ldlr	1611.19	1.14905	0.219367	5.23802	1.62305e-07	8.53004e-06
Cdkn2b	156.668	1.14884	0.257299	4.46499	8.00712e-06	0.000182988
Rab30	167.632	1.14864	0.257898	4.45385	8.43457e-06	0.000191542
Corin	125.408	1.14779	0.429697	2.67117	0.00755865	0.0353584
Zfp472	280.326	1.14716	0.288912	3.9706	7.16906e-05	0.0010422
Rell1	1249.25	1.1467	0.260904	4.39512	1.10712e-05	0.000239899
Cep85l	439.338	1.14627	0.290248	3.94929	7.83828e-05	0.00111768
Bmp3	216.471	1.1454	0.303813	3.77009	0.000163186	0.00196763
Klf7	130.534	1.14391	0.243808	4.69184	2.70761e-06	7.99011e-05
Ier5l	137.441	1.14314	0.326425	3.50201	0.000461766	0.0043626
Kcnk5	9075.76	1.1421	0.379551	3.00908	0.0026204	0.0159918
Gm29766	388.693	1.14133	0.297077	3.84187	0.000122099	0.00156694
Snord2	85.5861	1.14031	0.332971	3.42466	0.000615565	0.005372
Prdm16	1856.27	1.13894	0.244845	4.65168	3.29234e-06	9.25378e-05
Snhg5	215.505	1.13644	0.292365	3.88706	0.000101467	0.00136268
Gpr132	76.1769	1.1344	0.367607	3.08589	0.00202941	0.0131752
Snord52	16.3341	1.13438	0.423167	2.68069	0.00734715	0.0345939
Tal1	68.8859	1.12954	0.30108	3.75163	0.000175691	0.00207606
Lincppara	104.425	1.12924	0.38455	2.93653	0.00331905	0.0191253
Morn3	18.9184	1.12512	0.374355	3.0055	0.00265143	0.0161258
Slc16a3	71.4086	1.12361	0.403125	2.78724	0.00531592	0.0271777
Zbtb21	1714.14	1.12358	0.170307	6.59741	4.18411e-11	8.14918e-09
Fscn2	36.1145	1.12185	0.355759	3.15339	0.00161385	0.0111322
Rnf186	383.917	1.12052	0.204537	5.47835	4.29302e-08	2.79424e-06
H2-Bl	56.3928	1.1188	0.429945	2.6022	0.00926273	0.0411001
Amph	42.4251	1.11803	0.43837	2.55042	0.0107593	0.0456368
Trerf1	179.749	1.11623	0.240882	4.63392	3.58805e-06	9.92888e-05
Gprin2	17.3504	1.11601	0.409325	2.72646	0.00640179	0.0311894
Gm15694	23.059	1.11585	0.363209	3.07219	0.00212492	0.0136349
Slc10a6	131.255	1.11402	0.319466	3.48714	0.000488209	0.00453401
Nkd2	27.5149	1.11316	0.438263	2.53994	0.0110872	0.0466332
Grin3a	90.478	1.11144	0.248933	4.46482	8.01368e-06	0.000182988
Nrip1	2826.19	1.11138	0.208358	5.334	9.60745e-08	5.53981e-06
Gm12338	42.2686	1.10905	0.341836	3.24438	0.00117706	0.0087461
Kctd6	1336.77	1.10812	0.206826	5.35775	8.42649e-08	5.00002e-06
Psat1	2995.94	1.10557	0.392926	2.8137	0.00489754	0.0255007
Elfn1	89.8334	1.10406	0.301425	3.66279	0.000249486	0.00271242
Slc20a1	11016.5	1.10266	0.331004	3.33126	0.000864524	0.00696796
Rnd3	2111.82	1.10175	0.375572	2.93352	0.00335138	0.0192626
Cbx8	127.582	1.10146	0.265259	4.15238	3.2904e-05	0.000578264
Kcnh7	56.8388	1.10029	0.401967	2.73726	0.00619535	0.0304525
Il1b	45.2208	1.09936	0.402197	2.73338	0.00626883	0.0306952
Mrpl23	18.8354	1.09833	0.357857	3.06919	0.00214638	0.0137407
Snord96a	66.6837	1.09612	0.263125	4.16577	3.10309e-05	0.000551198
Oser1	289.383	1.09454	0.229939	4.76012	1.93478e-06	6.13354e-05
Ppp2r3d	217.033	1.09432	0.280016	3.90806	9.30407e-05	0.00128144
Prg4	55.6144	1.09384	0.342113	3.19733	0.00138709	0.0099026
Gclc	26943.1	1.09258	0.260708	4.19082	2.77945e-05	0.000502883
Snora61	33.308	1.09151	0.312255	3.49555	0.00047308	0.00443228
Nuak1	860.785	1.09142	0.244101	4.4712	7.77818e-06	0.000179342
Zbtb39	1308.57	1.09135	0.20257	5.38753	7.14312e-08	4.36363e-06
Ptger4	306.178	1.0913	0.294762	3.7023	0.000213651	0.00241598
Cytip	2665.99	1.08874	0.21856	4.98143	6.31171e-07	2.47022e-05
Sh2d3c	302.824	1.08654	0.254898	4.26266	2.02009e-05	0.000394004
Lifr	12081.6	1.08603	0.204506	5.31051	1.09316e-07	6.11395e-06
Cpt1b	38.6849	1.08489	0.397007	2.73268	0.00628212	0.030733
Ccdc38	36.7385	1.08388	0.417819	2.59413	0.009483	0.0417752
AI414108	236.562	1.08306	0.268728	4.03033	5.56985e-05	0.000860051
Pde4b	1363.14	1.08222	0.250879	4.31372	1.60527e-05	0.000326878
Gm25500	19.96	1.08201	0.399577	2.70789	0.00677131	0.032532
C230037L18Rik	17.8256	1.08118	0.425617	2.54027	0.0110766	0.0466123
Epc1	2896.87	1.08037	0.193335	5.5881	2.29562e-08	1.67479e-06
Ttc9	22.0378	1.08014	0.361645	2.98673	0.00281979	0.0168769
Gnaz	106.164	1.07984	0.292266	3.6947	0.000220146	0.00247132
Mkrn3	39.6845	1.07905	0.355214	3.03774	0.00238357	0.0148906
Litaf	4117.65	1.07622	0.246698	4.36248	1.28595e-05	0.000271541
Prr5l	106.302	1.07506	0.3173	3.38815	0.000703652	0.00594032
B4galt1	5444.38	1.07489	0.200731	5.35488	8.56122e-08	5.06182e-06
Dusp2	32.9814	1.07406	0.327029	3.2843	0.00102234	0.00786839
Lppr3	264.114	1.07244	0.177303	6.04861	1.46097e-09	1.7276e-07
Zfp503	2545.95	1.07216	0.153727	6.97443	3.07108e-12	7.58833e-10
Dmrt2	448.212	1.07196	0.260996	4.10717	4.00535e-05	0.000673868
Rbm12	1241.79	1.07194	0.172377	6.2186	5.01617e-10	6.75144e-08
Gm13807	96.8194	1.07182	0.341033	3.14287	0.00167299	0.0114401
Adamtsl2	374.481	1.07109	0.320824	3.33855	0.000842156	0.00681422
Lrig3	504.245	1.07092	0.196551	5.44856	5.07799e-08	3.25838e-06
Arhgap28	427.077	1.0705	0.224401	4.77048	1.83792e-06	5.91743e-05
Gnat1	93.4082	1.06496	0.292845	3.6366	0.000276257	0.00296399
Asic3	55.1356	1.06412	0.291124	3.65522	0.000256957	0.00278946
Celsr3	39.2855	1.06325	0.394983	2.69188	0.00710499	0.0336932
4933421O10Rik	198.282	1.06314	0.23321	4.55874	5.14623e-06	0.000129674
Fam209	36.792	1.06305	0.371099	2.86459	0.00417545	0.022716
Slc7a7	599.833	1.06172	0.380862	2.78768	0.00530867	0.0271501
A430033K04Rik	358.801	1.06018	0.241565	4.3888	1.13978e-05	0.000244946
Arhgef37	805.082	1.0589	0.277006	3.82266	0.000132021	0.00166586
Ndn	28.0966	1.05777	0.345288	3.06343	0.00218816	0.0139434
Rusc2	1469.05	1.05625	0.262767	4.01973	5.82653e-05	0.000886565
Rgs7	66.9063	1.05528	0.396941	2.65854	0.00784798	0.0363219
BC049715	120.847	1.05486	0.249825	4.22241	2.41707e-05	0.000453167
Creb3l4	30.6842	1.05474	0.358213	2.94445	0.00323525	0.0187796
Arhgef10	700.432	1.05471	0.162504	6.49037	8.56234e-11	1.47656e-08
Aacs	3425.73	1.05299	0.250773	4.19896	2.68147e-05	0.000490464
1700019B03Rik	24.1968	1.05213	0.382328	2.75189	0.00592519	0.0294393
Gas2l3	434.375	1.05137	0.254026	4.13881	3.49116e-05	0.000604563
Nova2	118.313	1.0496	0.283083	3.70776	0.000209101	0.00237425
Mir677	34.2638	1.04945	0.338686	3.0986	0.00194434	0.0127952
Vash2	51.0456	1.04893	0.371523	2.82332	0.00475298	0.0249928
Gas1	645.895	1.04876	0.253508	4.13698	3.51909e-05	0.000608761
Oasl1	91.6596	1.0454	0.409053	2.55566	0.0105986	0.0450706
Gmeb2	1519.26	1.04279	0.185554	5.6199	1.91063e-08	1.44431e-06
Utp14b	166.534	1.04214	0.364601	2.85831	0.00425903	0.0230269
Vps37b	1438.44	1.04062	0.260822	3.98978	6.61357e-05	0.000983716
Snhg12	208.707	1.03954	0.218399	4.75982	1.93769e-06	6.13354e-05
Sorcs3	64.0872	1.03929	0.408792	2.54234	0.0110111	0.0464195
Serpina1b	143.9	1.03789	0.312384	3.32247	0.000892235	0.00713228
1700015E13Rik	22.0753	1.0375	0.404443	2.56527	0.0103096	0.0442637
Rasgef1b	809.365	1.03727	0.320035	3.24113	0.00119058	0.00882278
Snord12	18.87	1.03656	0.383002	2.70641	0.00680152	0.0326209
A930013F10Rik	307.803	1.03602	0.26796	3.86632	0.000110489	0.00145171
Polr3e	5865.47	1.03494	0.258572	4.00251	6.26752e-05	0.000942405
Taf1d	885.921	1.03489	0.246814	4.19297	2.75327e-05	0.000498691
Ccdc120	1582.27	1.03169	0.248361	4.15398	3.26736e-05	0.000575438
Olfm2	18.9884	1.02976	0.365434	2.81792	0.00483363	0.0252352
Sde2	1192.71	1.02878	0.240561	4.27656	1.89805e-05	0.000374073
Pqlc3	215.019	1.02759	0.246667	4.16588	3.1015e-05	0.000551198
Spsb1	592.013	1.02705	0.345047	2.97654	0.00291524	0.0173105
4921507L20Rik	69.8084	1.02684	0.274456	3.74137	0.000183023	0.00214585
Rrs1	668.956	1.02663	0.25089	4.09193	4.2779e-05	0.000708206
Car14	500.922	1.02566	0.233469	4.39315	1.11721e-05	0.000241454
Apoe	690.242	1.02553	0.178225	5.75416	8.70724e-09	7.43033e-07
Cyp17a1	45.0369	1.02531	0.336829	3.04402	0.00233443	0.0146444
Tchh	448.49	1.02367	0.258434	3.96105	7.46195e-05	0.00107264
Trim46	81.6185	1.02364	0.207937	4.92285	8.52923e-07	3.10333e-05
Rgs4	125.648	1.02342	0.298524	3.42828	0.000607421	0.00531774
Efna4	165.289	1.02234	0.319409	3.20073	0.00137079	0.00982824
Slc16a8	77.0584	1.02135	0.289574	3.52709	0.00042015	0.00407474
Gm16062	32.8919	1.02044	0.390375	2.61401	0.00894871	0.0401056
Gm6654	48.875	1.01876	0.266912	3.81685	0.000135165	0.0016952
Ostf1	2299.93	1.01753	0.261382	3.89288	9.90597e-05	0.00133763
Frat2	65.971	1.01714	0.351806	2.8912	0.00383773	0.0213415
Zkscan6	355.089	1.01662	0.214543	4.73851	2.15291e-06	6.6995e-05
1810026B05Rik	763.874	1.0157	0.356331	2.85045	0.0043657	0.0234236
Nol4l	836.821	1.01565	0.173091	5.86772	4.4184e-09	4.0864e-07
Mest	71.7492	1.01545	0.259379	3.91491	9.04376e-05	0.00125288
Nuak2	5732.56	1.01464	0.35536	2.85523	0.0043005	0.0231754
Klhl11	703.654	1.01216	0.256685	3.94321	8.03984e-05	0.0011415
Siah1b	161.431	1.01153	0.292167	3.46216	0.000535857	0.00484809
Hs3st1	114.65	1.01072	0.3128	3.23119	0.00123276	0.00904222
Lpl	7248.68	1.00788	0.327886	3.07388	0.00211291	0.0135736
Nostrin	189.822	1.00737	0.240799	4.18347	2.87097e-05	0.000516618
Kcnj8	80.4319	1.00731	0.272539	3.696	0.000219022	0.00246326
Hoxa11	39.103	1.00721	0.390019	2.58245	0.00981003	0.0427269
Gad1	44.113	1.00629	0.371594	2.70805	0.00676795	0.032532
Foxo1	6370.53	1.00502	0.153289	6.55637	5.51339e-11	1.01416e-08
Jade2	2724.54	1.00466	0.147032	6.83295	8.31832e-12	1.86094e-09
Mettl21b	34.1099	1.00431	0.294748	3.40736	0.000655954	0.00564154
Kif26a	332.325	1.00389	0.363442	2.76218	0.00574175	0.0288045
Cck	19.0109	1.00372	0.378622	2.65098	0.00802575	0.0368971
Kif7	93.8093	1.00352	0.29841	3.36288	0.00077133	0.00635283
5430416N02Rik	65.4003	1.00264	0.338678	2.96047	0.0030717	0.0180198
Lrig1	1906.43	1.00185	0.211738	4.73157	2.22794e-06	6.89413e-05
1700017B05Rik	908.958	1.00142	0.201117	4.97927	6.38248e-07	2.49203e-05
Pbx4	15.1297	1.0006	0.374693	2.67044	0.00757515	0.035404
Fh1	3419.43	0.999963	0.174657	5.72531	1.03243e-08	8.53713e-07
Xaf1	125.422	0.999195	0.349394	2.8598	0.00423914	0.0229418
Orc1	74.8711	0.998845	0.30055	3.32339	0.000889301	0.00712
Kdm6b	2861.95	0.997169	0.165025	6.04254	1.51706e-09	1.76866e-07
Rlf	3649.96	0.995488	0.189419	5.25548	1.47643e-07	7.91012e-06
Zbtb16	6372.67	0.993828	0.19534	5.08768	3.62468e-07	1.60876e-05
Synpo2l	66.6448	0.993374	0.327273	3.03531	0.00240291	0.0149831
Zfp516	990.044	0.99224	0.158134	6.27466	3.50392e-10	5.06232e-08
Adamtsl1	161.487	0.990818	0.238554	4.15343	3.27529e-05	0.000576221
Msantd3	148.896	0.99058	0.311042	3.18471	0.00144899	0.0102338
Col6a3	295.595	0.988962	0.35629	2.77572	0.00550799	0.0279023
Mir1191	45.9043	0.98684	0.344688	2.863	0.00419654	0.0227932
Angptl4	4450.42	0.986618	0.305736	3.22703	0.00125082	0.00915441
Zfp473	23.4976	0.986373	0.345893	2.85167	0.00434902	0.0233836
Zfhx4	79.0358	0.985581	0.277524	3.55134	0.000383282	0.0038041
Snhg8	83.3273	0.984084	0.274796	3.58115	0.000342085	0.00349582
9130019P16Rik	21.4453	0.983974	0.384539	2.55884	0.0105021	0.0448098
Ppl	1672.53	0.982706	0.242468	4.05292	5.05814e-05	0.000805168
Gm4980	57.6164	0.98167	0.270181	3.63338	0.000279732	0.00298772
Leng9	118.919	0.978594	0.262202	3.73221	0.000189805	0.00220661
Bbc3	63.7861	0.978256	0.358151	2.73141	0.00630648	0.0308249
Maml1	2112.76	0.977468	0.183344	5.33132	9.75016e-08	5.58526e-06
Bex4	44.1069	0.977321	0.252656	3.86819	0.000109647	0.00144408
Sbno2	2296.03	0.975984	0.259987	3.75398	0.00017405	0.00206848
Ambp	136.934	0.975672	0.246986	3.95032	7.8048e-05	0.00111387
Ell	1739.93	0.975481	0.249837	3.90447	9.44307e-05	0.00129627
Tmem119	123.905	0.97454	0.235161	4.14413	3.41105e-05	0.000594421
Zfp212	776.407	0.972902	0.219297	4.43645	9.14531e-06	0.000204595
Cabp4	26.4052	0.972589	0.298055	3.26312	0.00110193	0.00832607
Dos	453.069	0.971867	0.297733	3.26423	0.00109764	0.00830882
Klf5	291.889	0.970854	0.292206	3.32249	0.000892168	0.00713228
Smim3	226.942	0.970526	0.262239	3.70092	0.000214821	0.00242424
Gm20257	28.744	0.968147	0.343087	2.82187	0.0047744	0.0250478
Mnt	1763.69	0.967124	0.191337	5.05456	4.31385e-07	1.84061e-05
Dffb	199.396	0.966934	0.220353	4.38812	1.14335e-05	0.000244946
Yod1	890.207	0.965423	0.238373	4.05005	5.12072e-05	0.000813566
Psd	349.295	0.964623	0.214714	4.49259	7.03614e-06	0.000165695
5031425E22Rik	659.301	0.964169	0.200323	4.81308	1.48623e-06	4.98066e-05
Bbs10	162.837	0.963408	0.362147	2.66027	0.00780781	0.0361967
Tcf7l2	1202.33	0.96328	0.201507	4.78037	1.74972e-06	5.71013e-05
Ctla2a	92.0293	0.962203	0.319706	3.00965	0.0026155	0.0159866
Hacl1	376.323	0.961882	0.274686	3.50175	0.000462217	0.0043626
Pkd1l3	253.054	0.961411	0.211731	4.54073	5.60608e-06	0.000139143
Rabggtb	1618.88	0.960777	0.222697	4.31429	1.60119e-05	0.000326449
A930015D03Rik	82.4631	0.959148	0.284656	3.3695	0.000753041	0.00623642
Acat3	173.402	0.957944	0.353618	2.70898	0.00674904	0.0324892
Chsy3	46.0201	0.957674	0.360641	2.65548	0.00791955	0.0365917
Zfp941	211.806	0.957474	0.260883	3.67013	0.000242429	0.00265275
Nos3	371.897	0.956447	0.236501	4.04416	5.2511e-05	0.000825565
Kif26b	637.036	0.955899	0.173193	5.51926	3.40422e-08	2.31669e-06
Rab20	433.963	0.954862	0.284708	3.35383	0.000797017	0.00651265
Kcnn1	39.4349	0.954153	0.371938	2.56536	0.010307	0.0442637
Ifngr1	2006.19	0.953839	0.126489	7.54088	4.66802e-14	1.83998e-11
Slc25a2	18.8697	0.953433	0.360686	2.64339	0.00820805	0.037589
Eci1	598.72	0.952812	0.294161	3.23908	0.00119916	0.00886653
Slco4a1	3329.49	0.950015	0.215993	4.39835	1.09076e-05	0.000236666
Adamts15	1075.88	0.949801	0.365946	2.59547	0.00944626	0.0416577
Mcl1	10988.6	0.949387	0.162683	5.83581	5.35293e-09	4.79015e-07
Ppp1r13b	2163.19	0.948792	0.195965	4.84163	1.28778e-06	4.38666e-05
Cacnb2	348.693	0.948607	0.269674	3.51761	0.000435448	0.00418632
Nudt15	43.2948	0.948582	0.27845	3.40665	0.000657645	0.00564988
Srpx	19.1988	0.946345	0.368964	2.56487	0.0103215	0.0442906
Apbb3	1739.69	0.945025	0.244898	3.85886	0.000113917	0.00148613
Zc3h10	415.026	0.944872	0.201318	4.69343	2.68665e-06	7.95663e-05
Zfp608	791.363	0.94475	0.204327	4.62372	3.76922e-06	0.0001028
Bend4	163.791	0.943861	0.241877	3.90224	9.53051e-05	0.00130395
Hexim2	60.452	0.943019	0.30566	3.08519	0.00203421	0.0132012
Catsper4	19.7457	0.939779	0.370394	2.53724	0.0111731	0.0469258
Snhg1	449.502	0.939727	0.264831	3.5484	0.000387576	0.00383522
C030034I22Rik	51.0943	0.939058	0.322322	2.91342	0.00357495	0.0202891
Apbb2	3377.67	0.938566	0.18699	5.01934	5.18502e-07	2.11424e-05
Lonrf1	1223.52	0.938336	0.205464	4.56691	4.94966e-06	0.000125677
Id3	584.899	0.937546	0.338257	2.7717	0.00557645	0.0281973
Zfp37	197.672	0.937095	0.313334	2.99072	0.00278321	0.0167143
1700094D03Rik	507.279	0.937065	0.239333	3.91533	9.02811e-05	0.00125176
Sesn1	2365.73	0.936898	0.236078	3.9686	7.22959e-05	0.00104804
Gadd45a	1395.16	0.935895	0.3145	2.97581	0.00292211	0.0173327
Slc39a14	7309.32	0.935685	0.227612	4.11088	3.94152e-05	0.000665157
Nppa	16.9201	0.934186	0.352074	2.65338	0.00796896	0.0367183
Klhl29	213.963	0.934108	0.24744	3.77509	0.000159953	0.0019395
Fut4	168.887	0.933511	0.27483	3.39669	0.000682061	0.00581438
Rgcc	610.136	0.932873	0.268368	3.47609	0.000508778	0.0046638
Nnmt	41.3613	0.93273	0.260084	3.58627	0.000335443	0.00344863
Gpt2	933.782	0.930701	0.230419	4.03916	5.36424e-05	0.000838575
Zfp521	99.4452	0.930358	0.276424	3.36569	0.000763527	0.00630433
Acox1	38681.4	0.930243	0.230825	4.03008	5.57581e-05	0.000860051
Hnrnpa1	318.929	0.928577	0.210614	4.4089	1.03896e-05	0.000227213
Rasip1	422.956	0.927667	0.33543	2.7656	0.00568176	0.0285752
Rgs9	117.328	0.927523	0.199739	4.64368	3.42256e-06	9.55607e-05
Rarb	624.084	0.927381	0.166676	5.56399	2.63682e-08	1.89793e-06
Egfl7	310.418	0.926694	0.279355	3.31727	0.000909029	0.00722572
Cited2	2078.94	0.926378	0.286381	3.23477	0.0012174	0.00896935
Slc25a29	291.389	0.924647	0.292631	3.15977	0.00157893	0.0109369
Recql4	55.7073	0.924641	0.238495	3.87698	0.00010576	0.00140405
Nedd9	4983.42	0.924628	0.228261	4.05076	5.10523e-05	0.000811884
Col23a1	112.182	0.924382	0.32307	2.86124	0.00421986	0.0228599
Zfp707	448.904	0.923906	0.221207	4.17665	2.95833e-05	0.000530033
Eif1	6671.59	0.923629	0.23172	3.98598	6.72035e-05	0.000994499
Armcx5	417.744	0.922091	0.234575	3.93089	8.46314e-05	0.00118907
Gprin3	130.885	0.921638	0.259984	3.54498	0.000392646	0.0038692
Dnajb3	52.9893	0.921318	0.348424	2.64425	0.00818731	0.0375044
Mad2l1bp	299.91	0.921029	0.245431	3.7527	0.000174942	0.00207186
Gprasp2	49.197	0.919904	0.329549	2.7914	0.00524805	0.0269428
Oaf	1084.67	0.918551	0.254828	3.6046	0.000312639	0.00327165
Ldhal6b	35.9982	0.918182	0.360266	2.54862	0.0108151	0.0457794
Dnajb5	542.897	0.91785	0.282197	3.25252	0.00114388	0.00856875
Fam110b	137.334	0.916705	0.309736	2.95963	0.00308006	0.0180561
Zcchc18	46.1785	0.916327	0.282402	3.24476	0.00117548	0.00873828
Dnm3	878.806	0.91583	0.240761	3.80389	0.000142441	0.00176374
Atp5l	110.826	0.915548	0.295739	3.0958	0.00196285	0.0128651
Gfod1	477.341	0.915543	0.192932	4.74541	2.08086e-06	6.52437e-05
Scml4	66.9972	0.912799	0.302372	3.0188	0.00253781	0.01563
Pald1	438.313	0.911593	0.198066	4.60248	4.17484e-06	0.000111295
Panx1	41.9445	0.911237	0.290037	3.1418	0.00167912	0.0114725
Grhl1	350.06	0.910834	0.252474	3.60764	0.000308996	0.00324583
Med13l	5356.97	0.910599	0.163736	5.5614	2.67621e-08	1.90968e-06
Marcksl1	308.846	0.909451	0.256912	3.53994	0.000400222	0.00392247
Egfl6	147.495	0.908873	0.305027	2.97964	0.00288583	0.0171631
Hoxa5	536.126	0.908477	0.236193	3.84634	0.000119897	0.00154949
Smad1	1561.63	0.908095	0.270338	3.35911	0.000781929	0.00641468
Arid3b	239.969	0.90796	0.149475	6.07434	1.24497e-09	1.5267e-07
Ghrl	63.1063	0.907929	0.300077	3.02565	0.00248096	0.0153312
Hoxa4	52.1884	0.90754	0.283464	3.20161	0.0013666	0.00980788
Arsa	238.9	0.907374	0.229492	3.95384	7.69079e-05	0.00109949
Nxpe4	61.9223	0.907161	0.281034	3.22794	0.00124684	0.0091334
Siah2	491.248	0.90672	0.267299	3.39215	0.000693452	0.00587518
Snhg17	401.638	0.906712	0.215256	4.21225	2.52835e-05	0.000470527
Tmtc2	209.913	0.905866	0.252618	3.58591	0.000335903	0.00344863
Dnm1	49.4655	0.904726	0.235571	3.84057	0.00012275	0.00157285
Hoxa1	54.1183	0.904511	0.22829	3.96211	7.42894e-05	0.00107037
Gpr146	1926.65	0.902563	0.142745	6.32291	2.56687e-10	3.86313e-08
Zfp746	1220.34	0.902554	0.163679	5.51417	3.50426e-08	2.36788e-06
Frem1	152.799	0.901561	0.290921	3.09899	0.00194182	0.012788
Spty2d1	3271.36	0.901077	0.169466	5.31715	1.05407e-07	5.95259e-06
Map3k14	617.599	0.90092	0.234761	3.8376	0.000124245	0.001584
Tmcc2	145.993	0.900917	0.234489	3.84204	0.000122013	0.00156694
Irak2	1201.44	0.900618	0.17142	5.25386	1.48944e-07	7.95409e-06
Malat1	71214.7	0.899546	0.319864	2.81228	0.00491923	0.0255933
Mir1898	29.033	0.899104	0.344071	2.61313	0.00897166	0.0401705
Tssc4	375.635	0.898826	0.176214	5.10078	3.3826e-07	1.52171e-05
Cdca4	365.79	0.896461	0.212338	4.22185	2.42305e-05	0.000453774
Tcf7l1	284.219	0.896307	0.257263	3.48401	0.000493954	0.00456838
9930012K11Rik	77.4815	0.896274	0.233413	3.83986	0.000123103	0.00157437
Per2	5492.84	0.896037	0.135875	6.59459	4.26429e-11	8.20876e-09
Mpst	230.605	0.895737	0.220159	4.06859	4.72976e-05	0.000761586
Cdh3	592.643	0.895685	0.211902	4.22689	2.36943e-05	0.000446282
Magef1	96.7408	0.895223	0.286934	3.11996	0.00180874	0.0120936
Nufip1	638.841	0.8942	0.250265	3.57302	0.000352894	0.00357756
Cfd	58.1991	0.893799	0.339844	2.63003	0.00853775	0.0386922
Snhg3	187.293	0.893237	0.270996	3.29613	0.000980266	0.00764044
Aspa	1508.23	0.89264	0.253073	3.5272	0.000419973	0.00407474
Zrsr1	897.011	0.89259	0.221157	4.03601	5.43674e-05	0.000846709
Gm14057	32.1606	0.890534	0.316084	2.81739	0.00484154	0.0252685
Tmem265	645.306	0.890372	0.141118	6.30943	2.80056e-10	4.17688e-08
Arrdc4	2039.59	0.889617	0.264726	3.36052	0.000777957	0.00638526
Ptch2	67.636	0.889508	0.339608	2.61922	0.00881305	0.0396806
Slc22a5	5170.46	0.889313	0.209196	4.2511	2.12721e-05	0.000408711
Alkbh1	520.199	0.888099	0.223335	3.97652	6.993e-05	0.00102089
Gpr85	38.4787	0.887797	0.312248	2.84324	0.0044657	0.0238175
Atp8b4	175.472	0.887526	0.236078	3.75946	0.000170283	0.0020354
Epha4	563.151	0.886883	0.248538	3.5684	0.000359166	0.00361679
Jdp2	336.191	0.886232	0.252355	3.51184	0.000445009	0.00424374
Cdh6	88.1559	0.885955	0.24692	3.58803	0.000333189	0.00344102
Ttc39b	3340.1	0.885635	0.171172	5.17394	2.29213e-07	1.11279e-05
Ppp1r3d	60.5773	0.885401	0.251156	3.5253	0.000423	0.00408801
Zbtb46	224.869	0.884727	0.246725	3.58589	0.000335935	0.00344863
Chd2	5835.19	0.884484	0.160173	5.52207	3.35029e-08	2.30917e-06
Piezo1	8032.73	0.883433	0.167783	5.26534	1.39927e-07	7.57024e-06
Robo3	141.21	0.883304	0.259358	3.40574	0.000659861	0.0056601
Gucy1a3	561.994	0.882796	0.266135	3.31709	0.000909598	0.00722572
Mef2d	2753.17	0.882007	0.127225	6.93264	4.13072e-12	9.63157e-10
Slc2a10	29.0721	0.881518	0.311549	2.82947	0.00466246	0.0246132
Map1a	124.46	0.881231	0.2554	3.4504	0.000559761	0.0049956
Snhg20	123.663	0.880934	0.300548	2.93109	0.0033777	0.0193688
Gp1ba	117.598	0.88043	0.216127	4.07367	4.62781e-05	0.000750689
Ccnt1	1290.74	0.880095	0.17726	4.96499	6.87033e-07	2.63894e-05
Kctd13	363.666	0.879567	0.235514	3.73468	0.000187957	0.00219284
Arrdc3	16457.6	0.879262	0.227742	3.86079	0.000113022	0.00147795
Dcun1d3	2773.96	0.878883	0.13529	6.49627	8.2334e-11	1.45004e-08
Adamts1	4321.41	0.876273	0.298356	2.93701	0.00331397	0.0191088
Zfp622	866.746	0.876177	0.234402	3.73793	0.00018554	0.00217076
Lnx2	1238.83	0.876157	0.183007	4.78757	1.68816e-06	5.54361e-05
Gch1	127.061	0.876027	0.279063	3.13918	0.00169424	0.0115519
Fam46a	988.418	0.873661	0.208746	4.18527	2.84826e-05	0.000513648
6820431F20Rik	177.852	0.873635	0.20118	4.34255	1.40841e-05	0.000292918
Ppp1r18	321.204	0.873347	0.208076	4.19725	2.70175e-05	0.000492593
Zfp957	45.7884	0.871074	0.260076	3.3493	0.00081015	0.00660041
Stox2	1847.71	0.870238	0.235616	3.69345	0.000221233	0.00248137
Acot8	356.728	0.869597	0.152818	5.69042	1.2673e-08	1.02343e-06
Filip1	84.3421	0.869477	0.309809	2.80649	0.0050084	0.026
1110038B12Rik	155.703	0.869099	0.219397	3.96131	7.45405e-05	0.00107264
Bdnf	139.125	0.868981	0.308505	2.81675	0.00485124	0.025306
Ankrd9	635.393	0.868795	0.243811	3.5634	0.000366082	0.00367302
Cnih2	47.3446	0.867001	0.285818	3.0334	0.00241815	0.0150461
Ccdc85a	74.6402	0.866531	0.233073	3.71785	0.000200927	0.00229879
Ugt3a1	456.775	0.866527	0.300849	2.88027	0.00397329	0.0219333
2310015A10Rik	367.393	0.866415	0.184303	4.70104	2.58841e-06	7.73487e-05
Pwwp2b	254.019	0.866294	0.217425	3.98434	6.76682e-05	0.00100022
Prkcg	65.409	0.865953	0.253595	3.41471	0.00063849	0.00552835
Zbtb43	2944.7	0.863783	0.206915	4.17457	2.98545e-05	0.000533738
Rpl22l1	354.726	0.863581	0.329961	2.61722	0.00886481	0.0398272
H2-Q5	55.9361	0.862406	0.337006	2.55902	0.0104967	0.0448066
Cmklr1	163.434	0.862283	0.219369	3.93075	8.46822e-05	0.00118907
Lonrf3	4060.4	0.861814	0.248442	3.46888	0.00052263	0.00475393
1500012F01Rik	175.589	0.861607	0.210717	4.08892	4.33377e-05	0.000714598
Zfp36l1	5734.94	0.861326	0.238629	3.60948	0.00030681	0.00322696
Phf13	766.686	0.860884	0.260281	3.30752	0.000941268	0.00741327
Tbc1d4	1359.89	0.860455	0.218595	3.93629	8.27515e-05	0.0011699
Eya2	69.6094	0.860279	0.243118	3.53852	0.000402378	0.00393931
Sh3d21	343.272	0.859754	0.163575	5.25603	1.47201e-07	7.91012e-06
Pcgf5	813.713	0.859648	0.184913	4.64894	3.33647e-06	9.36192e-05
Dusp6	2159.52	0.859593	0.194728	4.41433	1.01321e-05	0.000223352
Prkch	560.68	0.858932	0.180064	4.77016	1.84082e-06	5.91743e-05
Adamtsl4	137.873	0.858759	0.263923	3.25382	0.00113864	0.00854498
Atp10b	668.355	0.858757	0.224882	3.81869	0.000134162	0.00168516
Ing3	1128.38	0.858529	0.231932	3.70164	0.000214215	0.0024207
Tshz3	94.0944	0.858506	0.223336	3.84401	0.00012104	0.00155939
Ackr3	2906.95	0.858469	0.246933	3.47652	0.000507962	0.0046589
Mcm10	383.35	0.857703	0.2287	3.75033	0.000176599	0.00208382
Kcnk2	47.2735	0.853392	0.319412	2.67176	0.00754555	0.0353271
Ptpn2	1588.51	0.85332	0.21198	4.02546	5.68632e-05	0.000871639
Zfp51	518.621	0.853179	0.219507	3.8868	0.000101573	0.00136268
Hist3h2a	185.008	0.852959	0.240788	3.54237	0.000396546	0.00389604
D430020J02Rik	41.0339	0.852418	0.283234	3.00959	0.00261598	0.0159866
Zkscan14	264.38	0.851554	0.234229	3.63555	0.000277385	0.00297215
Yrdc	849.419	0.850658	0.264825	3.21215	0.00131744	0.00951167
Fhl2	331.429	0.849893	0.257043	3.30643	0.000944941	0.00743866
Adamts2	88.4501	0.848401	0.32212	2.6338	0.00844345	0.0383804
Rec114	50.4267	0.848049	0.260569	3.25461	0.00113549	0.00852518
Mcf2l	995.755	0.845636	0.189998	4.45076	8.55663e-06	0.000193518
D330045A20Rik	68.4393	0.844763	0.250428	3.37328	0.000742788	0.00618241
Hoxa6	93.9458	0.844445	0.217314	3.88584	0.000101978	0.0013659
Erf	2085.89	0.844348	0.218485	3.86456	0.000111288	0.00145988
Fam134b	13080.2	0.843709	0.13871	6.08255	1.18286e-09	1.48313e-07
Coq10b	5993.41	0.842418	0.263207	3.20059	0.00137147	0.00982888
Plxnb3	18.5495	0.842147	0.324067	2.59868	0.00935821	0.0414128
Scara5	129.92	0.841582	0.291184	2.8902	0.00384992	0.0214021
2020-03-07	4051.86	0.841524	0.161343	5.21573	1.83094e-07	9.2412e-06
Chn1os3	21.7112	0.840908	0.312639	2.68971	0.00715139	0.0338841
Sox5	356.624	0.840865	0.240126	3.50177	0.000462177	0.0043626
Dnajc27	627.225	0.837755	0.19311	4.33824	1.43631e-05	0.000297672
Fgf9	908.559	0.83758	0.243666	3.43741	0.000587316	0.00519114
Spry2	757.101	0.837302	0.276115	3.03244	0.00242582	0.0150862
Wtap	3646.14	0.836487	0.184923	4.52343	6.08449e-06	0.00014748
Sft2d3	368.253	0.836121	0.186425	4.48503	7.2905e-06	0.000170232
Hivep2	4372.46	0.83599	0.206684	4.04477	5.23734e-05	0.000825565
1700102P08Rik	41.6432	0.835535	0.288204	2.8991	0.00374231	0.0209587
Zfp157	738.004	0.834871	0.209634	3.98252	6.8188e-05	0.00100521
Frmd6	721.299	0.83384	0.242645	3.43646	0.000589365	0.00520093
Adamts9	1151.39	0.833523	0.280302	2.97367	0.00294266	0.0174233
Topors	3090.82	0.833352	0.168466	4.94669	7.54843e-07	2.84954e-05
Gt(ROSA)26Sor	331.471	0.832608	0.182207	4.56957	4.88722e-06	0.00012446
Zfp334	210.753	0.832175	0.20745	4.01145	6.03474e-05	0.000911543
Zbtb11	2561.54	0.831682	0.175837	4.72985	2.24686e-06	6.9397e-05
Msh5	26.246	0.829582	0.308752	2.68689	0.00721202	0.0340739
Kbtbd11	2909.23	0.829574	0.172645	4.8051	1.54676e-06	5.16262e-05
G0s2	924.458	0.829532	0.30115	2.75455	0.0058773	0.0293068
Adrb1	92.2948	0.828736	0.227222	3.64726	0.000265056	0.00285491
Fam20a	65.7333	0.828618	0.224275	3.69465	0.000220187	0.00247132
4930579G18Rik	190.234	0.828209	0.280035	2.95752	0.00310125	0.0181674
Pbx1	3190.35	0.827819	0.186911	4.42895	9.46914e-06	0.000210701
Sema7a	368.121	0.827254	0.268	3.08677	0.00202343	0.0131467
Arl4c	741.978	0.827077	0.317232	2.60716	0.00912955	0.0406617
Zfp948	1344.64	0.825511	0.292652	2.82079	0.0047905	0.0250971
Dact3	37.1066	0.824809	0.292675	2.81818	0.00482971	0.0252227
Mapk11	109.643	0.824403	0.231988	3.55364	0.000379934	0.00377767
Dennd2c	123.729	0.823497	0.23399	3.51936	0.000432584	0.0041612
Vipr1	29.1321	0.823087	0.299064	2.75221	0.00591942	0.0294247
Mtcl1	529.991	0.822848	0.169258	4.86149	1.16504e-06	4.06047e-05
Klf13	8164.88	0.822847	0.1587	5.18491	2.16116e-07	1.06482e-05
Pcgf1	119.728	0.8228	0.231636	3.55213	0.000382129	0.0037972
Dusp16	4952.31	0.822234	0.148211	5.54771	2.89433e-08	2.02176e-06
Tma16	106.918	0.821751	0.250513	3.28028	0.00103705	0.00795197
Atxn7l2	1006.17	0.821742	0.199664	4.11562	3.86136e-05	0.000654296
Tfrc	5830.87	0.821306	0.258083	3.18233	0.00146095	0.0102876
Guca2b	838.603	0.821141	0.183928	4.46446	8.0271e-06	0.000183042
Cdkn2aip	1319.62	0.820551	0.195451	4.19823	2.69007e-05	0.000491005
Lipg	311.115	0.820402	0.29183	2.81123	0.00493526	0.0256606
1810019D21Rik	540.835	0.819185	0.178673	4.58483	4.54365e-06	0.000117348
Cmtr2	455.18	0.819174	0.150266	5.45147	4.99545e-08	3.21789e-06
Adra2a	148.111	0.818944	0.248649	3.29357	0.000989243	0.00768148
Dnajb4	3710.29	0.818897	0.209077	3.91673	8.97594e-05	0.00124662
4930426D05Rik	46.0995	0.817024	0.304509	2.68308	0.00729471	0.0344057
Srfbp1	416.618	0.816949	0.177115	4.61254	3.97783e-06	0.000106904
Fam78b	45.0666	0.816936	0.265012	3.08264	0.00205174	0.0132994
Usp18	78.3535	0.8165	0.215933	3.78126	0.000156038	0.00190503
Oas1b	78.548	0.815667	0.226266	3.60491	0.000312266	0.00326981
Numbl	139.839	0.815263	0.277688	2.93589	0.00332589	0.0191458
Efr3b	112.21	0.815107	0.315098	2.58684	0.00968617	0.0423238
Styk1	264.48	0.814478	0.199126	4.09026	4.30888e-05	0.000711912
Cirbp	2314.06	0.81385	0.258743	3.1454	0.00165863	0.0113606
Gnal	319.185	0.812926	0.237299	3.42575	0.000613101	0.00535614
Cnksr3	1368.31	0.812923	0.190137	4.27546	1.90741e-05	0.000375472
Fcgbp	98.8103	0.812834	0.29706	2.73627	0.00621407	0.0304964
Sertad2	4808.53	0.810914	0.15472	5.24118	1.59554e-07	8.4661e-06
Cbx2	437.619	0.810397	0.250399	3.23642	0.00121041	0.00893102
Gm14137	98.2351	0.807862	0.225225	3.58691	0.000334623	0.00344863
Sowahb	956.38	0.807747	0.161379	5.00528	5.57814e-07	2.23058e-05
Kif5c	419.648	0.80652	0.306265	2.63341	0.00845329	0.0383935
Ocln	2858.56	0.805752	0.260731	3.09036	0.00199917	0.0130505
Irf7	135.949	0.80539	0.205455	3.92003	8.85366e-05	0.00123586
Ip6k2	2130.95	0.80525	0.244006	3.30012	0.000966429	0.00756465
Sybu	116.221	0.804829	0.244046	3.29786	0.000974245	0.00760068
Tnxb	156.323	0.80428	0.29365	2.73891	0.00616435	0.0303878
Chn2	335.806	0.804212	0.17873	4.4996	6.8082e-06	0.000160582
A930012L18Rik	23.307	0.803958	0.300053	2.67938	0.00737576	0.0346793
Crem	1961.23	0.803886	0.219028	3.67024	0.000242325	0.00265275
Ksr1	142.604	0.803575	0.246227	3.26356	0.00110023	0.00831706
Chst9	86.011	0.802741	0.283776	2.82879	0.00467248	0.0246547
Smg8	837.71	0.802234	0.170328	4.70993	2.47805e-06	7.47251e-05
Tgif1	906.309	0.801999	0.280492	2.85926	0.00424629	0.0229655
Klhl28	787.299	0.801695	0.195279	4.10537	4.03661e-05	0.000677749
Dab1	395.985	0.801342	0.198585	4.03526	5.45425e-05	0.000847377
Pcf11	5198.73	0.801337	0.171532	4.67166	2.98779e-06	8.54796e-05
Axin2	129.312	0.799875	0.259093	3.08721	0.00202047	0.0131359
Cux2	110.083	0.799501	0.247988	3.22395	0.00126435	0.00921677
Nes	447.759	0.799469	0.301145	2.65476	0.00793643	0.0366288
Elf3	1917.36	0.798495	0.263349	3.03208	0.00242876	0.0150931
Plcd1	546.135	0.798424	0.239919	3.32788	0.000875084	0.00703046
Ache	214.398	0.797905	0.234863	3.39732	0.000680496	0.00580838
Ccne2	110.699	0.797874	0.304681	2.61872	0.008826	0.039705
Dnmbp	2060.76	0.796005	0.161616	4.92528	8.4241e-07	3.08134e-05
Orc6	383.116	0.795788	0.271294	2.9333	0.00335379	0.0192651
Tinagl1	2094.36	0.795099	0.173629	4.57929	4.66553e-06	0.000119749
Sh3pxd2a	2506.46	0.794966	0.223208	3.56155	0.000368668	0.00369068
Lrrc66	535.106	0.794624	0.225317	3.5267	0.000420775	0.00407577
Rps6kl1	41.2997	0.794343	0.249751	3.18054	0.00147002	0.0103383
Fbxo5	134.223	0.793538	0.269012	2.94983	0.0031795	0.018521
Meis2	334.021	0.793146	0.253475	3.12909	0.00175349	0.0118405
Map6	56.4941	0.791501	0.290018	2.72915	0.00634984	0.0309796
Wdfy2	498.507	0.791349	0.243132	3.25482	0.00113466	0.00852281
9630013K17Rik	55.2422	0.79112	0.303171	2.60949	0.0090678	0.0405066
Aff1	14998	0.791012	0.120461	6.56653	5.15001e-11	9.68845e-09
Tmem11	741.747	0.790349	0.232491	3.39948	0.00067514	0.00577918
Cyb561d1	936.592	0.790239	0.109076	7.24481	4.33044e-13	1.28019e-10
Ppan	396.162	0.79021	0.258919	3.05196	0.00227355	0.0143276
Paqr4	89.4365	0.789058	0.215105	3.66825	0.000244214	0.00266687
Bcar3	2213.6	0.788012	0.230711	3.41558	0.000636474	0.00551676
Tmem82	234.52	0.787931	0.205516	3.83391	0.000126121	0.0016061
Ano4	56.7422	0.787899	0.299765	2.62839	0.00857904	0.0388474
Plekhg1	1437.89	0.787235	0.248758	3.16466	0.00155264	0.0107819
Etnk2	324.89	0.786565	0.227264	3.46102	0.000538138	0.00486292
Rgs2	2181.12	0.78555	0.257883	3.04615	0.0023179	0.0145794
Cd248	32.4877	0.785497	0.285609	2.75025	0.00595502	0.0295254
Brd2	12850	0.784215	0.151773	5.16702	2.37853e-07	1.14123e-05
Sema3f	474.732	0.783769	0.186015	4.21346	2.51483e-05	0.000468841
Epc2	2694.22	0.782151	0.149797	5.22139	1.77583e-07	9.07373e-06
Hoxd11	89.4696	0.781522	0.304495	2.56662	0.0102696	0.044159
Pou2f1	2798.16	0.781485	0.190633	4.09942	4.14195e-05	0.000689839
Spin4	87.776	0.780682	0.285971	2.72993	0.00633475	0.0309265
Mynn	2048.97	0.780668	0.186037	4.19631	2.71293e-05	0.000494088
Hnrnpl	6040.72	0.780441	0.184204	4.23682	2.26704e-05	0.000430905
Zfand2a	914.682	0.779524	0.14504	5.37455	7.6776e-08	4.63879e-06
Gyltl1b	909.953	0.779215	0.195633	3.98305	6.80367e-05	0.00100477
Zfp568	1425.37	0.778342	0.168583	4.61696	3.89406e-06	0.000105165
Chrna2	32.3111	0.778328	0.309222	2.51706	0.011834	0.0491367
Dcp1a	2123.84	0.77829	0.179405	4.33818	1.43667e-05	0.000297672
Nr3c2	1125.34	0.778211	0.212467	3.66274	0.000249533	0.00271242
Sav1	2921.06	0.777361	0.131889	5.89407	3.76794e-09	3.60779e-07
Arhgef38	78.8344	0.776708	0.282819	2.7463	0.0060271	0.0298114
She	248.5	0.776537	0.24817	3.12905	0.00175372	0.0118405
Tmed5	2559.64	0.776101	0.232347	3.34026	0.000836992	0.00678478
Efhd2	1311.08	0.775911	0.196077	3.95717	7.58437e-05	0.00108804
Birc3	1052.98	0.775337	0.266442	2.90996	0.00361471	0.0204342
Gtpbp6	89.866	0.775011	0.217924	3.55633	0.000376072	0.00374376
BC031361	74.2893	0.774552	0.216852	3.57179	0.000354543	0.00358988
Cd93	1679.02	0.774124	0.222347	3.48161	0.000498412	0.00459934
Bnip3	1705.23	0.773083	0.169192	4.56927	4.89419e-06	0.00012446
Rhbdf1	2023.79	0.772979	0.193928	3.98591	6.7221e-05	0.000994499
Ptpn14	3951.22	0.772868	0.201913	3.82773	0.000129333	0.00163693
Prkab1	2255	0.772273	0.180045	4.28932	1.7922e-05	0.00035721
Taf5l	953.22	0.771216	0.189598	4.06765	4.74899e-05	0.000761613
Zc3h6	961.238	0.768538	0.280871	2.73627	0.00621397	0.0304964
Zfx	3117.59	0.768384	0.171301	4.48558	7.27143e-06	0.000170232
Lnx1	1070.41	0.768226	0.297831	2.5794	0.00989722	0.0430161
Tigd3	52.251	0.768169	0.250494	3.06662	0.00216497	0.0138276
Ercc1	222.882	0.767335	0.232922	3.29438	0.000986386	0.00767369
Mycn	97.3849	0.765841	0.302869	2.52862	0.0114512	0.0478001
Btg1	5951.97	0.765671	0.256708	2.98265	0.00285766	0.0170481
Ube4bos3	86.8678	0.765396	0.245068	3.12319	0.001789	0.0120004
Rapgef2	3116.58	0.764755	0.199977	3.82421	0.000131194	0.00165669
Tmem81	348.589	0.764749	0.157673	4.85021	1.23333e-06	4.2537e-05
Map1b	717.886	0.764043	0.267565	2.85554	0.00429642	0.0231609
Klf16	445.393	0.763637	0.248132	3.07754	0.00208717	0.0134815
Abtb2	832.207	0.762549	0.169472	4.49956	6.80935e-06	0.000160582
Bmp2	111.273	0.761292	0.25662	2.96661	0.00301101	0.0177419
Kcnd1	57.4581	0.760726	0.265382	2.86653	0.00414995	0.0226144
Nap1l5	166.522	0.760645	0.227266	3.34693	0.000817106	0.00665054
Setbp1	2250.21	0.759534	0.162482	4.67456	2.94586e-06	8.45212e-05
Rbmxl1	214.458	0.759394	0.213147	3.56277	0.000366967	0.00367769
4930523C07Rik	1052.7	0.758648	0.205175	3.69756	0.000217681	0.0024515
Synpo	1174.13	0.75812	0.197408	3.84038	0.000122846	0.00157287
Taf8	1032.05	0.758118	0.220708	3.43493	0.000592705	0.00521649
Cdr2l	209.337	0.758034	0.19284	3.93091	8.46265e-05	0.00118907
Slc2a8	359.639	0.755936	0.233927	3.2315	0.00123142	0.00903897
Nsg1	32.6467	0.755708	0.286719	2.63571	0.00839613	0.0381998
Slc25a45	962.461	0.754719	0.13868	5.44217	5.26342e-08	3.34804e-06
Rhof	373.995	0.75425	0.264655	2.84993	0.00437285	0.0234432
Pdp1	916.282	0.753706	0.197214	3.82177	0.000132495	0.0016693
Atf4	5571.99	0.753109	0.251854	2.99026	0.00278738	0.0167313
Nrros	191.7	0.752581	0.213574	3.52375	0.000425483	0.00410722
Gm16973	446.39	0.752246	0.158862	4.73521	2.18826e-06	6.79675e-05
Taf4b	895.54	0.751702	0.142965	5.25794	1.45676e-07	7.85559e-06
Lrig2	2514.32	0.751661	0.181251	4.14708	3.36749e-05	0.000587447
Srrd	95.1078	0.751175	0.21913	3.428	0.000608053	0.00532046
BC021891	724.769	0.75101	0.15644	4.80064	1.58162e-06	5.26836e-05
Ccdc55	743.19	0.751009	0.235314	3.19152	0.00141525	0.0100642
Hist1h2bc	501.149	0.750321	0.271408	2.76455	0.00570022	0.0286569
Cacna1g	37.3958	0.749344	0.298298	2.51207	0.0120026	0.0496756
Megf11	110.024	0.747001	0.291808	2.5599	0.0104701	0.0447194
Mir143hg	72.2659	0.74483	0.289947	2.56885	0.0102037	0.0439558
Sprtn	901.039	0.744732	0.214215	3.47657	0.000507866	0.0046589
Zfp217	2003.82	0.743254	0.170307	4.3642	1.2759e-05	0.000270108
Dnase1l2	272.158	0.74257	0.248188	2.99197	0.00277186	0.016669
Ces2c	824.623	0.742431	0.263397	2.81868	0.00482212	0.0252054
Lpcat1	120.492	0.741768	0.221868	3.34328	0.000827938	0.00672217
1810043G02Rik	278.01	0.740896	0.186305	3.9768	6.98503e-05	0.00102063
Coil	409.512	0.740817	0.147696	5.01581	5.28096e-07	2.1428e-05
Clp1	538.469	0.740454	0.207929	3.56109	0.00036932	0.00369208
Cd24a	10040.5	0.739668	0.247225	2.99189	0.00277261	0.016669
Grhl2	1226.67	0.738737	0.162797	4.53779	5.68464e-06	0.000140783
Hhex	41.9689	0.738272	0.289134	2.55339	0.010668	0.0453192
Rnf144b	442.791	0.738177	0.219173	3.36801	0.000757139	0.00626096
Etv3	2226.11	0.737885	0.152077	4.85204	1.22199e-06	4.22339e-05
Hoxb5	446.294	0.737704	0.250511	2.9448	0.00323167	0.018774
Jade1	4874.28	0.737019	0.152801	4.82339	1.41139e-06	4.75876e-05
Pak4	1113.92	0.736663	0.12597	5.84791	4.97795e-09	4.50328e-07
Tnip1	838.275	0.736391	0.247606	2.97405	0.00293899	0.0174079
Rin2	3307.9	0.736361	0.190517	3.86507	0.000111056	0.00145799
Hemk1	198.152	0.736167	0.172457	4.2687	1.96617e-05	0.000385207
Ccdc37	75.325	0.735835	0.217928	3.3765	0.000734147	0.0061232
Fmnl3	1053.26	0.735798	0.182107	4.04048	5.33416e-05	0.000836568
Casz1	1835	0.735031	0.215803	3.40602	0.000659167	0.00565708
AW011738	48.9627	0.734675	0.290176	2.53183	0.011347	0.0474049
Klhl15	375.424	0.733666	0.174663	4.20046	2.66374e-05	0.000488352
Icosl	663.109	0.733123	0.184817	3.96676	7.28571e-05	0.00105433
Pcsk5	560.652	0.733066	0.200679	3.65292	0.000259273	0.00280723
Zfp1	545.235	0.732465	0.262413	2.79127	0.00525023	0.0269428
Eva1b	345.607	0.732386	0.177948	4.11574	3.85942e-05	0.000654296
Tspan33	1138.97	0.732234	0.159326	4.59581	4.31064e-06	0.000113454
Unk	1171.71	0.731837	0.186734	3.91915	8.88624e-05	0.00123936
Prss53	54.9099	0.731438	0.234042	3.12524	0.00177661	0.0119463
Gspt2	176.513	0.730494	0.259911	2.81055	0.00494567	0.0256985
Mycl	117.936	0.729417	0.223691	3.26082	0.0011109	0.00838622
Golm1	631.139	0.729396	0.21355	3.41557	0.000636486	0.00551676
Pdlim7	458.89	0.729287	0.253283	2.87933	0.00398519	0.0219843
Tenm3	273.888	0.728935	0.199545	3.65298	0.000259213	0.00280723
Atl1	119.823	0.728567	0.253452	2.87457	0.00404572	0.0222072
2610524H06Rik	54.0726	0.728268	0.286554	2.54147	0.0110389	0.0464808
Rhpn2	1010.66	0.727633	0.167615	4.34109	1.41779e-05	0.000294499
Fam124a	140.678	0.727628	0.210517	3.45638	0.000547483	0.00491222
Map3k2	10411.4	0.727251	0.172054	4.22688	2.36957e-05	0.000446282
Otud1	597.483	0.727139	0.214738	3.38616	0.000708772	0.00597744
Ccdc174	464.971	0.725859	0.238476	3.04375	0.00233651	0.0146519
Pmvk	554.457	0.725595	0.246678	2.94147	0.00326662	0.0189352
Lysmd3	1935.35	0.724832	0.166391	4.35619	1.32346e-05	0.000277692
Prkcq	201.495	0.724824	0.248117	2.9213	0.0034857	0.0198438
Fanci	97.9379	0.724673	0.249956	2.8992	0.00374122	0.0209587
Abt1	360.959	0.724452	0.227912	3.17865	0.0014796	0.010388
Rbm15b	707.589	0.724375	0.146846	4.93289	8.10214e-07	3.00742e-05
Vgll4	621.998	0.72371	0.161317	4.48627	7.24797e-06	0.000169958
Zfpm1	198.01	0.723327	0.240695	3.00516	0.00265441	0.016138
Mrpl38	749.485	0.723182	0.256185	2.82289	0.00475936	0.0250131
Cnnm4	1945.11	0.72294	0.132598	5.45211	4.97751e-08	3.21789e-06
Ing5	1782.99	0.722427	0.173066	4.17428	2.98931e-05	0.000533851
Spata13	2929.14	0.72138	0.133048	5.42196	5.89494e-08	3.66882e-06
1110059G10Rik	350.586	0.721296	0.249698	2.88867	0.00386872	0.0214706
Slc43a1	132.153	0.721027	0.251978	2.86147	0.00421681	0.0228512
Traf3ip2	376.492	0.719248	0.153583	4.68312	2.82536e-06	8.23484e-05
Ltbp1	216.814	0.718822	0.208459	3.44826	0.000564216	0.00502183
Cdc42ep3	367.722	0.718628	0.258661	2.77826	0.00546512	0.0277701
Bahcc1	909.345	0.718559	0.146693	4.89839	9.6623e-07	3.46984e-05
Tnfaip2	2028.07	0.718465	0.230844	3.11234	0.00185609	0.0123404
Plxnd1	862.571	0.718133	0.193548	3.71036	0.000206965	0.00235809
9430020K01Rik	1578.5	0.718022	0.185903	3.86236	0.000112299	0.00146965
Mir22hg	4380.19	0.717645	0.283273	2.5334	0.0112961	0.0472838
Rreb1	3705.24	0.716995	0.197984	3.62149	0.000292915	0.00310648
Snip1	666.49	0.716507	0.17934	3.99524	6.463e-05	0.000963919
Zfp788	1255.29	0.716335	0.183746	3.89851	9.67851e-05	0.00131658
Zfp574	781.972	0.716048	0.160488	4.46168	8.132e-06	0.000185179
Lgmn	3839.1	0.715918	0.200305	3.57414	0.000351376	0.00356655
Hspa2	391.647	0.715771	0.208285	3.4365	0.000589276	0.00520093
2020-03-03	164.922	0.715405	0.172742	4.14146	3.45099e-05	0.000598232
Myo5c	827.208	0.715047	0.21197	3.37334	0.000742617	0.00618241
1700028K03Rik	87.7235	0.714511	0.266531	2.68078	0.00734514	0.0345939
Abca1	4837.6	0.71424	0.228077	3.13157	0.00173876	0.0117683
Efnb2	1324.06	0.713018	0.199033	3.58241	0.000340443	0.00348333
Mast4	2258.2	0.712938	0.272596	2.61536	0.0089133	0.0399891
H2afj	318.281	0.712877	0.217956	3.27074	0.00107267	0.00814961
Tns2	6681.32	0.712301	0.205847	3.46033	0.000539506	0.00486996
Ppp2r2d	1567.18	0.711512	0.153365	4.63935	3.49514e-06	9.72472e-05
Il4ra	1248.04	0.711483	0.15597	4.56165	5.07522e-06	0.000128369
Vmp1	3181.03	0.710919	0.151541	4.69126	2.71532e-06	7.9986e-05
Gse1	2944.73	0.710225	0.161677	4.39286	1.11869e-05	0.000241458
Mef2c	492.551	0.710214	0.255879	2.77558	0.00551028	0.0279054
Bud13	431.932	0.709956	0.225824	3.14384	0.00166744	0.0114068
Pag1	1051.61	0.709169	0.135735	5.22465	1.74482e-07	8.9585e-06
Gm10509	188.719	0.70864	0.2424	2.92343	0.00346199	0.019736
Arhgef3	3454.92	0.707602	0.201505	3.51158	0.000445448	0.00424547
Zfp939	122.435	0.707564	0.215952	3.27649	0.00105106	0.00804023
Hs6st1	7275.85	0.705996	0.100511	7.02409	2.1547e-12	5.48786e-10
Gnb5	390.647	0.705985	0.229512	3.07603	0.00209774	0.0135039
Rbm20	872.718	0.705866	0.157801	4.47314	7.70783e-06	0.000177968
Aen	484.397	0.705847	0.183143	3.85407	0.000116169	0.00151074
Itpkc	516.005	0.705118	0.18506	3.81022	0.000138844	0.00173215
Upp1	133.321	0.704236	0.201646	3.49244	0.000478632	0.00447417
Sema6d	726.53	0.70382	0.236072	2.98138	0.00286955	0.0171006
Iqcb1	552.85	0.703216	0.263623	2.66751	0.00764153	0.0356153
Klf9	15010.8	0.702901	0.173916	4.04161	5.3085e-05	0.000833797
Desi2	3589.18	0.702878	0.176639	3.97917	6.9156e-05	0.00101496
Spon1	701.542	0.702699	0.149212	4.70938	2.48469e-06	7.47892e-05
Rnf19a	4890.25	0.702518	0.140135	5.01313	5.35506e-07	2.16227e-05
Rnf144a	335.244	0.702369	0.259981	2.70161	0.00690038	0.0329495
Wibg	368.641	0.702015	0.270161	2.59851	0.00936293	0.0414226
Riok1	747.561	0.701945	0.198478	3.53665	0.000405243	0.00396033
Pde4d	3886.38	0.70114	0.204874	3.4223	0.000620939	0.00540749
Dph3	964.545	0.700216	0.1743	4.0173	5.88699e-05	0.000894121
Srsf5	9007.5	0.700146	0.16927	4.13627	3.52993e-05	0.00061
Fam20c	1254.81	0.69994	0.165629	4.22596	2.37925e-05	0.000447597
Fndc3a	4957.92	0.699161	0.130281	5.36656	8.02542e-08	4.79642e-06
Elf5	468.343	0.69851	0.212275	3.29059	0.000999778	0.00773468
Cd302	249.545	0.696604	0.14658	4.75237	2.01045e-06	6.32756e-05
Fzd5	2277.55	0.696412	0.172109	4.04634	5.20255e-05	0.000822619
Wsb1	8683.66	0.695959	0.205523	3.38629	0.000708451	0.00597744
Zfp592	4025.38	0.695902	0.116132	5.99235	2.06828e-09	2.27818e-07
Elac1	1176.72	0.695646	0.151548	4.59027	4.42669e-06	0.000115772
Klf8	98.9439	0.695551	0.22844	3.04479	0.00232844	0.0146179
2610005L07Rik	397.768	0.694807	0.206469	3.36518	0.000764931	0.00631278
Gpatch3	212.464	0.694331	0.252545	2.74934	0.00597158	0.0295898
Phykpl	429.456	0.694292	0.190026	3.65366	0.000258527	0.00280467
Ddx51	786.008	0.693037	0.130277	5.31973	1.03924e-07	5.89198e-06
Nrp2	784.989	0.692016	0.219702	3.1498	0.00163384	0.0112326
B330016D10Rik	40.5833	0.691849	0.243497	2.84131	0.00449292	0.0239242
Gm7694	1170.84	0.691689	0.142473	4.85488	1.20461e-06	4.18078e-05
Get4	540.387	0.691435	0.181411	3.81143	0.000138164	0.00172758
Pde2a	640.668	0.691426	0.2553	2.70828	0.00676322	0.0325197
Cnksr1	679.78	0.69141	0.241333	2.86497	0.00417055	0.0227042
Cd68	130.574	0.691082	0.26448	2.61298	0.00897558	0.0401705
Smchd1	3411.01	0.690345	0.132841	5.1968	2.02754e-07	1.01407e-05
Dach1	1317.2	0.690255	0.237516	2.90613	0.00365924	0.0205735
Parp14	992.138	0.689977	0.181201	3.8078	0.000140211	0.00174264
Med31	184.218	0.689912	0.252801	2.72907	0.00635123	0.0309796
Wnt7b	686.537	0.689726	0.232605	2.96522	0.00302465	0.0178132
Dyrk1a	4945.94	0.686393	0.155733	4.40749	1.04575e-05	0.000228397
Lemd3	1935.91	0.686227	0.164776	4.16461	3.11886e-05	0.000553405
Plekhh3	455.147	0.686115	0.172413	3.97949	6.90637e-05	0.00101496
Gimap5	115.701	0.686066	0.272957	2.51345	0.0119556	0.0495059
9930014A18Rik	160.611	0.685903	0.204224	3.35859	0.000783416	0.0064237
Casp8	1021.72	0.685752	0.107703	6.36709	1.92651e-10	3.00881e-08
BC037704	48.6631	0.685721	0.218802	3.13399	0.0017245	0.0117004
Rnf113a2	376.491	0.685463	0.218668	3.13472	0.00172019	0.0116808
Flt4	280.172	0.684486	0.203536	3.36298	0.000771055	0.00635283
Ranbp6	2390.32	0.683537	0.186644	3.66225	0.00025001	0.00271582
Trim16	838.893	0.683302	0.262377	2.60427	0.00920697	0.0409515
Slc25a47	101.534	0.682728	0.247422	2.75936	0.00579144	0.0290098
3110056K07Rik	272.461	0.681925	0.222719	3.06182	0.00219993	0.0139807
Fam76b	2481.95	0.681825	0.217357	3.1369	0.00170747	0.0116175
Brpf1	2059.84	0.681237	0.17412	3.91246	9.13594e-05	0.00126248
Col6a2	48.3064	0.681166	0.27136	2.51019	0.0120665	0.0499257
Pdcd7	530.346	0.681055	0.230498	2.95472	0.00312954	0.0182814
Mxd1	1481.14	0.680857	0.16663	4.08604	4.38797e-05	0.000722814
Pvrl2	882.641	0.680451	0.142068	4.78961	1.67107e-06	5.49991e-05
Plagl2	1019.83	0.679276	0.149115	4.55537	5.22926e-06	0.000130969
Tvp23a	66.0694	0.67921	0.226993	2.9922	0.00276971	0.016669
Kat7	3903.23	0.67908	0.139127	4.88101	1.05542e-06	3.74143e-05
Zfp119b	241.412	0.679041	0.21826	3.11116	0.00186354	0.012385
Cracr2b	95.5912	0.678906	0.223318	3.04009	0.00236508	0.0147974
Champ1	1600.21	0.678816	0.141798	4.78722	1.69104e-06	5.54361e-05
Fibin	88.2638	0.677902	0.262373	2.58373	0.0097737	0.0425911
Klhl25	452.841	0.676572	0.208603	3.24335	0.00118134	0.00877395
Sbsn	203.5	0.676139	0.188655	3.58399	0.000338385	0.00346656
Elovl6	1987.72	0.675287	0.215797	3.12927	0.00175241	0.0118405
Traf5	352.522	0.675131	0.171409	3.93871	8.19201e-05	0.00116112
Fam160b2	1370.79	0.673611	0.152692	4.41156	1.0263e-05	0.000225637
Dnajb1	1255.63	0.672729	0.180818	3.72049	0.000198839	0.00227962
Brsk1	48.7128	0.672632	0.258667	2.60038	0.00931217	0.0412421
Nr6a1	1028.48	0.672593	0.182462	3.68622	0.00022761	0.00253231
Samd14	604.637	0.672514	0.211012	3.18708	0.00143715	0.0101762
Ncam1	72.9692	0.671499	0.229417	2.92698	0.00342272	0.019566
Cx3cl1	2443.1	0.671156	0.181832	3.69108	0.000223306	0.00249786
Etohd2	125.199	0.670557	0.193683	3.46213	0.000535911	0.00484809
Fbxw17	294.687	0.67041	0.174699	3.83751	0.00012429	0.001584
Rbak	911.258	0.670178	0.212236	3.1577	0.00159018	0.011001
Gcsh	764.579	0.669867	0.150015	4.46534	7.99408e-06	0.000182988
Dclre1b	985.908	0.669786	0.211237	3.17078	0.00152029	0.0106106
Rab10os	274.424	0.669268	0.191289	3.49874	0.000467468	0.00439978
Zfand5	5804.57	0.669261	0.224108	2.98632	0.00282353	0.0168932
Sox6	4188.68	0.669032	0.155267	4.30892	1.64054e-05	0.000332832
Actr5	282.826	0.668131	0.182025	3.67054	0.000242038	0.00265275
Rexo1	1587.78	0.666985	0.141196	4.72382	2.31454e-06	7.12215e-05
Zfp820	88.956	0.665751	0.257171	2.58875	0.00963237	0.0421639
Skil	5733.34	0.66575	0.159955	4.1621	3.15339e-05	0.000558933
Dtwd2	202.575	0.665504	0.224904	2.95906	0.00308582	0.0180834
Alkbh4	193.886	0.66535	0.240938	2.76149	0.00575379	0.0288561
Nos1ap	259.683	0.662335	0.176233	3.7583	0.000171074	0.00204191
Zfp202	217.265	0.66154	0.159037	4.15965	3.18729e-05	0.000564339
Trim21	346.131	0.661482	0.170827	3.87222	0.000107847	0.00142263
Snrk	3899.72	0.661318	0.134354	4.92222	8.55691e-07	3.10657e-05
Csrnp2	727.888	0.66106	0.188466	3.50759	0.000452191	0.00428558
Mdfic	1606.13	0.660595	0.178345	3.70403	0.000212198	0.00240119
Eef2k	490.84	0.66047	0.241201	2.73826	0.0061766	0.0304055
Upk1a	130.114	0.660302	0.254673	2.59274	0.0095215	0.041889
Nfkb2	967.252	0.659785	0.222692	2.96277	0.00304885	0.0179175
Tle4	1576.62	0.659617	0.158917	4.1507	3.31463e-05	0.00058129
Ppifos	127.556	0.659417	0.25702	2.56563	0.010299	0.0442626
Zc3hav1	917.911	0.659354	0.1335	4.93897	7.85367e-07	2.94157e-05
A230050P20Rik	76.1344	0.658995	0.230232	2.8623	0.00420574	0.0228219
Zbtb38	2266.34	0.658188	0.174865	3.76399	0.000167226	0.00200777
Cpeb4	20896.5	0.657798	0.161017	4.08528	4.40243e-05	0.000724135
Stard13	1109.62	0.656975	0.18427	3.56529	0.00036345	0.00365104
Pogz	2769.25	0.656704	0.113527	5.78455	7.27047e-09	6.36839e-07
Tomm34	916.357	0.655784	0.160284	4.09139	4.28788e-05	0.000709149
Cldn3	245.896	0.654985	0.232664	2.81516	0.00487533	0.0254048
Snrnp40	620.044	0.65458	0.174511	3.75095	0.000176167	0.00208021
Adcy1	660.338	0.6535	0.245279	2.66431	0.00771463	0.0358853
Camkk1	58.8081	0.653295	0.248053	2.63369	0.00844621	0.0383824
Zscan12	356.66	0.652168	0.167778	3.88708	0.000101456	0.00136268
Perm1	318.51	0.652015	0.253276	2.57432	0.0100437	0.0434914
Crlf2	55.1916	0.650807	0.257642	2.52601	0.0115366	0.0481202
Matn2	121.899	0.650297	0.195969	3.31836	0.000905481	0.00721378
Gcnt4	369.392	0.649984	0.233837	2.77964	0.00544191	0.0276738
Tti2	763.006	0.649413	0.210255	3.0887	0.00201035	0.0131123
Cdyl	584.727	0.649362	0.185254	3.50524	0.000456191	0.0043205
Muc20	560.084	0.647004	0.225397	2.8705	0.00409821	0.0224432
Tbc1d10a	1290.33	0.646335	0.23093	2.79884	0.0051287	0.0264916
Zfp64	432.88	0.646245	0.251728	2.56723	0.0102514	0.044127
Slc7a6os	717.445	0.645827	0.157346	4.1045	4.05189e-05	0.000679626
Tgif2	144.122	0.645506	0.19984	3.23012	0.00123738	0.00906808
Vcam1	501.228	0.644721	0.211087	3.05429	0.00225597	0.0142462
Zbtb7c	155.892	0.64384	0.226952	2.8369	0.0045554	0.0241791
Thsd1	142.322	0.641908	0.205474	3.12403	0.00178389	0.0119756
Fancd2	48.5352	0.641792	0.255301	2.51386	0.0119417	0.0494731
Ptp4a3	169.684	0.639512	0.166353	3.84431	0.000120893	0.0015587
Prkrip1	319.915	0.639465	0.20802	3.07406	0.00211168	0.013571
Eml6	455.027	0.639194	0.198875	3.21405	0.00130875	0.00946132
Zfp39	267.686	0.638906	0.221419	2.8855	0.00390791	0.0216445
Isg20l2	1238.14	0.638614	0.168104	3.79893	0.000145323	0.00179068
Eepd1	122.546	0.638572	0.199609	3.19912	0.0013785	0.00985789
Tet1	194.263	0.637893	0.18293	3.48708	0.00048832	0.00453401
Vasn	1453.61	0.637827	0.235554	2.70777	0.00677365	0.032532
Efnb1	876.101	0.637663	0.157989	4.03613	5.43407e-05	0.000846709
Dennd4a	2134.35	0.637594	0.129354	4.92908	8.26195e-07	3.04625e-05
Fem1c	2005.87	0.637441	0.120373	5.29555	1.18661e-07	6.59204e-06
Zfp507	2083.05	0.63681	0.15408	4.13298	3.58083e-05	0.000615728
Hjurp	153.763	0.636786	0.248237	2.56523	0.0103106	0.0442637
Nfe2l3	187.285	0.635752	0.243199	2.61412	0.00894582	0.0401056
Smad3	2633.32	0.635463	0.21439	2.96405	0.0030362	0.0178749
Arih2	3492.78	0.635152	0.105187	6.03834	1.55708e-09	1.80262e-07
Naif1	104.81	0.63506	0.219265	2.89632	0.00377571	0.0210887
Dact2	516.561	0.63396	0.210293	3.01465	0.00257279	0.0157984
Mfsd6l	96.2904	0.633625	0.214713	2.95103	0.00316717	0.0184717
Gorab	414.947	0.633498	0.192522	3.29052	0.00100004	0.00773468
Tmem39a	880.346	0.633311	0.183636	3.44874	0.000563215	0.00501997
Ccdc94	140.931	0.633005	0.193774	3.26672	0.00108803	0.00825115
Nrbf2	545.364	0.632942	0.223327	2.83415	0.00459472	0.0243209
Bid	1136.83	0.632754	0.20424	3.0981	0.00194768	0.0127952
Dbndd1	220.21	0.63234	0.226772	2.78843	0.00529635	0.0270955
Pcsk4	93.0044	0.632275	0.22343	2.82985	0.00465697	0.0246071
Paqr8	129.128	0.63222	0.199611	3.16727	0.0015388	0.0107082
Rassf7	551.677	0.631985	0.171393	3.68735	0.000226597	0.00252444
Hsd17b7	2239.16	0.631935	0.152218	4.15151	3.30295e-05	0.000579854
Otub2	243.996	0.631294	0.180972	3.48835	0.000486019	0.00452279
Mfsd7b	4740.64	0.631258	0.22159	2.84876	0.00438898	0.0235068
Egln2	1717.09	0.630048	0.136205	4.62573	3.73277e-06	0.000102191
Nxt1	204.305	0.629942	0.196688	3.20275	0.00136121	0.00978498
Zfp963	465.063	0.629896	0.177774	3.54323	0.000395255	0.00388797
Polr3h	208.387	0.629701	0.208868	3.01482	0.00257128	0.015795
2810021J22Rik	579.03	0.628753	0.151769	4.14282	3.43054e-05	0.000596853
Lrp12	1193.79	0.628666	0.13183	4.76875	1.8537e-06	5.94729e-05
U2af1	1055.16	0.62831	0.191481	3.28132	0.00103323	0.00793733
Zfp809	1036.2	0.628309	0.101104	6.2145	5.14895e-10	6.81927e-08
Zbtb49	246.939	0.627141	0.181298	3.45916	0.00054186	0.00488589
Ephb3	316.7	0.627137	0.180695	3.47069	0.000519124	0.00472463
Ankrd50	952.12	0.626651	0.14021	4.46936	7.84551e-06	0.000180643
Nphp4	153.696	0.625979	0.240157	2.60654	0.00914613	0.0407246
Elk4	2233.07	0.625443	0.195479	3.19954	0.00137645	0.00985178
Fzd4	6991.55	0.625374	0.157203	3.97812	6.94635e-05	0.00101857
Rassf1	699.977	0.624777	0.148482	4.20775	2.57927e-05	0.000477093
Kazn	3787.43	0.624656	0.13168	4.74376	2.09792e-06	6.56174e-05
Ecm1	308.312	0.624229	0.145909	4.27819	1.88415e-05	0.000372465
Klf3	2083.34	0.624105	0.154131	4.04919	5.1396e-05	0.000815001
Gmeb1	833.072	0.624035	0.120544	5.17682	2.25698e-07	1.10219e-05
Emilin2	161.877	0.623593	0.222293	2.80528	0.00502726	0.0260652
Plekhm3	1072.63	0.62245	0.144194	4.31674	1.58347e-05	0.000323634
Cramp1l	3429.39	0.622409	0.181253	3.43392	0.000594929	0.00523051
Yy2	172.062	0.621919	0.208099	2.98858	0.0028028	0.0167995
Chd1	4605.75	0.621894	0.124941	4.97748	6.44169e-07	2.50923e-05
Trim36	322.263	0.621879	0.228856	2.71733	0.00658102	0.0318843
Tlr4	350.429	0.621531	0.191882	3.23913	0.00119894	0.00886653
Spidr	365.166	0.621475	0.172754	3.59745	0.000321354	0.00333962
Taf9	442.765	0.62111	0.21789	2.85057	0.00436411	0.0234236
Emd	1491.8	0.620925	0.244299	2.54166	0.0110327	0.0464749
Chic2	769.271	0.619617	0.212029	2.92232	0.00347439	0.019793
Pfkfb3	5157.07	0.618228	0.177055	3.49173	0.000479898	0.00448094
Aurka	72.6713	0.61691	0.214949	2.87003	0.00410427	0.0224542
Mpp2	306.213	0.616239	0.237973	2.58953	0.00961058	0.0421131
E4f1	635.585	0.615766	0.172835	3.56275	0.000366991	0.00367769
Med29	240.153	0.614999	0.174921	3.51586	0.000438332	0.00420582
Stim2	1848.88	0.614518	0.155172	3.96025	7.48729e-05	0.00107504
Ripk2	336.261	0.613986	0.162148	3.78658	0.000152738	0.00186887
Sh2b3	2080.26	0.613936	0.167102	3.67403	0.000238758	0.00262634
Csnk1e	1039.16	0.61357	0.169848	3.61246	0.000303305	0.00319825
Akap1	3332.7	0.612915	0.225695	2.71567	0.00661414	0.031998
Plekhg2	674.755	0.612874	0.219591	2.79098	0.00525486	0.0269452
Sra1	1209.86	0.611665	0.194264	3.14863	0.00164037	0.0112635
Anapc11	215.977	0.611317	0.164095	3.72538	0.000195025	0.00225306
Zfp956	448.515	0.611314	0.235897	2.59144	0.00955747	0.0419607
Ninj1	791.705	0.611255	0.163231	3.74472	0.000180593	0.00212037
Bcor	1547.72	0.610395	0.117392	5.19962	1.99701e-07	1.00183e-05
Gas7	512.867	0.609108	0.214218	2.8434	0.00446353	0.0238175
Krtcap3	83.5772	0.609006	0.224109	2.71745	0.00657864	0.0318822
Zfp287	145.213	0.608614	0.210183	2.89564	0.00378382	0.0211163
Chchd7	774.776	0.607612	0.195841	3.10257	0.00191846	0.0126838
Hddc2	101.096	0.607533	0.226161	2.68628	0.00722528	0.0341268
Syt11	490.649	0.60714	0.193721	3.13409	0.0017239	0.0117004
Mboat2	481.142	0.606986	0.214159	2.83428	0.00459286	0.0243209
Dtx2	511.803	0.606855	0.18213	3.33199	0.000862283	0.00695473
Clk1	8268.66	0.606795	0.194558	3.11885	0.00181561	0.0121322
Cd86	132.944	0.606652	0.241742	2.5095	0.0120901	0.0499879
Acaa2	1072.01	0.606336	0.213749	2.83667	0.00455864	0.0241808
Rab11fip1	1726.22	0.605981	0.178182	3.40091	0.000671622	0.00575502
Lss	1039.93	0.605615	0.129449	4.6784	2.89116e-06	8.35308e-05
Gm12992	206.671	0.604757	0.212736	2.84276	0.0044725	0.0238385
Nhlrc2	1385.14	0.604675	0.154523	3.91316	9.10947e-05	0.00126093
Tmem198	73.6467	0.604104	0.218188	2.76873	0.00562747	0.02836
Zfp280b	907.501	0.6033	0.213735	2.82266	0.00476273	0.0250228
Zfhx3	789.81	0.602882	0.210269	2.8672	0.00414121	0.0225933
Atxn7l1	600.622	0.602468	0.130277	4.62452	3.75464e-06	0.000102571
Cxcr4	710.668	0.602446	0.204732	2.94261	0.00325461	0.0188722
Pvrl4	197.467	0.602114	0.211155	2.85153	0.00435097	0.0233865
Polm	510.745	0.602024	0.131246	4.58698	4.49712e-06	0.000116779
Fmnl2	1413.12	0.601481	0.195326	3.07936	0.00207443	0.0134149
Tcf4	2101.28	0.599959	0.16965	3.53646	0.000405534	0.00396084
Nhsl2	1299.36	0.599575	0.173081	3.46412	0.000531966	0.00482294
Tra2b	2605.66	0.599482	0.203155	2.95087	0.00316882	0.0184717
Zfp770	868.198	0.599226	0.155626	3.85042	0.000117917	0.00152867
Vdr	11559	0.599035	0.200035	2.99464	0.00274765	0.016565
Cwc25	873.69	0.598862	0.164522	3.64001	0.000272627	0.00292884
Ccdc59	458.558	0.597288	0.22224	2.68758	0.00719726	0.0340139
Cpeb2	8096.23	0.59716	0.166471	3.58718	0.000334273	0.00344863
Tec	799.995	0.597091	0.149703	3.9885	6.64923e-05	0.000986362
Elf2	2430.49	0.596685	0.17633	3.38391	0.000714627	0.00601151
Kdm5a	5982.01	0.596389	0.163417	3.64949	0.000262763	0.0028339
Ppap2b	2509.57	0.596144	0.151554	3.93355	8.37004e-05	0.00117929
Ets1	1422.55	0.595499	0.219868	2.70844	0.00676012	0.0325142
Gnl3	1230.96	0.594369	0.15669	3.79329	0.000148666	0.00182444
Sema4d	2723.36	0.594246	0.226685	2.62146	0.00875529	0.0394512
Psd3	1556.99	0.59386	0.181366	3.27437	0.00105897	0.00806779
2700097O09Rik	245.904	0.593652	0.131195	4.52495	6.04085e-06	0.000146687
Rybp	1587.89	0.592509	0.143389	4.13219	3.59324e-05	0.000616436
Gzf1	2949.46	0.591023	0.141633	4.17291	3.00729e-05	0.000536484
Nt5c2	2476.53	0.590926	0.169737	3.48142	0.00049877	0.00460008
Ggact	380.054	0.590859	0.139458	4.23682	2.2671e-05	0.000430905
Cables1	551.499	0.590236	0.212224	2.78119	0.005416	0.027574
Smad2	2795.35	0.590218	0.169962	3.47265	0.000515346	0.00470836
Pom121	2249.58	0.589872	0.116786	5.05087	4.39811e-07	1.85886e-05
2310057M21Rik	372.246	0.58958	0.207786	2.83743	0.00454778	0.0241514
Noxo1	124.823	0.589441	0.200684	2.93715	0.00331239	0.0191088
Pygo2	1651.7	0.58941	0.147181	4.00465	6.21101e-05	0.000935608
Mcm9	682.996	0.589101	0.121569	4.84582	1.26088e-06	4.32169e-05
Ctdp1	1029.2	0.588891	0.151308	3.89201	9.94159e-05	0.00134134
Reps1	2115.43	0.588399	0.155736	3.77817	0.000157985	0.0019217
Cyth3	1736.52	0.588057	0.173818	3.38318	0.000716521	0.00601217
Nle1	131.439	0.588039	0.191164	3.0761	0.00209731	0.0135039
Ercc5	1655.24	0.587798	0.0999589	5.8804	4.09286e-09	3.84985e-07
Dot1l	3557.38	0.586842	0.181359	3.23581	0.00121298	0.00894072
Bcl9l	1823.52	0.586781	0.22743	2.58005	0.00987865	0.0429467
Rsrc2	3288.86	0.586759	0.213623	2.74671	0.0060197	0.0297837
Kctd18	491.224	0.585087	0.19127	3.05895	0.00222113	0.0140992
Nrde2	870.583	0.585058	0.176467	3.3154	0.00091512	0.00725914
Socs4	1351.51	0.584244	0.168334	3.47075	0.00051901	0.00472463
Acsl1	12305.4	0.584094	0.214103	2.7281	0.0063701	0.0310533
Gdap2	1199.9	0.583886	0.13363	4.36942	1.24578e-05	0.000264749
Ythdc1	3975.53	0.583455	0.171233	3.40738	0.000655893	0.00564154
Amotl1	945.72	0.582657	0.181357	3.21277	0.00131462	0.00949544
Tyw5	236.914	0.582361	0.22627	2.57374	0.0100606	0.0435224
Fdxacb1	330.57	0.581923	0.226459	2.56966	0.0101799	0.0438857
Zfp653	297.918	0.581848	0.150633	3.86268	0.000112149	0.00146885
Etnk1	32794	0.581497	0.213412	2.72476	0.00643483	0.0313227
Kcnb1	485.404	0.581433	0.153628	3.78467	0.000153913	0.00188186
Josd1	1923.54	0.581323	0.171813	3.38347	0.000715755	0.00601217
Esam	717.893	0.580933	0.219826	2.6427	0.00822485	0.0376451
Ppp2r2a	2780.25	0.580348	0.157607	3.68226	0.000231178	0.00256168
Arhgef28	7733.95	0.580172	0.161434	3.59387	0.000325802	0.0033816
Gpn2	313.13	0.579884	0.17986	3.22408	0.00126377	0.00921665
Zkscan5	1057.93	0.579762	0.12746	4.5486	5.40043e-06	0.000134645
Rplp0	1745.33	0.579302	0.229402	2.52527	0.0115609	0.0481973
Impact	5868.36	0.578337	0.152323	3.79678	0.000146588	0.00180295
Lrrc49	116.253	0.578216	0.19384	2.98296	0.00285476	0.0170431
Ets2	5231.43	0.578184	0.179761	3.2164	0.0012981	0.00939631
Sema4b	2671.02	0.575585	0.200454	2.87141	0.00408651	0.022394
Ankrd54	575.879	0.575282	0.183237	3.13956	0.00169203	0.0115417
Mthfr	1790.04	0.573479	0.220362	2.60244	0.00925638	0.041094
Zfp703	968.204	0.573335	0.203076	2.82325	0.00475399	0.0249928
Inafm1	323.518	0.572275	0.209035	2.73769	0.00618714	0.0304302
Chd7	1252.93	0.572079	0.187513	3.05087	0.00228178	0.0143685
Paqr3	131.114	0.571677	0.177522	3.22032	0.00128049	0.00930164
Rnf43	904.18	0.570716	0.178151	3.20356	0.0013574	0.00976183
Prdm5	169.684	0.570347	0.219518	2.59818	0.00937202	0.0414517
Zfp319	640.555	0.568519	0.170021	3.34383	0.000826308	0.00671223
Scpep1	1538.16	0.567861	0.212556	2.67159	0.00754933	0.0353348
Lfng	122.378	0.567819	0.222422	2.55289	0.0106833	0.0453665
Mettl17	455.948	0.567714	0.144549	3.92749	8.58383e-05	0.00120224
1300002E11Rik	730.622	0.566919	0.159328	3.5582	0.000373412	0.00372336
Tgfb3	128.284	0.56633	0.193662	2.92432	0.00345212	0.0197001
Disp1	177.912	0.566137	0.127648	4.43515	9.20065e-06	0.000205556
Gltscr2	964.219	0.565978	0.182487	3.10147	0.00192565	0.0127059
H2-T23	222.375	0.565688	0.167443	3.37838	0.000729141	0.00609643
Atp8b1	1698.57	0.565652	0.174916	3.23384	0.00122138	0.00899067
Cactin	503.357	0.564746	0.180307	3.13213	0.00173544	0.0117554
Stk19	416.201	0.564484	0.130145	4.33734	1.44217e-05	0.000298439
Fbxo34	1181.36	0.56424	0.171078	3.29815	0.000973249	0.00759857
1810055G02Rik	424.511	0.564051	0.163921	3.44099	0.000579582	0.00513101
Wdr82	3867.71	0.563936	0.120412	4.68338	2.82182e-06	8.23484e-05
Cyp2d22	749.45	0.56386	0.178355	3.16145	0.00156985	0.0108922
Eif4a2	9931.16	0.563123	0.188646	2.98507	0.00283509	0.0169501
Sipa1l2	1814.99	0.562584	0.196245	2.86675	0.00414717	0.0226066
Srsf3	3727.25	0.56188	0.203114	2.76633	0.00566917	0.0285354
Hspa14	1517.31	0.561395	0.166952	3.36261	0.000772087	0.00635283
Cblb	2944.54	0.560999	0.198971	2.81949	0.00480996	0.0251751
Zfp275	1186.18	0.560431	0.171201	3.27353	0.00106214	0.00808072
Rps6ka2	200.516	0.559329	0.200843	2.78491	0.00535429	0.027316
Filip1l	697.969	0.559268	0.203211	2.75215	0.00592048	0.0294247
Nup62	832.774	0.558647	0.174724	3.19731	0.00138714	0.0099026
Ppap2a	892.446	0.557742	0.196796	2.83411	0.00459534	0.0243209
Tm9sf2	5248.04	0.557733	0.151553	3.68011	0.00023313	0.00257813
Tiam1	1334.69	0.556208	0.174359	3.19002	0.00142265	0.010103
Trmt44	298.713	0.555248	0.164649	3.37231	0.000745398	0.00619481
Hps6	273.525	0.55464	0.194914	2.84556	0.00443339	0.0237017
Camk1d	328.538	0.552972	0.216923	2.54916	0.0107982	0.0457431
Dgke	987.13	0.55251	0.180928	3.05375	0.00226002	0.0142587
Puf60	1847.99	0.552025	0.144093	3.83103	0.000127609	0.00162107
Rabgef1	1702.96	0.551585	0.156956	3.51425	0.00044099	0.00421756
Polr3d	712.085	0.551077	0.208727	2.64018	0.00828619	0.0378654
Hyal2	664.493	0.54979	0.20967	2.62216	0.00873734	0.0393918
Ndnl2	398.959	0.549297	0.216103	2.54183	0.0110275	0.0464749
Foxp1	1794.06	0.548576	0.189591	2.89348	0.00381004	0.0212374
Ddx3y	6444.57	0.548203	0.202659	2.70505	0.0068295	0.0327148
Swap70	1215.8	0.547195	0.0907627	6.02886	1.65124e-09	1.88526e-07
Zfp618	499.542	0.546624	0.212982	2.56653	0.0102722	0.044159
Smurf1	1953.9	0.546605	0.155458	3.5161	0.000437934	0.00420534
Zeb1	414.286	0.546488	0.161028	3.39375	0.000689439	0.00586218
Megf9	1520.53	0.545112	0.209475	2.60228	0.00926072	0.0411001
Gpcpd1	2332.4	0.544124	0.175881	3.0937	0.00197675	0.0129348
Abhd17b	1963.06	0.54373	0.200909	2.70635	0.00680264	0.0326209
Gstm5	352.182	0.543728	0.155291	3.50136	0.000462896	0.00436403
Myo10	8079.11	0.543462	0.134245	4.04828	5.15953e-05	0.000817378
Rbm15	1171.05	0.543318	0.127329	4.26705	1.98072e-05	0.000387597
Ighmbp2	339.098	0.542666	0.123669	4.38805	1.14372e-05	0.000244946
Fpgs	2291.42	0.54258	0.150567	3.60357	0.000313874	0.00328249
Pear1	1318.51	0.542319	0.170755	3.17601	0.00149313	0.0104431
Proser1	1684.31	0.542027	0.156817	3.45644	0.000547369	0.00491222
Gja1	400.378	0.541924	0.186742	2.90199	0.00370806	0.020788
Rest	2051.44	0.541151	0.196601	2.75254	0.00591345	0.0294247
Macrod1	110.685	0.540606	0.18665	2.89637	0.00377507	0.0210887
Shank2	1598.51	0.540079	0.194604	2.77527	0.00551565	0.027924
Gm20219	316.599	0.539553	0.20031	2.69359	0.00706878	0.0335792
Nop58	1155.66	0.539172	0.194494	2.77217	0.00556835	0.028165
Trim13	463.512	0.538978	0.206613	2.60863	0.00909043	0.040552
Usp43	480.603	0.537561	0.179147	3.00068	0.00269382	0.0163176
Mettl18	144.388	0.537407	0.174686	3.07642	0.00209499	0.0135039
Man1c1	186.315	0.536802	0.19999	2.68414	0.00727165	0.0343067
Pkdcc	411.136	0.536469	0.169495	3.16511	0.00155026	0.0107698
Pdxk	8767.11	0.535686	0.146958	3.64518	0.00026721	0.00287624
Arhgap23	316.257	0.534645	0.208931	2.55896	0.0104986	0.0448066
Clk4	4325.95	0.534644	0.20555	2.60104	0.00929418	0.0411755
Cxcl16	889.217	0.53443	0.17996	2.96971	0.0029808	0.0175989
Rab31	864.708	0.534412	0.209085	2.55596	0.0105897	0.0450557
A430005L14Rik	474.438	0.533763	0.18022	2.96173	0.00305918	0.0179591
Msrb1	1449.74	0.532387	0.166615	3.19531	0.00139682	0.0099588
Maml3	469.608	0.532382	0.138287	3.84983	0.000118199	0.00153113
Taf5	352.613	0.531893	0.17578	3.0259	0.00247898	0.0153258
Zfp619	327.281	0.530154	0.199009	2.66396	0.00772265	0.0359125
Eral1	581.087	0.529986	0.135977	3.89762	9.71432e-05	0.00131849
Ptrh2	334.743	0.529071	0.203658	2.59785	0.00938106	0.0414806
4930503L19Rik	177.268	0.528078	0.190866	2.76675	0.0056618	0.028507
Mepce	1889.09	0.528025	0.127717	4.13433	3.5599e-05	0.000613897
Arl5b	1200.99	0.527927	0.148238	3.56135	0.000368957	0.00369068
Zfp747	250.686	0.526566	0.155514	3.38597	0.000709267	0.00597857
St3gal1	721.546	0.525813	0.16992	3.09447	0.00197166	0.0129117
Brd8	2545.41	0.52542	0.162797	3.22746	0.00124894	0.0091447
Spata2l	370.739	0.525034	0.207059	2.53568	0.011223	0.0470609
Ikzf5	1652.86	0.525002	0.163124	3.21842	0.00128901	0.00935532
Slc12a4	851.716	0.52227	0.193772	2.69528	0.00703297	0.0334475
Mier3	3485.33	0.522137	0.149275	3.49783	0.000469056	0.00440744
Mapk1ip1	904.143	0.521744	0.102207	5.1048	3.31148e-07	1.49786e-05
Aldh9a1	3203.65	0.521579	0.172009	3.03227	0.00242718	0.015089
Mettl22	84.106	0.521391	0.157317	3.31427	0.00091884	0.00728167
Unc5b	538.889	0.521264	0.141919	3.67296	0.00023976	0.00263386
Zfp410	1810.48	0.520716	0.139457	3.73388	0.000188549	0.00219819
Btd	677.032	0.520093	0.144533	3.59844	0.000320134	0.00333322
Rpl36	220.304	0.519146	0.19994	2.59651	0.00941766	0.0415817
Srsf6	9682.46	0.518671	0.180507	2.87341	0.00406063	0.0222669
Zmynd15	134.418	0.518291	0.179677	2.88457	0.00391945	0.0216867
Usp36	2682.37	0.518242	0.157502	3.2904	0.00100047	0.00773468
Tgfbr3	2819.29	0.518229	0.102368	5.06242	4.13968e-07	1.79404e-05
Ing2	392.18	0.51812	0.200734	2.58113	0.00984769	0.0428571
Mcm4	654.03	0.5181	0.198905	2.60477	0.00919368	0.0409033
Pde8b	697.652	0.517695	0.161798	3.19963	0.00137603	0.00985178
Ythdf2	2546.66	0.51769	0.160906	3.21734	0.00129383	0.00938213
Fbxl12	571.504	0.516304	0.194169	2.65904	0.00783636	0.0362884
Usp49	938.933	0.516031	0.180403	2.86043	0.00423066	0.0229109
B4galt5	2489.49	0.515915	0.158271	3.2597	0.00111531	0.00840476
Poldip3	3600.8	0.515873	0.127555	4.04433	5.24729e-05	0.000825565
Rrp1b	845.787	0.515679	0.140588	3.66802	0.000244437	0.00266754
Tmem183a	2756.43	0.515302	0.162587	3.16939	0.0015276	0.0106482
Dennd6b	392.24	0.513846	0.152614	3.36696	0.000760019	0.00628163
Pi4k2b	1968.71	0.513751	0.169275	3.03502	0.00240524	0.014989
Mettl20	366.486	0.513647	0.13928	3.68788	0.000226132	0.00252095
Rps6ka5	467.733	0.513275	0.188421	2.72408	0.00644801	0.0313685
Cep57	1702.87	0.513107	0.184341	2.78347	0.00537811	0.0274059
Nfatc2	361.625	0.513083	0.179298	2.86162	0.00421479	0.0228512
Sf1	8075.7	0.512996	0.0860471	5.96181	2.49465e-09	2.61386e-07
Rgmb	956.424	0.512717	0.149743	3.42398	0.000617103	0.00538258
Tmem2	2692.61	0.512551	0.11922	4.2992	1.71416e-05	0.000344069
Nfkbie	134.102	0.510902	0.202698	2.52052	0.0117183	0.0487062
Cdk9	1480.65	0.510065	0.156168	3.26613	0.0010903	0.00826462
Coq6	288.359	0.509956	0.145178	3.51262	0.000443714	0.00423383
Bet1l	629.185	0.509876	0.192131	2.6538	0.00795915	0.036703
Atad2b	3223.89	0.508946	0.117773	4.32142	1.55027e-05	0.000318025
Slc12a5	77.6738	0.508021	0.164351	3.09108	0.00199427	0.0130289
Zranb1	1921.38	0.506289	0.12865	3.93541	8.3055e-05	0.00117219
Arhgap6	693.407	0.505987	0.153474	3.29689	0.000977631	0.0076235
Simc1	845.875	0.50585	0.194923	2.59513	0.00945559	0.0416766
Tut1	970.539	0.505617	0.147073	3.43787	0.000586317	0.00518508
Rbbp6	5602.72	0.503832	0.131444	3.83305	0.000126563	0.00161049
Acer2	2295.84	0.503424	0.183046	2.75027	0.00595464	0.0295254
Hinfp	426.151	0.502933	0.132647	3.79152	0.000149725	0.00183607
Slc3a2	7651.49	0.502906	0.17368	2.89559	0.00378448	0.0211163
Rab11b	2828.88	0.5026	0.112553	4.46544	7.99057e-06	0.000182988
Ppie	312.874	0.502428	0.174703	2.8759	0.00402883	0.0221439
Rbm39	16251.1	0.502291	0.196346	2.55819	0.0105218	0.0448478
Ccdc9	768.424	0.502095	0.187328	2.6803	0.00735551	0.0346136
Scarb2	1163.62	0.501268	0.194426	2.5782	0.00993161	0.043115
Brd4	4748.45	0.500894	0.112627	4.44737	8.69293e-06	0.000196332
Fat1	5941.61	0.500874	0.197797	2.53226	0.0113329	0.0473777
Zfp518a	2261.51	0.500574	0.168	2.9796	0.00288627	0.0171631
Xpo4	877.127	0.499977	0.180922	2.76349	0.00571861	0.0287232
Bach1	4873.04	0.499905	0.174245	2.86898	0.00411802	0.0225145
Zfp263	1397.65	0.49982	0.156671	3.19026	0.00142144	0.0100996
Srf	954.866	0.499656	0.139926	3.57086	0.000355808	0.00359829
Zfp110	2161.55	0.499302	0.197059	2.53376	0.0112845	0.0472588
Sirt1	2899.77	0.498569	0.185722	2.6845	0.00726394	0.0342801
8030462N17Rik	1698.89	0.49766	0.146458	3.39796	0.000678898	0.00580235
Zfp748	685.331	0.497623	0.163389	3.04563	0.00232195	0.0145993
Nktr	10346.1	0.496893	0.154171	3.223	0.00126854	0.00923918
Igflr1	218.762	0.496656	0.15109	3.28715	0.00101206	0.00780339
Kbtbd2	2076.81	0.496027	0.143727	3.45117	0.000558156	0.00498934
Adap1	261.865	0.495984	0.158661	3.12605	0.0017717	0.0119327
Cbfa2t2	2163.74	0.495018	0.126652	3.90848	9.28773e-05	0.00128025
Adat2	147.507	0.494252	0.172282	2.86886	0.00411954	0.0225153
Mrm1	470.431	0.494107	0.161836	3.05314	0.00226463	0.0142785
Nfyb	794.322	0.494092	0.175168	2.82067	0.00479228	0.0250985
Ntmt1	249.338	0.493708	0.19193	2.57233	0.0101017	0.0436415
Crtc3	957.376	0.49361	0.140017	3.52536	0.000422915	0.00408801
Mlycd	1081.33	0.493034	0.126572	3.89529	9.80832e-05	0.00132878
Stat2	1221.8	0.492203	0.148177	3.32172	0.000894651	0.00714777
Jmjd6	631.716	0.491513	0.147605	3.32992	0.000868717	0.00699835
Spred2	1537.64	0.491226	0.135769	3.61809	0.000296788	0.00314151
Tap2	381.867	0.490889	0.172172	2.85115	0.00435612	0.023399
Atrip	481.926	0.490329	0.15832	3.09708	0.0019544	0.0128342
Nup98	6138.63	0.489792	0.131464	3.72568	0.00019479	0.00225306
Itpkb	2229.73	0.4893	0.189035	2.58841	0.00964212	0.0421843
Fam219aos	158.232	0.489018	0.141827	3.44799	0.000564765	0.00502401
Pitpnc1	2672.51	0.488442	0.153528	3.18144	0.00146545	0.0103148
Plekhg6	271.051	0.488298	0.174892	2.792	0.00523841	0.0269155
Notch3	808.776	0.488065	0.158624	3.07687	0.00209185	0.0134959
Chmp4c	270.292	0.487196	0.192222	2.53455	0.0112592	0.047177
Zfp623	598.007	0.486292	0.137145	3.54582	0.000391388	0.0038591
Zcchc2	2354.32	0.486034	0.117352	4.14167	3.44782e-05	0.000598232
Zfp26	2392.88	0.485663	0.177816	2.73127	0.00630917	0.0308289
Med4	578.822	0.485643	0.152071	3.19354	0.00140542	0.0100045
Adgrl2	1763.95	0.485529	0.139761	3.47401	0.000512748	0.0046924
Exosc3	312.258	0.4852	0.174093	2.78702	0.00531954	0.0271777
Zscan25	818.572	0.484608	0.169439	2.86007	0.00423549	0.0229295
Ppp4c	1058.77	0.484376	0.160806	3.01218	0.0025938	0.0158923
Zswim3	105.985	0.484071	0.186108	2.60102	0.00929464	0.0411755
Acvr1	653.547	0.48404	0.115869	4.17748	2.94757e-05	0.000528678
Sh3rf1	3720.84	0.483751	0.166091	2.91256	0.00358477	0.0203189
Tpm1	1861.87	0.483312	0.124566	3.87998	0.000104464	0.00139145
Cpne2	178.005	0.482662	0.157225	3.06988	0.00214143	0.0137196
Napb	469.712	0.481971	0.187471	2.57091	0.0101432	0.043775
Ell2	6341.66	0.48156	0.159013	3.02842	0.00245833	0.0152235
Zfp628	492.623	0.480336	0.169146	2.83977	0.00451466	0.0240245
Kat6b	2566.82	0.48024	0.123235	3.89695	9.74129e-05	0.00132078
Ercc6	2393.2	0.479787	0.134632	3.5637	0.000365661	0.00367102
Uspl1	1972.77	0.479529	0.164643	2.91253	0.00358512	0.0203189
Acvr2a	3363.47	0.479409	0.145463	3.29575	0.000981579	0.00764708
Ddx19b	2178.96	0.478863	0.118635	4.03645	5.42671e-05	0.000846709
Ercc4	1366.45	0.478099	0.111059	4.30492	1.67045e-05	0.000338072
Stk35	3893.82	0.477498	0.137771	3.46588	0.000528497	0.00479412
Cbll1	959.118	0.476961	0.156799	3.04186	0.00235123	0.0147274
Zfp326	877.775	0.476222	0.175969	2.70629	0.00680398	0.0326209
Osgep	302.897	0.474957	0.145283	3.26919	0.00107856	0.00818686
Sash1	4030.19	0.474555	0.157462	3.01379	0.00258009	0.0158198
Stk40	4943.24	0.474006	0.159963	2.96323	0.00304431	0.0179036
Dbr1	624.248	0.473996	0.146592	3.23344	0.0012231	0.00899533
Safb	2492.12	0.473153	0.116402	4.06481	4.80707e-05	0.000769642
Rbfox2	2206.28	0.472985	0.12868	3.67568	0.000237218	0.00261461
Minos1	1068.46	0.472805	0.184001	2.56958	0.0101821	0.0438857
Ncapg2	330.713	0.472559	0.176964	2.67036	0.00757694	0.035404
Peli1	2300.92	0.472473	0.184454	2.56147	0.010423	0.0445871
Vamp1	604.683	0.47175	0.172401	2.73635	0.00621246	0.0304964
Ctdspl2	3137.45	0.471564	0.162016	2.9106	0.00360737	0.0204135
D3Ertd254e	893.999	0.471124	0.121499	3.87761	0.000105488	0.00140156
Phrf1	2604.43	0.470853	0.111928	4.20674	2.5908e-05	0.000478691
Slc7a1	3451.81	0.470451	0.137923	3.41098	0.000647309	0.00559885
Brms1	507.465	0.468057	0.141137	3.31634	0.000912059	0.00724179
Neu3	239.021	0.467986	0.183927	2.54441	0.0109463	0.0462405
Slc2a1	4581.11	0.467357	0.179775	2.59968	0.00933108	0.0413037
Iws1	3861.7	0.466657	0.177024	2.63612	0.00838602	0.0381883
Zswim1	447.282	0.465737	0.133846	3.47965	0.000502076	0.00462397
Ino80d	6267.62	0.465665	0.131821	3.53256	0.000411562	0.00401462
Lrrc8a	3479.54	0.465295	0.133543	3.48424	0.000493542	0.00456745
Zbtb34	831.518	0.465221	0.118743	3.91787	8.93354e-05	0.00124281
Plscr1	1097.74	0.463629	0.168744	2.74752	0.00600478	0.0297237
Creld2	549.442	0.463623	0.138352	3.35103	0.000805128	0.00656838
Mgat4a	2446.8	0.462542	0.132349	3.49486	0.000474311	0.00443925
Armc5	869.846	0.46205	0.151678	3.04625	0.00231712	0.0145794
Tmem222	714.395	0.461839	0.13297	3.47326	0.000514184	0.00470034
Pgm3	673.19	0.460975	0.13208	3.49011	0.000482813	0.00450308
Arid1b	4682.6	0.460746	0.08411	5.4779	4.30402e-08	2.79424e-06
Dip2b	2510.92	0.459588	0.148138	3.10244	0.00191932	0.0126844
Ahr	1014.84	0.459453	0.147477	3.11542	0.00183682	0.0122433
Fam118a	378.258	0.459351	0.179379	2.56078	0.0104437	0.0446413
Rev1	1015.93	0.458581	0.161344	2.84225	0.00447966	0.0238689
Zfp131	2172.12	0.458233	0.121879	3.75975	0.000170082	0.00203447
Tnk1	370.674	0.457829	0.18146	2.52303	0.0116347	0.048456
Casc3	2826.01	0.457295	0.129125	3.5415	0.00039786	0.00390431
Ercc8	277.15	0.456921	0.171176	2.6693	0.00760099	0.0354563
Pola2	238.664	0.456114	0.158512	2.87747	0.00400876	0.0220629
Oat	3925.16	0.455891	0.0990957	4.60051	4.21457e-06	0.000111978
Kdm5b	2660.37	0.455443	0.139765	3.25864	0.00111948	0.00842792
Evpl	621.048	0.455436	0.181126	2.51447	0.011921	0.0494
Phc2	2083.13	0.455389	0.147823	3.08063	0.00206562	0.0133736
Qtrtd1	1019.26	0.455375	0.130696	3.48422	0.000493578	0.00456745
Ccnj	376.396	0.455109	0.133976	3.39696	0.000681399	0.00581173
Lgr4	11442.1	0.45498	0.110308	4.12465	3.71305e-05	0.000633706
Edrf1	2830.86	0.454297	0.148594	3.0573	0.00223341	0.01415
Klhl7	2085.62	0.453971	0.140798	3.22427	0.00126293	0.00921453
Fam219a	478.503	0.453499	0.134246	3.37811	0.000729859	0.00609672
Dgcr14	459.256	0.453309	0.160311	2.82768	0.00468871	0.0247124
Pelo	558.91	0.452528	0.172237	2.62736	0.00860506	0.0389545
Prpf38a	701.402	0.452228	0.163661	2.7632	0.0057238	0.0287401
Rsbn1l	2013.56	0.451904	0.128804	3.50847	0.000450695	0.00428069
Zc3h13	1697.13	0.45186	0.128628	3.51293	0.000443193	0.00423129
Trim68	279.222	0.451731	0.177456	2.5456	0.010909	0.0461265
Tbkbp1	129.823	0.451317	0.176583	2.55584	0.0105933	0.0450596
Trit1	664.997	0.451157	0.149156	3.02473	0.00248854	0.0153609
Ppapdc1b	406.409	0.45012	0.139567	3.22511	0.00125922	0.0092021
1190002N15Rik	1458.52	0.448942	0.148224	3.02881	0.00245517	0.015223
Magi3	2391.5	0.448919	0.107003	4.1954	2.72395e-05	0.000495549
Sf3b3	4273.93	0.448424	0.0967753	4.63366	3.59251e-06	9.92888e-05
Ston2	2607.44	0.448316	0.158924	2.82094	0.00478835	0.0250938
Pank4	903.528	0.448241	0.119144	3.76219	0.000168429	0.00201908
Kctd15	567.119	0.448178	0.149214	3.0036	0.00266806	0.0162031
Rlim	8770.39	0.446764	0.12612	3.54238	0.000396538	0.00389604
Zbtb6	1516.96	0.446261	0.171074	2.60859	0.00909151	0.040552
Cacna1d	777.533	0.446093	0.120614	3.69853	0.000216854	0.00244552
Pspc1	518.818	0.445717	0.131949	3.37795	0.000730281	0.00609672
Snupn	260.654	0.445698	0.13498	3.30195	0.000960136	0.00752607
Oplah	4356.26	0.445574	0.17448	2.55372	0.0106578	0.0452945
Zcchc9	584.322	0.444726	0.153429	2.89858	0.00374852	0.0209796
Cdk18	1849.65	0.444659	0.171591	2.59138	0.00955906	0.0419607
Txnrd3	948.555	0.444051	0.094761	4.68601	2.78585e-06	8.14837e-05
Rpl12	650.78	0.44229	0.167111	2.64669	0.00812845	0.0373174
Zfp867	731.309	0.442075	0.141567	3.12273	0.0017918	0.0120094
Prdm2	6898.61	0.441385	0.120849	3.65236	0.000259844	0.00280813
Foxj3	3668.22	0.441192	0.121573	3.62903	0.000284489	0.00302681
Syde2	1156.18	0.441092	0.117994	3.73827	0.000185293	0.00216939
Dimt1	268.306	0.440656	0.173326	2.54236	0.0110106	0.0464195
Tnks1bp1	3041.54	0.440197	0.125252	3.51448	0.000440608	0.00421634
Zfp438	150.425	0.440012	0.151142	2.91125	0.0035999	0.0203818
Emc8	976.055	0.438549	0.138256	3.17201	0.00151387	0.0105747
Fhod3	2571.34	0.43806	0.112236	3.90304	9.49915e-05	0.0013014
Acadvl	2752.25	0.438037	0.158772	2.7589	0.00579956	0.0290158
Net1	7936.47	0.436899	0.164286	2.65939	0.00782822	0.036277
Hip1r	2655.78	0.436438	0.13304	3.28052	0.00103617	0.00794897
Rad52	357.849	0.436106	0.144703	3.0138	0.00257996	0.0158198
Ppp2r3c	614.61	0.434931	0.163951	2.65282	0.00798231	0.0367484
Rictor	5543.68	0.434826	0.16458	2.64204	0.00824095	0.0376875
Rnf19b	1335.88	0.434681	0.132346	3.28443	0.0010219	0.00786839
Gabpb1	1064.48	0.434433	0.146057	2.97442	0.00293546	0.0173994
Adar	2756	0.434222	0.112037	3.87569	0.000106322	0.00140813
Mcrs1	601.826	0.434189	0.148046	2.93279	0.00335928	0.0192899
Tmem170b	2945.13	0.433821	0.12009	3.61246	0.000303307	0.00319825
Ciapin1	1484.94	0.433805	0.148975	2.91194	0.00359196	0.0203438
Clk3	1721.38	0.433479	0.143712	3.0163	0.00255883	0.0157281
Rpl10a	615.689	0.433198	0.153092	2.82966	0.00465979	0.0246071
Rrad	213.042	0.433055	0.167971	2.57815	0.00993299	0.043115
Asap2	1233.04	0.432585	0.144067	3.00266	0.00267628	0.0162411
Exosc9	393.021	0.432553	0.166966	2.59066	0.00957931	0.0420019
Usp54	2337.73	0.432476	0.0953449	4.53592	5.73541e-06	0.000141505
Tex10	841.241	0.431914	0.136044	3.17481	0.00149934	0.0104821
Plekho2	394.779	0.431232	0.143936	2.99601	0.00273542	0.0165032
Aqp2	15157.2	0.429188	0.127332	3.37063	0.000749963	0.00621748
Fam207a	1038.55	0.429074	0.144931	2.96053	0.00307106	0.0180198
Arid4b	3261.73	0.428146	0.155406	2.75501	0.00586895	0.0292829
Zfp959	284.387	0.42757	0.156768	2.7274	0.00638361	0.03111
Zfp281	1836.13	0.425644	0.150557	2.82714	0.0046966	0.0247461
Ugcg	1515.46	0.425241	0.140535	3.02587	0.00247916	0.0153258
Map3k12	337.439	0.424777	0.164981	2.5747	0.0100326	0.0434791
Glce	1568.31	0.423744	0.0951809	4.45198	8.50807e-06	0.000192947
Sfpq	9195.42	0.423604	0.144889	2.92364	0.00345965	0.0197294
Dgat1	829.336	0.422532	0.118151	3.57622	0.000348599	0.00354705
Fip1l1	1725.2	0.421865	0.115023	3.66767	0.000244775	0.00266947
Rbm22	1537.18	0.420465	0.150648	2.79103	0.005254	0.0269452
Arnt	3536.62	0.420447	0.074797	5.62118	1.89662e-08	1.4403e-06
Zbtb17	630.91	0.420317	0.134826	3.11749	0.00182401	0.0121773
Wdr83	213.881	0.419105	0.134779	3.10956	0.00187367	0.0124267
Nfya	1295.97	0.418428	0.141885	2.94906	0.00318737	0.0185408
Ppwd1	517.24	0.41835	0.163231	2.56294	0.010379	0.0444564
Zfp87	330.816	0.418091	0.163053	2.56414	0.010343	0.0443599
Mapkbp1	1595.83	0.415975	0.128395	3.23982	0.00119607	0.00885551
Tomm20	3448.48	0.415966	0.139862	2.97411	0.00293839	0.0174079
U2af1l4	288.987	0.415943	0.14308	2.90707	0.00364834	0.0205366
Nupl2	452.299	0.415584	0.163838	2.53654	0.0111952	0.0469803
Tbc1d8	612.137	0.413847	0.146087	2.83287	0.00461316	0.0243919
Usp42	1214.62	0.413035	0.150563	2.74326	0.00608325	0.0300532
Birc2	2549.96	0.412791	0.151996	2.7158	0.00661158	0.0319975
H2-Ke6	248.896	0.412515	0.146512	2.81557	0.00486901	0.0253799
Ythdf1	2794.57	0.412269	0.118177	3.48858	0.000485598	0.00452202
Gxylt1	2641.15	0.411866	0.0772234	5.33343	9.63736e-08	5.53981e-06
Jade3	1195.97	0.41138	0.125217	3.28533	0.00101864	0.0078472
Daxx	666.168	0.4113	0.129235	3.18257	0.00145976	0.0102835
Bnip2	2240.56	0.411202	0.137092	2.99946	0.00270461	0.0163674
Znrf3	1579.46	0.410108	0.129557	3.16547	0.00154831	0.0107608
Tubgcp2	498.782	0.409546	0.0974697	4.20178	2.64829e-05	0.000486058
Noc4l	355.62	0.409219	0.137648	2.97294	0.0029496	0.0174582
Dnajb2	1696.07	0.408837	0.132432	3.08715	0.00202083	0.0131359
Wdr37	2871.03	0.408762	0.123409	3.31225	0.000925503	0.00732045
Nup153	5324.04	0.408254	0.115699	3.52858	0.0004178	0.00405908
Kat8	356.479	0.40675	0.127138	3.19928	0.00137772	0.00985658
Enc1	805.547	0.405811	0.156722	2.58937	0.00961505	0.0421215
Mtmr12	2988.41	0.405675	0.105408	3.8486	0.000118795	0.00153765
Ddx55	480.911	0.405437	0.128762	3.14873	0.0016398	0.0112635
Atg101	460.414	0.403895	0.155864	2.59133	0.00956061	0.0419607
Igfbp7	1337.97	0.403879	0.158752	2.54409	0.0109562	0.0462665
Sart3	1179.42	0.403635	0.129208	3.12392	0.00178458	0.0119756
Ndufa7	297.793	0.401917	0.116745	3.44269	0.000575961	0.00510441
Cdc14a	620.752	0.401615	0.117784	3.40976	0.000650196	0.00561013
Tsfm	442.772	0.401559	0.12556	3.19815	0.00138311	0.00988285
Mtmr4	4639.73	0.401554	0.101146	3.97003	7.18626e-05	0.00104358
Wbp11	2974.6	0.401394	0.151904	2.64242	0.00823157	0.0376654
Taf1b	367.258	0.401126	0.159029	2.52235	0.0116574	0.0485261
Pkm	5272.75	0.401086	0.150114	2.67188	0.00754273	0.0353239
Rnf111	2756.79	0.40067	0.137555	2.9128	0.00358201	0.0203153
Ppp1r3f	120.632	0.400549	0.157516	2.5429	0.0109936	0.0463751
Kdm1a	1905.93	0.400332	0.12033	3.32693	0.00087807	0.00703944
Fiz1	814.896	0.400194	0.146375	2.73403	0.00625643	0.0306526
Ube2i	1362.18	0.399585	0.101376	3.9416	8.09405e-05	0.00114822
Fbxw7	1196.46	0.399253	0.152001	2.62664	0.00862316	0.0390152
Taf9b	458.27	0.398704	0.153023	2.60552	0.00917353	0.0408247
Edc4	2390.98	0.398224	0.119085	3.34404	0.000825677	0.0067104
Ccnyl1	812.566	0.397801	0.129284	3.07694	0.00209135	0.0134959
Ccnk	1334.89	0.396176	0.10224	3.87496	0.000106641	0.00141123
Asap1	1146.54	0.395842	0.123491	3.20542	0.00134866	0.00970739
Soat1	1133.87	0.395644	0.155103	2.55085	0.0107461	0.0455924
Setd5	5274.06	0.394485	0.147253	2.67896	0.00738513	0.0347134
Baz2b	3567.69	0.394127	0.144822	2.72145	0.00649961	0.0315902
Atf7ip	1946.94	0.393345	0.133026	2.95691	0.00310735	0.0181877
Kmt2b	3805.19	0.393138	0.14083	2.79159	0.00524504	0.0269412
Kctd10	1124.58	0.392901	0.136988	2.86814	0.00412894	0.0225592
Arih1	7409.2	0.392852	0.116217	3.38034	0.000723959	0.00606287
Crkl	3753	0.392218	0.113486	3.4561	0.000548044	0.00491222
Fam53c	3007.22	0.391928	0.0985455	3.97713	6.9753e-05	0.00102011
Pde12	1121.08	0.391896	0.145232	2.6984	0.0069673	0.0332115
Rnf220	1101.5	0.391745	0.110469	3.54619	0.00039085	0.00385737
Rab40c	725.818	0.388906	0.141496	2.74852	0.00598642	0.0296456
Zfp870	487.787	0.388055	0.136125	2.85071	0.00436212	0.0234236
Pard6b	2776.3	0.388009	0.146384	2.65061	0.00803456	0.0369273
Pias1	2044.55	0.387847	0.120253	3.22527	0.00125853	0.0092021
Morc3	2005.2	0.387442	0.0852198	4.54639	5.45744e-06	0.000135657
Igsf5	1277.19	0.387229	0.103651	3.7359	0.000187041	0.00218523
BC005624	465.272	0.386843	0.142184	2.72073	0.00651376	0.0316232
Myd88	587.44	0.386569	0.124759	3.09852	0.00194491	0.0127952
Parp2	679.12	0.386413	0.112473	3.43561	0.000591212	0.00520811
Bdp1	3261.81	0.386383	0.11033	3.50208	0.000461634	0.0043626
Uaca	1090.63	0.386358	0.131078	2.94755	0.00320302	0.0186252
Socs6	1183.48	0.386193	0.147126	2.62491	0.00866728	0.039172
Brd1	3802.13	0.385847	0.0972948	3.96575	7.31659e-05	0.00105584
Mlxip	3605.32	0.385235	0.0898669	4.28673	1.81325e-05	0.000360364
Zfp821	445.605	0.385188	0.148787	2.58886	0.00962954	0.0421627
Ppm1d	940.81	0.385017	0.145045	2.65446	0.0079436	0.0366415
Cdan1	1188.02	0.384579	0.125574	3.06257	0.00219443	0.0139581
Cnn3	6780.83	0.384485	0.152542	2.52053	0.0117179	0.0487062
Hivep1	2707.51	0.383796	0.124158	3.09119	0.00199357	0.0130289
Gltscr1	555.709	0.383516	0.127647	3.00451	0.0026601	0.0161607
Arid3a	660.192	0.382911	0.130425	2.93588	0.00332608	0.0191458
Zfp341	177.265	0.382845	0.133704	2.86338	0.00419145	0.0227805
Ifi35	233.339	0.381161	0.136482	2.79276	0.00522607	0.0268772
Nfatc2ip	633.058	0.380763	0.131616	2.89298	0.00381609	0.0212567
Nrf1	1187.58	0.380082	0.0974495	3.90029	9.60758e-05	0.00131124
Dhx38	1179.98	0.379897	0.0930804	4.08139	4.47677e-05	0.000733791
Slc35b1	657.213	0.378693	0.134445	2.81671	0.00485179	0.025306
Farsa	625.115	0.378188	0.091192	4.14716	3.36626e-05	0.000587447
Mid1ip1	1262.68	0.37738	0.145276	2.59768	0.00938547	0.0414891
Ythdc2	1330.21	0.377321	0.117101	3.2222	0.00127212	0.00925046
Ppp1r15b	10211	0.377246	0.0993185	3.79834	0.000145667	0.00179295
Carhsp1	1396.64	0.377092	0.137965	2.73324	0.00627138	0.0306986
Tmcc1	1314.38	0.37661	0.139687	2.6961	0.00701561	0.0333745
Prmt10	653.107	0.37554	0.0978302	3.83869	0.00012369	0.00158001
Hexim1	3281.65	0.374371	0.124414	3.00908	0.0026204	0.0159918
Msl2	3654.7	0.373512	0.101343	3.68561	0.000228154	0.00253667
Asb1	1530.11	0.373351	0.0925183	4.03543	5.45033e-05	0.000847377
Ficd	408.333	0.37261	0.129424	2.87899	0.00398948	0.0219933
Ept1	1715.45	0.372076	0.129336	2.87683	0.00401698	0.0221007
Ss18l1	910.369	0.370576	0.133755	2.77055	0.00559619	0.0282368
[truncated: 2,006 more rows]
