# Supplementary material for: Snapshots of nascent RNA reveal cell- and stimulus-specific responses to acute kidney injury
Source: JCI Insight. 2022 Mar 22;7(6):e146374. doi: 10.1172/jci.insight.146374 (PMC8986083; doi:10.1172/jci.insight.146374)
Supplement: Supplemental table 8 [file jciinsight-7-146374-s077.xlsx]

## Sheet: Table 8 AtpCre iAKI vs vAKI 
This chart lists genes that are differentially regulated by stimuli (Atp6v1b1Cre pool)
Gene	Log2 Fold Change iAKI	padj iAKI	Log2 Fold Change vAKI	padj vAKI	Log2 diff
Htr1b	1.324	0.00197765	-1.3392	0.0029145	2.6632
Nccrp1	1.35561	0.00446586	-1.18732	0.00601217	2.54293
Timd2	1.01486	0.0330767	-1.21339	0.00348704	2.22826
2810002D19Rik	1.06254	0.0211456	-1.13433	0.00884519	2.19687
Gm14827	1.04684	0.00376067	-1.12871	0.0019978	2.17555
Kif26a	-1.0892	0.0385699	1.00389	0.0288045	-2.09309
Gpr17	-1.01918	0.0395205	1.18358	0.00412547	-2.20277
Cep85l	-1.0785	0.00832859	1.14627	0.00111768	-2.22477
Fat4	-1.04162	0.000238006	1.19322	7.43033e-07	-2.23484
Tmem252	-1.16164	0.000123082	1.16296	1.42791e-05	-2.3246
Cpt1b	-1.24144	0.0470681	1.08489	0.030733	-2.32633
Nrip1	-1.24406	4.55477e-06	1.11138	5.53981e-06	-2.35544
D8Ertd82e	-1.00281	0.000307595	1.3593	3.79064e-09	-2.36211
Tiparp	-1.09313	0.00749626	1.32873	0.000158934	-2.42186
Rel	-1.08088	0.00576957	1.37102	2.24916e-05	-2.4519
Sik1	-1.24586	0.0124552	1.23228	0.00491222	-2.47814
Lpin1	-1.25144	2.52718e-07	1.26174	5.67612e-09	-2.51318
Eva1c	-1.33231	0.00283633	1.24484	0.000947737	-2.57716
Cry2	-1.07401	0.000718629	1.51929	1.6533e-08	-2.5933
Arid5b	-1.03713	0.000346914	1.5811	6.44958e-11	-2.61823
Chac1	-1.39686	0.0415341	1.27756	0.0339643	-2.67442
Slmo1	-1.20918	0.0491644	1.47795	0.00105584	-2.68713
Prr5	-1.01649	0.000999401	1.71219	1.67189e-11	-2.72868
2810474O19Rik	-1.19684	0.00248848	1.55308	5.09523e-06	-2.74992
Dact1	-1.08772	0.000379548	1.669	5.24104e-12	-2.75672
Foxo3	-1.49344	8.37748e-10	1.45275	1.66918e-11	-2.94618
Lincppara	-1.82421	0.00112072	1.12924	0.0191253	-2.95346
Cbx4	-1.00817	0.0374769	2.00816	2.69213e-07	-3.01633
Car14	-1.99994	6.93237e-11	1.02566	0.000241454	-3.0256
Pim3	-1.33748	0.0136291	1.75987	0.000134773	-3.09734
Prkag3	-1.98788	1.439e-05	1.16147	0.0066724	-3.14935
Mir1192	-1.8771	0.0390668	1.285	0.0278884	-3.1621
Kcnk5	-2.1424	1.57614e-05	1.1421	0.0159918	-3.28449
Dusp1	-1.19243	0.00903436	2.10789	2.31531e-08	-3.30032
Errfi1	-1.26829	0.00117981	2.0405	4.06725e-10	-3.30879
Ciart	-2.02462	0.0193503	1.80603	0.0182274	-3.83064
Irs2	-1.56764	6.68837e-06	2.28668	1.37289e-14	-3.85432
Wnt11	-2.10256	0.0153764	1.79582	0.00536991	-3.89838
Cyp27b1	-1.89831	6.22121e-08	2.19397	7.75065e-14	-4.09227
Nr4a2	-1.66395	0.0374635	2.50778	0.000146687	-4.17172
Plk3	-2.14734	0.00110416	2.11277	0.000279095	-4.26011
