# Supplementary material for: Snapshots of nascent RNA reveal cell- and stimulus-specific responses to acute kidney injury
Source: JCI Insight. 2022 Mar 22;7(6):e146374. doi: 10.1172/jci.insight.146374 (PMC8986083; doi:10.1172/jci.insight.146374)
Supplement: Supplemental table 9 [file jciinsight-7-146374-s078.xlsx]

## Sheet: Table9 iAKI AtpCre vs. Hoxb7Cre
This chart lists genes that are differentially regulated by RNA pool (different Cre's) in response to iAKI
Gene	Log2 Fold Change Atp6v1b1Cre	padj AtpCre	Log2 Fold Change Hoxb7Cre	padj Hoxb7Cre	Log2 diff
Retn	2.36909	0.000113293	-1.53866	0.0415185	3.90775
Slc6a12	1.65017	0.0250113	-1.41	0.0497532	3.06017
Tnn	1.10927	0.0219521	-1.79945	1.8751e-05	2.90872
Muc1	1.44432	7.67607e-07	-1.1881	1.97543e-05	2.63242
Tmem221	1.05117	0.0242304	-1.50416	0.000385854	2.55533
Trim75	1.45401	0.0289098	-1.04871	0.0450403	2.50272
Adipoq	1.19124	0.0233913	-1.28369	0.0129316	2.47493
Hsd11b2	1.00829	0.0190049	-1.01958	0.0119679	2.02786
