# Supplementary material for: Snapshots of nascent RNA reveal cell- and stimulus-specific responses to acute kidney injury
Source: JCI Insight. 2022 Mar 22;7(6):e146374. doi: 10.1172/jci.insight.146374 (PMC8986083; doi:10.1172/jci.insight.146374)
Supplement: Supplemental table 10 [file jciinsight-7-146374-s067.xlsx]

## Sheet: Table10 vAKI AtpCre vs Hoxb7Cre
This chart lists genes that are differentially regulated by RNA pool (different Cre's) in response to vAKI
Gene	Log2 Fold Change Atp6v1b1Cre	padj AtpCre	Log2 Fold Change Hoxb7Cre	padj Hoxb7Cre	Log2 diff
Nipal1	1.80602	0.000130225	-1.26153	0.00941841	3.06755
Klhl31	1.74441	0.00174264	-1.24474	0.0397854	2.98915
Lpl	1.00788	0.0135736	-1.597	4.2836e-05	2.60488
Steap1	1.3345	0.00401462	-1.15567	0.0133374	2.49018
Gbp8	-1.30478	0.000875087	1.5594	2.90458e-05	-2.86418
Zfp831	-1.13662	0.0110161	1.7469	0.00326867	-2.88352
Dio3os	-1.96571	2.30786e-05	1.2498	0.0040451	-3.21551
Dio3	-2.01429	0.0226983	1.77798	0.0114616	-3.79228
Cryaa	-2.03226	0.0061232	2.25107	0.00279417	-4.28332
Hmox1	-2.56614	0.0103383	2.00353	0.049013	-4.56967
Gbp2b	-3.77414	0.0342339	5.44198	0.000451848	-9.21612
