# Supplementary material for: Snapshots of nascent RNA reveal cell- and stimulus-specific responses to acute kidney injury
Source: JCI Insight. 2022 Mar 22;7(6):e146374. doi: 10.1172/jci.insight.146374 (PMC8986083; doi:10.1172/jci.insight.146374)
Supplement: Supplemental table 11 [file jciinsight-7-146374-s068.xlsx]

## Sheet: Table 11 Secreted vAKI-iAKI
This chart demonstrates genes that are differentially regulated by vAKI and iAKI
All genes are curated as a secreted protein in the Uniprot database
	Found in		iAKI-Atp6v1b1Cre		vAKI-Atp6v1b1Cre		Atp6v1b1Cre			Found in		iAKI-Hoxb7Cre		vAKI-Hoxb7Cre		Hoxb7Cre
Gene	Plasma	Urine	Log2 Fold Change	padj	Log2 Fold Change	padj	Log2 Difference		Gene	Plasma	Urine	Log2 Fold Change	padj	Log2 Fold Change	padj	Log2 Difference
Chil3	YES	YES	6.81367	0.00110416	2.98325	NS	3.83041		Tnfsf14	NO	NO	0.800174	NS	-4.02371	0.0120671	4.82389
Fgb	YES	YES	5.02641	0.00140609	1.29515	NS	3.73126		Mmp8	YES	YES	3.4455	0.0225217	-1.16867	NS	4.61417
Mmp7	NO	YES	2.80076	0.010584	-0.592343	NS	3.3931		Cxcl17	NO	NO	-0.307352	NS	-4.36045	0.00876251	4.0531
Lcn2	YES	YES	4.41926	4.59214e-07	1.58092	NS	2.83834		Fgf15	NO	NO	-0.99104	NS	-4.97382	0.00251678	3.98278
Tnfsf14	NO	NO	0.0143392	NS	-2.81431	0.0130715	2.82865		Mmp20	NO	NO	0.402751	NS	-3.56011	0.0477298	3.96286
Sostdc1	YES	NO	0.869534	0.002027	-1.832	4.08771e-15	2.70154		Bpifb9a	NO	YES	-1.05468	NS	-4.73191	0.00281819	3.67723
Ccl6	YES	NO	1.61259	0.0056855	-1.07318	NS	2.68577		Prss35	NO	NO	-3.06467	0.00368526	-6.58253	3.94874e-09	3.51786
Timp1	NO	NO	2.94151	0.000124633	0.301735	NS	2.63977		Cxcl5	NO	NO	4.84396	0.0020025	1.58086	NS	3.2631
Zpld1	NO	NO	0.403683	NS	-2.22344	7.28233e-05	2.62713		Gp2	NO	NO	1.03324	0.0186082	-2.204	2.48815e-08	3.23724
S100a9	YES	YES	3.55779	0.00074404	0.96352	NS	2.59427		Tff1	NO	NO	-0.440632	NS	-3.42998	0.0334122	2.98935
Il1rn	NO	NO	1.55634	0.018486	-0.97906	NS	2.5354		Zpld1	NO	NO	1.88297	0.00077506	-1.03805	NS	2.92101
Ptn	NO	NO	-0.00638785	NS	-2.50603	0.00542432	2.49964		Fgg	YES	YES	3.05537	0.000238643	0.201282	NS	2.85409
Serpina10	YES	NO	3.97655	5.33952e-07	1.50226	NS	2.47428		Sostdc1	YES	NO	-0.0158044	NS	-2.81196	6.47445e-31	2.79616
Nppb	NO	NO	2.58026	0.0330135	0.124621	NS	2.45564		Pate2	NO	NO	0.903913	NS	-1.84003	0.0231182	2.74394
Apoc3	YES	NO	2.05064	0.00347909	-0.378462	NS	2.4291		Clec18a	NO	NO	0.388748	NS	-2.32917	0.0263183	2.71792
Fgf16	NO	NO	-0.294083	NS	-2.72261	0.000271541	2.42853		Muc19	YES	YES	-0.268983	NS	-2.96667	1.93143e-05	2.69769
Fgg	YES	YES	5.09773	7.33416e-10	2.75612	0.000521954	2.34161		Il4	NO	NO	-0.0186354	NS	-2.67767	0.0229717	2.65904
F13a1	YES	NO	1.53548	0.0285816	-0.709533	NS	2.24502		Cxcl3	NO	NO	6.16065	7.74283e-05	3.51337	0.0237975	2.64728
Crlf1	NO	NO	3.57068	0.00136201	1.39636	NS	2.17433		Muc4	NO	NO	0.811659	NS	-1.79936	9.8737e-05	2.61102
Cxcl5	NO	NO	2.35839	0.0476864	0.197612	NS	2.16078		Serpina10	YES	NO	2.99767	6.83983e-05	0.405462	NS	2.59221
Tgfbi	YES	NO	1.74653	0.0016364	-0.408185	NS	2.15472		Il1a	NO	NO	0.522899	NS	-1.997	0.0190831	2.5199
Muc19	YES	YES	0.472221	NS	-1.66613	0.00882014	2.13835		Mmp7	NO	YES	2.14476	0.0213769	-0.280426	NS	2.42518
Col1a1	YES	NO	2.51854	1.93371e-06	0.403826	NS	2.11471		Crisp2	NO	NO	-0.938775	NS	-3.32929	0.0149166	2.39052
Chl1	YES	NO	1.46147	0.0246578	-0.646767	NS	2.10824		Ccl3	NO	NO	3.63278	0.0297495	1.36132	NS	2.27146
Fetub	YES	YES	1.42016	0.0199525	-0.614394	NS	2.03456		Ccl28	YES	NO	0.914928	NS	-1.32809	0.00707869	2.24301
Il34	NO	NO	1.60382	1.05546e-07	-0.361258	NS	1.96507		Serpina1b	YES	YES	2.35244	2.78865e-10	0.162461	NS	2.18998
Umod	YES	YES	1.2645	0.000111112	-0.695005	0.0250603	1.95951		Fga	NO	YES	1.64365	0.0323001	-0.536883	NS	2.18053
Ccl9	YES	NO	1.77791	0.000244709	-0.113255	NS	1.89116		Lgi1	YES	NO	-1.40222	NS	-3.57862	0.000727654	2.1764
Spp1	YES	YES	2.43933	0.000881571	0.552857	NS	1.88647		C1ql3	NO	NO	0.0638716	NS	-2.11022	4.86804e-06	2.17409
Col3a1	YES	NO	1.1954	0.0452179	-0.584939	NS	1.78034		R3hdml	NO	NO	0.458922	NS	-1.69994	0.0244887	2.15886
Gp2	NO	NO	0.709007	NS	-1.05424	0.0103531	1.76325		Col1a1	YES	NO	2.80889	1.03198e-08	0.660258	NS	2.14863
Cilp	YES	NO	0.358701	NS	-1.37689	0.043632	1.73559		Lcn2	YES	YES	2.76051	0.00149899	0.673625	NS	2.08688
Vcan	YES	NO	1.32519	8.19909e-06	-0.326677	NS	1.65186		Cpe	NO	NO	2.04145	1.08177e-07	-0.0420002	NS	2.08345
Mgp	YES	NO	1.35055	0.0094322	-0.256722	NS	1.60727		Timp1	NO	NO	3.37864	1.14125e-05	1.32534	NS	2.05329
Aspn	NO	NO	0.531126	NS	-1.05813	0.0013659	1.58925		Fgf7	NO	NO	0.311416	NS	-1.69495	2.07612e-05	2.00637
Tff1	NO	NO	-1.72948	NS	-3.30951	0.0492867	1.58003		Il34	NO	NO	1.96246	4.87049e-13	0.0359913	NS	1.92647
Retn	NO	NO	2.36909	0.000113293	0.80145	NS	1.56764		S100a9	YES	YES	2.46431	0.0205192	0.5932	NS	1.87111
Ctf1	NO	NO	0.888404	0.00299831	-0.677662	0.0214415	1.56607		Plau	YES	YES	0.0753061	NS	-1.67889	8.8306e-07	1.7542
Lrp8	NO	NO	1.51531	3.61995e-08	-0.0246361	NS	1.53994		Serpina1a	YES	YES	1.79544	0.000192625	0.0414513	NS	1.75398
Ccl28	YES	NO	0.446034	NS	-1.05166	0.0401056	1.4977		Col27a1	NO	NO	0.148333	NS	-1.60204	0.0267162	1.75037
Klkb1	YES	YES	-0.186159	NS	-1.68198	0.000372465	1.49582		Il1rn	NO	NO	1.61583	0.0161443	-0.132291	NS	1.74812
Cpn2	YES	NO	-0.309022	NS	-1.79496	0.0131359	1.48594		Spp1	YES	YES	1.9585	0.00585345	0.223691	NS	1.73481
Siglec1	NO	NO	1.07663	0.0362067	-0.408623	NS	1.48526		Ptx3	YES	NO	1.81961	0.00128579	0.0977363	NS	1.72187
Pcolce	YES	YES	1.45261	1.28171e-13	-0.0128351	NS	1.46545		Col3a1	YES	NO	2.22331	1.25452e-05	0.504662	NS	1.71865
Cpe	NO	NO	1.94115	2.64153e-06	0.538926	NS	1.40222		Apob	YES	NO	0.486106	NS	-1.22737	0.0493931	1.71347
Itih4	YES	YES	2.29412	0.00298539	0.912605	NS	1.38152		Cemip	YES	NO	1.3427	0.0275088	-0.364169	NS	1.70687
Aoc1	NO	NO	1.97887	1.47241e-06	0.602704	NS	1.37616		Ccl6	YES	NO	1.26172	0.0336819	-0.43417	NS	1.69589
Ccl25	NO	NO	0.64184	0.0240123	-0.721845	0.0075501	1.36369		Apoa4	YES	YES	2.59288	0.00597321	0.904991	NS	1.68789
Adipoq	YES	NO	1.19124	0.0233913	-0.142647	NS	1.33389		Cnpy4	NO	NO	0.0549335	NS	-1.63129	3.29279e-10	1.68622
C4b	YES	YES	1.75073	0.00630683	0.422976	NS	1.32775		Vcan	YES	NO	0.80949	0.0075458	-0.872824	0.00287533	1.68231
Srpx2	NO	NO	0.935457	0.046314	-0.385171	NS	1.32063		Chrdl1	YES	NO	-0.218889	NS	-1.87704	2.96506e-11	1.65815
Msln	YES	NO	1.39421	0.00536288	0.0941098	NS	1.3001		Hp	YES	YES	0.353183	NS	-1.30379	0.0420192	1.65697
Ly86	NO	YES	-0.0622364	NS	-1.34936	0.00145167	1.28712		C4b	YES	YES	1.35558	0.0329649	-0.295651	NS	1.65123
Muc4	NO	NO	1.79649	0.000352794	0.545489	NS	1.251		Crlf1	NO	NO	3.13161	0.00357419	1.49452	NS	1.63708
Postn	YES	NO	0.297344	NS	-0.943404	0.00452809	1.24075		Umod	YES	YES	0.598865	NS	-1.03497	0.000471818	1.63384
Mmp13	NO	NO	-0.120419	NS	-1.33726	0.00363766	1.21684		Adam23	YES	NO	-0.252392	NS	-1.87941	0.00334001	1.62701
Rnase6	NO	NO	-0.703185	NS	-1.89493	6.56174e-05	1.19174		Fap	YES	NO	0.570319	NS	-1.05166	0.00941725	1.62197
Hp	YES	YES	2.03709	0.00316726	0.846559	NS	1.19053		Tnfrsf18	NO	NO	0.380099	NS	-1.20225	0.00173116	1.58235
Tmem98	NO	NO	1.10955	0.0062038	-0.0709633	NS	1.18051		Muc2	NO	NO	-0.0917156	NS	-1.66486	0.000210945	1.57315
Fn1	YES	YES	1.18871	0.0362866	0.0171427	NS	1.17156		Fgf16	NO	NO	-0.634764	NS	-2.19427	0.00180281	1.55951
Fstl3	NO	NO	0.291714	NS	-0.865058	0.0114495	1.15677		Msln	YES	NO	0.598421	NS	-0.921871	0.0433185	1.52029
Epdr1	NO	YES	0.319314	NS	-0.818842	0.00768004	1.13816		Vwce	YES	NO	-0.0201957	NS	-1.53534	5.51528e-05	1.51515
Wisp1	NO	NO	1.94736	0.00110654	0.814565	NS	1.1328		Obscn	YES	NO	-1.48477	NS	-2.99217	1.65657e-05	1.50741
Adam23	YES	NO	-0.0278459	NS	-1.12562	0.0487062	1.09777		Tgfbi	YES	NO	1.42619	0.00870068	-0.071509	NS	1.4977
Cnpy4	NO	NO	0.509738	NS	-0.582859	0.0322956	1.0926		Pla2r1	YES	NO	1.6723	0.000289483	0.176553	NS	1.49575
Lgals1	YES	NO	1.2796	0.00265527	0.1891	NS	1.0905		Hyal5	NO	NO	-1.7827	NS	-3.27084	0.0327677	1.48813
Chid1	NO	NO	0.389778	NS	-0.683093	0.035338	1.07287		Ccl25	NO	NO	0.364191	NS	-1.11823	2.92324e-05	1.48242
Pla2g7	YES	YES	0.892078	0.0233945	-0.156386	NS	1.04846		Cp	YES	YES	1.32688	0.00012399	-0.133373	NS	1.46025
C1rl	YES	NO	0.107514	NS	-0.94005	0.00156694	1.04756		Col4a4	NO	NO	-0.256927	NS	-1.71254	2.0025e-05	1.45561
Fndc4	NO	NO	1.21287	0.00344383	0.167251	NS	1.04562		Btc	NO	NO	-0.851812	0.0260483	-2.30296	1.92081e-12	1.45115
Efemp1	YES	YES	0.938083	0.00867825	-0.105239	NS	1.04332		C3	YES	YES	1.70298	0.00786299	0.25775	NS	1.44523
Tnfsf13b	NO	NO	0.408124	NS	-0.622915	0.0152685	1.03104		Arsk	NO	NO	0.0291008	NS	-1.40847	2.87393e-12	1.43757
Fbln2	YES	NO	1.10374	0.00711585	0.0742454	NS	1.02949		Tnfsf13b	NO	NO	0.313756	NS	-1.10151	2.8991e-05	1.41527
Ncan	YES	NO	-2.72934	0.0312314	-3.74669	0.0044113	1.01735		Siglec1	NO	NO	1.44181	0.00376284	0.0575155	NS	1.3843
Fgf7	NO	NO	0.927954	0.0397093	-0.0858884	NS	1.01384		Col12a1	YES	YES	0.397997	NS	-0.983464	0.00486751	1.38146
Entpd5	NO	YES	-0.301311	NS	-1.31429	2.72676e-07	1.01298		Apoh	YES	YES	-0.270034	NS	-1.63818	0.00037625	1.36814
Mmp19	YES	NO	1.01872	0.000411264	0.0162516	NS	1.00247		Klkb1	YES	YES	-0.887994	NS	-2.24328	1.88581e-06	1.35528
Fibin	NO	NO	-0.327495	NS	0.677902	0.0425911	-1.0054		Plod3	YES	NO	0.0573344	NS	-1.27487	3.93531e-06	1.3322
Ecm1	YES	YES	-0.382886	NS	0.624229	0.000372465	-1.00711		Hapln4	NO	NO	-0.567646	NS	-1.89584	0.0437177	1.32819
Egfl7	NO	NO	-0.102624	NS	0.926694	0.00722572	-1.02932		Hhipl2	YES	NO	-0.478561	NS	-1.79787	0.00114553	1.31931
Crlf2	NO	NO	-0.388292	NS	0.650807	0.0481202	-1.0391		Col1a2	YES	NO	1.86315	3.75691e-06	0.556555	NS	1.30659
Sema3f	YES	NO	-0.263054	NS	0.783769	0.000468841	-1.04682		Gnrh1	NO	NO	0.286923	NS	-0.99644	0.00227168	1.28336
Col11a1	YES	NO	1.29647	NS	2.35661	0.00748549	-1.06014		Lrp8	NO	NO	1.92158	6.18751e-15	0.641511	0.0188876	1.28007
Gfod1	NO	NO	-0.167436	NS	0.915543	6.52437e-05	-1.08298		Ccbe1	NO	NO	0.0551917	NS	-1.21715	0.000550331	1.27235
Lama1	NO	NO	-1.105	0.00826193	-0.0176383	NS	-1.08736		Spock3	NO	NO	-1.13756	0.00748277	-2.39216	2.1647e-09	1.25461
Pmel	YES	NO	0.129845	NS	1.23917	0.0260652	-1.10932		Cd46	NO	NO	0.264286	NS	-0.981279	0.000437645	1.24557
Spata20	NO	NO	0.530368	NS	1.64082	0.00942504	-1.11045		Lama3	YES	NO	-0.41202	NS	-1.64791	0.00384683	1.23589
Pcdh12	YES	YES	-0.836593	0.0126856	0.286055	NS	-1.12265		Srpx2	NO	NO	1.33068	0.00253818	0.101047	NS	1.22963
Fgf21	NO	NO	2.60319	0.02554	3.73849	0.000166423	-1.1353		Insl5	NO	NO	-0.921071	NS	-2.13521	0.00808449	1.21414
Npy	NO	NO	2.18814	0.0474959	3.32634	0.000309814	-1.1382		Col4a3	NO	NO	-0.145192	NS	-1.34374	0.000160999	1.19855
Inhbb	NO	NO	0.345107	NS	1.49415	0.000935605	-1.14904		Igll1	NO	NO	-1.76014	NS	-2.95486	0.0344339	1.19471
Col5a2	YES	YES	0.668598	NS	1.8292	0.0158184	-1.1606		Ctf2	NO	NO	-0.115119	NS	-1.28468	0.0446686	1.16956
Ache	YES	NO	-0.364295	NS	0.797905	0.00580838	-1.1622		Glt1d1	YES	NO	-0.505151	NS	-1.66065	6.69418e-06	1.1555
Apoe	YES	YES	-0.15571	NS	1.02553	7.43033e-07	-1.18124		Lamb1	YES	NO	0.324587	NS	-0.819909	5.59466e-05	1.1445
Alb	YES	YES	-1.41166	0.0437411	-0.229971	NS	-1.18169		Pcolce	YES	YES	0.946172	1.08169e-06	-0.173351	NS	1.11952
Scube1	NO	NO	0.460579	NS	1.65004	0.00154038	-1.18946		Olfm4	NO	YES	0.88186	0.00213379	-0.229747	NS	1.11161
Pcsk5	YES	NO	-0.469998	NS	0.733066	0.00280723	-1.20306		Gc	YES	YES	-0.124876	NS	-1.22987	0.000561551	1.10499
Pcsk9	YES	NO	-0.87411	0.0482126	0.328964	NS	-1.20307		Mgp	YES	NO	1.74739	0.000226385	0.652018	NS	1.09537
B4galt1	YES	NO	-0.131046	NS	1.07489	5.06182e-06	-1.20594		Ntn3	NO	NO	-0.598963	NS	-1.67806	0.0228941	1.0791
Angpt2	NO	YES	0.35548	NS	1.5811	0.00228621	-1.22562		Sema3c	NO	YES	0.254594	NS	-0.812593	2.63411e-05	1.06719
Vash2	NO	NO	-0.182131	NS	1.04893	0.0249928	-1.23106		Apoc3	YES	NO	2.22621	0.00111959	1.17378	NS	1.05243
Reln	YES	NO	-1.287	0.00046381	-0.0524104	NS	-1.23459		Gfod2	NO	NO	-0.514741	0.0182573	-1.56332	1.28855e-15	1.04858
Stc1	NO	NO	0.182372	NS	1.41875	2.60607e-10	-1.23638		Fst	NO	NO	2.36377	0.0007468	1.31534	NS	1.04843
Itih5	NO	NO	-1.49895	0.000753241	-0.249908	NS	-1.24904		Il19	NO	NO	-1.18562	NS	-2.22496	0.0484792	1.03934
Dnase1	YES	YES	-1.49174	2.47745e-05	-0.240146	NS	-1.25159		Fam3a	NO	NO	-0.0995535	NS	-1.13501	1.16169e-07	1.03546
Lcat	YES	NO	0.0400958	NS	1.32722	2.52871e-05	-1.28712		Gpc5	NO	NO	-0.272256	NS	-1.30679	0.0121574	1.03453
Wnt10a	NO	NO	0.193257	NS	1.48878	0.0205735	-1.29552		Crispld1	NO	NO	0.826139	0.0370676	-0.199688	NS	1.02583
Prss53	NO	NO	-0.603411	NS	0.731438	0.0119463	-1.33485		Il17rb	NO	NO	0.216541	NS	-0.793964	0.0485311	1.0105
Agt	YES	YES	-0.15474	NS	1.21117	0.000481203	-1.36591		Wnt5a	NO	NO	0.426273	NS	-0.571646	0.0414964	0.99792
Grem2	NO	NO	-0.865549	0.0416798	0.50355	NS	-1.3691		Cd160	NO	NO	0.0325008	NS	1.03052	0.0379209	-0.998019
Igfals	YES	NO	0.0773923	NS	1.4507	0.000976574	-1.37331		Iglon5	NO	NO	1.46881	NS	2.47137	0.000123198	-1.00257
Hilpda	NO	NO	0.21255	NS	1.63111	1.31696e-05	-1.41856		Csf1	YES	YES	0.829194	NS	1.83242	2.61928e-06	-1.00323
Ntf3	YES	NO	-0.0204466	NS	1.40497	0.00201594	-1.42541		Cpxm1	YES	NO	0.802611	NS	1.80915	1.79773e-06	-1.00654
Napsa	YES	YES	-1.09546	0.00125714	0.34372	NS	-1.43918		Nyx	NO	NO	-1.97851	0.000382489	-0.959792	NS	-1.01872
Hhip	NO	NO	-1.50982	0.043404	-0.0640855	NS	-1.44574		Rnls	YES	NO	-0.431185	NS	0.610905	0.0303613	-1.04209
Adamtsl1	YES	NO	-0.466491	NS	0.990818	0.000576221	-1.45731		Adamts1	YES	NO	1.47386	7.12049e-05	2.52146	2.74448e-13	-1.04759
Nppc	NO	NO	1.16301	NS	2.64541	0.00151557	-1.48239		F7	YES	NO	0.823383	NS	1.88226	0.0183082	-1.05888
Ly6g5b	NO	NO	-0.0748385	NS	1.44209	0.00767492	-1.51693		Bglap	NO	NO	1.83378	NS	2.90201	0.028919	-1.06823
Ghrl	NO	NO	-0.614512	NS	0.907929	0.0153312	-1.52244		Uts2	NO	NO	0.212618	NS	1.29132	0.0465072	-1.0787
Angptl4	NO	YES	-0.549114	NS	0.986618	0.00915441	-1.53573		Apod	YES	YES	0.930562	NS	2.01538	0.00202206	-1.08482
Lipg	NO	NO	-0.734375	NS	0.820402	0.0256606	-1.55478		Edn1	NO	NO	1.45203	0.0328102	2.53696	1.47727e-05	-1.08493
Adamts1	YES	NO	-0.705822	NS	0.876273	0.0191088	-1.5821		Nbl1	NO	NO	0.0300718	NS	1.11677	0.000581262	-1.0867
Pigr	YES	YES	-0.276014	NS	1.32952	7.59675e-07	-1.60553		Pdgfa	YES	NO	-0.149135	NS	0.956026	0.00471681	-1.10516
Corin	NO	NO	-0.489793	NS	1.14779	0.0353584	-1.63759		Guca2b	YES	YES	0.272157	NS	1.38625	8.44099e-11	-1.1141
Chsy1	YES	NO	-0.409202	NS	1.23282	6.9232e-08	-1.64202		Vash2	NO	NO	0.255845	NS	1.37793	0.00216689	-1.12208
Flrt3	NO	NO	0.0679283	NS	1.71661	4.63558e-06	-1.64868		Lcat	YES	NO	0.551234	NS	1.67682	8.39497e-08	-1.12558
Hyal1	YES	YES	-1.1971	0.0105275	0.469338	NS	-1.66644		Plat	NO	NO	0.0268746	NS	1.15862	2.14096e-05	-1.13175
Bmp2	NO	NO	-0.944686	0.0124955	0.761292	0.0177419	-1.70598		Ly6g5b	NO	NO	0.298368	NS	1.43766	0.00703588	-1.13929
Ctrb1	NO	NO	0.174693	NS	1.9577	0.0162862	-1.78301		Epor	NO	NO	-1.25554	0.00114961	-0.108452	NS	-1.14708
Metrnl	YES	NO	0.0436683	NS	1.83654	1.67292e-07	-1.79287		Gpx7	NO	NO	0.372898	NS	1.52002	0.0102752	-1.14712
Hyal3	NO	NO	-0.626871	NS	1.20914	0.000235622	-1.83601		Cd14	YES	YES	0.781814	NS	1.93103	1.04289e-05	-1.14922
Bglap3	NO	NO	-1.80025	0.000519348	0.0454292	NS	-1.84568		Isg15	NO	YES	0.0642866	NS	1.2397	0.00480492	-1.17541
Fgfbp3	NO	NO	-0.578715	NS	1.26703	0.0067303	-1.84575		Egfl7	NO	NO	0.97174	0.00960565	2.15094	4.20278e-11	-1.1792
Bdnf	NO	NO	-0.981065	0.0292065	0.868981	0.025306	-1.85005		Gal	NO	NO	1.19718	NS	2.38315	0.000963121	-1.18597
F13b	YES	NO	-1.87784	1.96679e-08	-0.00448153	NS	-1.87336		Wfikkn2	NO	NO	0.0931058	NS	1.31905	0.00667723	-1.22595
Serpina3c	YES	NO	0.587135	NS	2.47499	0.000347776	-1.88786		Igfbp3	YES	NO	0.353531	NS	1.5869	3.33504e-07	-1.23337
Prok1	NO	NO	0.487633	NS	2.39047	0.000156786	-1.90284		Serpine1	NO	NO	2.32051	0.00032757	3.55818	2.5654e-09	-1.23767
Lifr	YES	YES	-0.852561	0.00222071	1.08603	6.11395e-06	-1.93859		Angpt2	NO	YES	0.272689	NS	1.52187	0.00341233	-1.24918
Wnt8b	NO	NO	-0.374782	NS	1.57418	0.0238175	-1.94897		Pla2g12a	NO	NO	-0.418207	NS	0.843919	0.000312465	-1.26213
Grem1	NO	NO	-0.653018	NS	1.32597	0.0314887	-1.97899		Fabp5	YES	YES	-0.173569	NS	1.10235	0.00085789	-1.27592
Tsku	YES	NO	-1.94144	1.7846e-05	0.21907	NS	-2.16051		Smoc2	NO	NO	0.874954	NS	2.16929	1.11574e-08	-1.29434
Il10	NO	NO	-0.257907	NS	1.92875	0.00150935	-2.18666		Prss53	NO	NO	-0.344331	NS	0.954881	0.000728126	-1.29921
Epor	NO	NO	-0.627125	NS	1.56522	1.47891e-05	-2.19235		Il1r2	YES	NO	1.48054	NS	2.78609	0.000172216	-1.30555
Ihh	YES	NO	-0.52585	NS	1.70863	8.31696e-11	-2.23448		Metrnl	YES	NO	-0.012607	NS	1.30804	0.000327576	-1.32065
Cxcl2	NO	NO	0.307048	NS	2.5533	0.000498691	-2.24626		Mfap2	NO	NO	0.275525	NS	1.63299	0.0030678	-1.35747
Csf3	NO	NO	-0.0238351	NS	2.27862	0.0118638	-2.30245		Tinagl1	NO	NO	0.308638	NS	1.67428	5.72255e-17	-1.36565
Hbegf	NO	NO	-0.356266	NS	2.01537	0.000244946	-2.37164		Hmgb2	YES	YES	0.055567	NS	1.42733	0.000124587	-1.37176
Gm13283	NO	NO	1.16973	NS	3.58668	0.0153399	-2.41695		Vegfa	YES	NO	-0.0873756	NS	1.28676	6.07107e-12	-1.37414
Nmb	NO	NO	-0.494761	NS	1.93332	8.86594e-09	-2.42808		Bmp2	NO	NO	-0.0870299	NS	1.29362	1.76097e-05	-1.38065
Gal	NO	NO	-0.987986	NS	1.56411	0.0290158	-2.5521		Bmp3	NO	NO	-0.81983	0.046609	0.573867	NS	-1.3937
Wfikkn1	NO	NO	-0.712964	NS	2.07565	9.93167e-07	-2.78862		Eln	NO	NO	0.0821872	NS	1.48079	0.000116549	-1.3986
Cxcl1	NO	NO	0.267384	NS	3.10467	0.00332676	-2.83729		Artn	NO	NO	-0.173742	NS	1.22848	8.67759e-05	-1.40223
Adamts15	YES	NO	-2.04862	2.1902e-05	0.949801	0.0416577	-2.99842		Cd40	NO	NO	1.03956	NS	2.44944	4.96717e-08	-1.40988
Serpina1f	NO	NO	-0.155316	NS	2.88913	1.80214e-13	-3.04445		Emilin3	NO	NO	0.499872	NS	1.91982	0.000267415	-1.41995
A2m	YES	NO	1.85711	NS	5.16697	0.000231014	-3.30986		Csf3	NO	NO	2.12572	NS	3.5669	4.14535e-05	-1.44118
Orm2	YES	YES	-2.69601	0.0376803	0.727556	NS	-3.42357		Sema3f	YES	NO	0.0514833	NS	1.50417	1.23881e-12	-1.45269
Serpina3k	YES	YES	0.950966	NS	4.41822	0.00407577	-3.46726		Ntf3	YES	NO	-0.369505	NS	1.10555	0.0129981	-1.47506
Wnt11	NO	NO	-2.10256	0.0153764	1.79582	0.00536991	-3.89838		Pcsk9	YES	NO	-0.37182	NS	1.11146	0.0024379	-1.48328
									Lifr	YES	YES	-0.197528	NS	1.29575	6.35979e-08	-1.49328
									Igfbp2	YES	NO	-1.9375	0.0114636	-0.432485	NS	-1.50501
									Insl6	NO	NO	-0.568011	NS	0.945827	0.00220969	-1.51384
									Ccl2	NO	NO	1.47505	0.0241627	3.00323	4.50576e-08	-1.52818
									Pkdcc	NO	NO	0.361818	NS	1.89908	1.30876e-22	-1.53726
									Qrfp	NO	NO	-0.181498	NS	1.35861	0.0036361	-1.54011
									Cxcl11	NO	NO	0.921982	NS	2.47938	0.00397002	-1.5574
									Psors1c2	NO	NO	0.889848	NS	2.45167	0.00392108	-1.56182
									Ache	YES	NO	-1.48948	2.27666e-08	0.0734212	NS	-1.5629
									Lefty1	NO	NO	0.0659908	NS	1.63933	0.00737249	-1.57333
									Fgfbp1	NO	NO	-0.693553	NS	0.882527	0.0122478	-1.57608
									Nmb	NO	NO	0.10043	NS	1.67679	1.57536e-06	-1.57636
									Efna1	NO	NO	0.0999041	NS	1.68196	3.54502e-06	-1.58205
									Adamts15	YES	NO	0.846009	NS	2.44956	1.07697e-08	-1.60355
									Ngf	NO	NO	1.86252	0.000376467	3.49108	6.51923e-14	-1.62856
									Rbp4	YES	YES	-0.0726207	NS	1.56387	0.0183769	-1.63649
									Crlf2	NO	NO	0.432346	NS	2.07668	3.6955e-12	-1.64434
									Hyal1	YES	YES	-0.0680127	NS	1.57682	7.58908e-05	-1.64483
									Spon2	NO	NO	0.522047	NS	2.17904	0.00179886	-1.65699
									Fgf18	NO	NO	1.30287	0.00228456	2.9683	2.71893e-16	-1.66543
									Angptl4	NO	YES	-0.118869	NS	1.55056	1.91136e-05	-1.66943
									Il1b	NO	NO	0.788798	NS	2.46321	9.5705e-07	-1.67441
									Vwa1	NO	NO	-1.93116	6.15119e-06	-0.255795	NS	-1.67537
									Scube1	NO	NO	0.099147	NS	1.78811	0.000951818	-1.68896
									Ucn2	NO	NO	0.247377	NS	1.95789	0.0114837	-1.71052
									Fgfbp3	NO	NO	-0.424589	NS	1.29022	0.00622052	-1.71481
									Fam24a	NO	NO	1.00011	NS	2.71998	8.40045e-05	-1.71987
									Npb	NO	NO	0.653162	NS	2.37832	0.000237227	-1.72516
									Dnase1	YES	YES	-0.976332	0.00570947	0.755321	0.02456	-1.73165
									Tsku	YES	NO	-0.381147	NS	1.35526	0.00121084	-1.7364
									Chrdl2	NO	NO	-0.208705	NS	1.53324	0.00442357	-1.74195
									Adamtsl2	YES	NO	1.31397	0.0017434	3.06497	2.40785e-16	-1.751
									Tac1	NO	NO	1.51112	NS	3.28296	0.0228395	-1.77184
									Il27	NO	NO	0.529111	NS	2.30124	0.0301103	-1.77213
									Htra1	YES	NO	-0.107635	NS	1.69218	2.34384e-11	-1.79982
									Adm2	NO	NO	-0.102451	NS	1.7296	0.0177222	-1.83205
									Hilpda	NO	NO	0.320286	NS	2.15658	5.19997e-09	-1.8363
									Pthlh	NO	NO	0.437451	NS	2.32443	0.0364329	-1.88698
									Osm	YES	NO	1.2564	NS	3.17159	0.00276579	-1.91519
									Dkk1	YES	NO	2.09943	NS	4.0154	0.00386121	-1.91597
									Megf6	NO	NO	-0.246353	NS	1.78717	7.13537e-05	-2.03353
									Pmel	YES	NO	-0.143787	NS	1.92586	9.75041e-05	-2.06965
									Enho	NO	NO	-0.457312	NS	1.6362	0.000101358	-2.09352
									Spata20	NO	NO	0.626144	NS	2.72102	1.15707e-05	-2.09488
									Cxcl10	NO	NO	0.294864	NS	2.40468	0.0152866	-2.10982
									Corin	NO	NO	-0.181155	NS	1.92994	0.000206787	-2.1111
									Il10	NO	NO	0.121948	NS	2.23855	9.8737e-05	-2.1166
									Nptx2	NO	NO	-0.361082	NS	1.77355	0.00027742	-2.13463
									Il6	NO	NO	3.55525	0.0285658	5.69241	1.36159e-05	-2.13715
									Vgf	NO	NO	0.884182	NS	3.04992	0.00227168	-2.16574
									Wnt2	NO	NO	0.479434	NS	2.67128	0.00113461	-2.19184
									Cxcl1	NO	NO	2.59124	0.0281469	4.79447	2.7773e-06	-2.20322
									Ctla2a	YES	NO	0.156541	NS	2.46233	3.64387e-11	-2.30579
									Fgf21	NO	NO	1.58532	NS	3.92649	3.04214e-05	-2.34116
									Hyal3	NO	NO	-0.148243	NS	2.19587	4.89251e-12	-2.34411
									Tshb	NO	NO	0.337144	NS	2.73454	0.0476259	-2.39739
									Vip	NO	NO	1.99626	NS	4.42492	0.0064866	-2.42866
									Hbegf	NO	NO	0.797686	NS	3.23644	1.43234e-09	-2.43876
									Wnt8b	NO	NO	-0.12264	NS	2.32679	0.00047017	-2.44943
									Tulp1	NO	NO	2.09662	NS	4.63179	3.62742e-07	-2.53517
									Nrtn	NO	NO	-1.84134	0.00661925	0.750125	NS	-2.59147
									Cel	NO	NO	-0.0907543	NS	2.55362	0.0198887	-2.64437
									Icam4	NO	NO	-0.0777329	NS	2.57399	0.0328272	-2.65173
									Gfra4	NO	NO	-0.942614	NS	1.75307	0.000297499	-2.69568
									C1qtnf4	NO	NO	-1.71964	0.0234953	0.999107	NS	-2.71874
									Wnt10a	NO	NO	-0.395644	NS	2.34108	0.000144795	-2.73673
									Nppc	NO	NO	-0.332692	NS	2.43141	0.000518236	-2.7641
									Wfikkn1	NO	NO	0.485785	NS	3.29697	4.78386e-15	-2.81119
									Lipg	NO	NO	-0.755742	NS	2.13123	3.14547e-10	-2.88697
									Il17c	NO	NO	-1.25	NS	1.65214	0.0101694	-2.90214
									Rln1	NO	NO	0.148441	NS	3.15531	1.60198e-06	-3.00687
									Cxcl2	NO	NO	2.02183	0.0234199	5.04189	7.80764e-12	-3.02007
									Inhbb	NO	NO	0.981164	NS	4.05646	9.8132e-22	-3.07529
									Grem1	NO	NO	-0.914255	NS	2.1954	0.000110314	-3.10966
									Agt	YES	YES	0.346338	NS	3.74923	8.04044e-30	-3.40289
									Prss28	NO	NO	-0.00405857	NS	3.48203	0.000360317	-3.48609
									Prf1	NO	NO	-0.542038	NS	3.22158	9.99054e-06	-3.76362
									Nts	NO	NO	-0.0657943	NS	4.03195	0.0473006	-4.09774
									Wnt11	NO	NO	-0.936614	NS	4.38415	2.85133e-12	-5.32076
									Optc	NO	NO	-3.08342	NS	2.45929	0.0158853	-5.54271
