# Supplementary material for: Snapshots of nascent RNA reveal cell- and stimulus-specific responses to acute kidney injury
Source: JCI Insight. 2022 Mar 22;7(6):e146374. doi: 10.1172/jci.insight.146374 (PMC8986083; doi:10.1172/jci.insight.146374)
Supplement: Supplemental table 12 [file jciinsight-7-146374-s069.xlsx]

## Sheet: Table 12 Primers
Gene	primer name	sequence (5'-> 3')
Actb	Actb_f	GGCTGTATTCCCCTCCATCG
	Actb_r	CCAGTTGGTAACAATGCCATGT
Lrp2	Lrp2_f	TCTGGTGGAAATGTGATGGA
	Lrp2_r	ACACCGGTGATGTTCACAGA
Umod	Umod_f	GAGATCCAGGTGAAGGCTTG
	Umod_r	TGCAGTAAGCCAGATTGCAC
Aqp2	Aqp2_f	CTGTGGAGCTCTTCCTGACC
	Aqp2_r	GGCTACCCAGGTTGTCACTG
Zfp36	Zfp36_f	CCACCTCCTCTCGATACAAGA
	Zfp36_r	GCTTGGCGAAGTTCACCCA
Cebpd	Cebpd_177f	CGACTTCAGCGCCTACATTGA
	Cebpd_347r	CTAGCGACAGACCCCACAC
Cish	Cish_1f	ATGGTCCTTTGCGTACAGGG
	Cish_127r	GGAATGCCCCAGTGGGTAAG
Dusp1	Dusp1_75f	GTTGTTGGATTGTCGCTCCTT
	Dusp1_203r	TTGGGCACGATATGCTCCAG
Ehhadh	Ehhadh_1f	ATGGCTGAGTATCTGAGGCTG
	Ehhadh_127r	GGTCCAAACTAGCTTTCTGGAG
Foxo3	Foxo3_465f	CTGGGGGAACCTGTCCTATG
	Foxo3_674r	TCATTCTGAACGCGCATGAAG
Gadd45b	Gadd45b_30f	CAACGCGGTTCAGAAGATGC
	Gadd45b_151r	GGTCCACATTCATCAGTTTGGC
Gadd45g	Gadd45g_67f	GGGAAAGCACTGCACGAACT
	Gadd45g_185r	AGCACGCAAAAGGTCACATTG
Irs2	Irs2_1838f	CTGCGTCCTCTCCCAAAGTG
	Irs2_1961r	GGGGTCATGGGCATGTAGC
Lrrc32	Lrrc32_150f	GGACATCCAAGCTCTCTACTTGT
	Lrrc32_267r	GAGGAAGCTAATCTGGTTGTCAC
Nmrk1	Nmrk1_14f	TCATTGGAATTGGTGGTGTGAC
	Nmrk1_218r	CAACAGGAAACTGCTGACATCAT
Pdk4	Pdk4_64f	AGGGAGGTCGAGCTGTTCTC
	Pdk4_248r	GGAGTGTTCACTAAGCGGTCA
Socs2	Socs2_458f	GTGGGGAACTCGTCCTATCTG
	Socs2_560r	GTCACAGTGTAATGATGTGCCA
Socs3	Socs3_1f	ATGGTCACCCACAGCAAGTTT
	Socs3_145r	TCCAGTAGAATCCGCTCTCCT
Spry1	Spry1_421f	GGTCATAGGTCAGATCGGGTC
	Spry1_540r	CTTGCCACACTGTTCGCAG
Spry2	Spry2_87f	TCCAAGAGATGCCCTTACCCA
	Spry2_256r	GCAGACCGTGGAGTCTTTCA
Spry4	Spry4_23f	GCAGCGTCCCTGTGAATCC
	Spry4_130r	TCTGGTCAATGGGTAAGATGGT
Ca12	Ca12 F	GGCTCCGCCAATCCATCATA
	Ca12 R	GTTGGTAAGCAGTCCTTGTCG
Slc26a4	Slc26a4 F	GCCTTTGGGATAAGCAACGTC
	Slc26a4 R	AACGATGGCAACCATCACA
Neph1	Neph1 F	GTGTCCAAAGCCATCCAGTT
	Neph1 R	GGCAACCTTTACATCTTGGG
Aqp3	Aqp3 F	TGTGTGTACTGGCCATCGTT
	Aqp3 R	GTTGACGGCATAGCCAGAAT
Aqp4	Aqp4 F	TTGCTTTGGACTCAGCATTG
	Aqp4 R	GGGAGGTGTGACCAGGTAGA
Scnn1a	Scnn1a F	ACCCCGTGAGTCTCAACATC
	Scnn1a R	CCTGGCGAGTGTAGGAAGAG
Kcnj1	Kcnj1 F	TGGCACAGTAGAATCCACCA
	Kcnj1 R	TCCACTTCCACCGTCTTACC
Krt8	Krt8 F	TGGAGGACTTCAAGAATAAG
	Krt8 R	TTGTTCATGTATGCTTCGT
Atp6v1b1	Atp6v1b1_1200f	CATAACCGGCAGGTCTACCC
	Atp6v1b1_1299r	CTCCGTGGTCCTTTCTGGTC
Oxgr1	Oxgr1 F	AGCGTCCAACACGAACAGG
	Oxgr1 R	TCCCAATAGTAAACCCCGGAC
Nipal1	Nipal1 F	CATCCTGTTCCAGGAGTGGT
	Nipal1 R	CACTCCAGGTGATGTTGGTG
Grem2	Grem2 F	TGTCACCTCTGTCATCGTA
	Grem2 R	AATGCTTCACCTTCTGGATT
Btc	Btc F	GCACAGGTACCACCCCTAGA
	Btc R	TGAACACCACCATGACCACT
Bmpr1b	Bmpr1b F	AGCGCTATATGCCTCCAGAA
	Bmpr1b R	CTCCTTGCAATCTCCCAGAG
Lgals1	Lgals1 F	TCAAACCTGGGGAATGTCTC
	Lgals1 R	GCGAGGATTGAAGTGTAGGC
Cyp2c44	Cyp2c44 F	TACGCTTGCTCTCCTGGTTT
	Cyp2c44 R	GGTCCTCTCCCAAGGAACTC
Tmem117	Tmem117 F	CTTCTGATGGACGGGAACAT
	Tmem117 R	GTGATGACAAGCACCACCAC
Irs1	Irs1 F	TCCACCCAGCTCCTAGAGAA
	Irs1 R	CCCAACTCAACTCCACCACT
Foxi1	Foxi1 F	GGAATTACTGGACTCTGGA
	Foxi1 R	GCTGGAGGATGAATCTGAT
Uprt	r10861f	CTCGTGATCTGCAACTCCAGTC
	rd1380r	CTAAAGCGCATGCTCCAGACTG
	r11228r	CATAGTCTAACTCGCGACACTG
dSTOP	r10861f	CTCGTGATCTGCAACTCCAGTC
	rd3997r	TAGCTTGGGCTGCAGGTCGAG
	r11228r	CATAGTCTAACTCGCGACACTG
Zfp36-/-	f5925	GGGCCGAAGCTGTGGCTGGGT
	r6267	CTGGCCAGGGAGAGCTAGGTC
	r241neo	TCGCCAATGACAAGACGCTGG
Hoxb7cre, Atp6v1b1cre	cre85f	GACATGTTCAGGGATCGCCAG
	cre353r	GACATGTTCAGGGATCGCCAG
mTmG	mTmG_forward	CTC TGC TGC CTC CTG GCT TCT
	mTmG_reverse	CGA GGC GGA TCA CAA GCA ATA
	mTmG_reverse_mutant	TCA ATG GGC GGG GGT CGT T
nT-nG	nTnG_forward	AAAGTCGCTCTGAGTTGTTAT
	nTnG_reverse	GGAGCGGGAGAAATGGATATG
	nTnG_reverse_mutant	CCAGGCGGGCCATTTACCGTAAG
Tfcp2l1	Tfcp2l1 F	AGCTGCCAGATCAAGGTGTT
	Tfcp2l1 R	CGGGTGATTAGGTGAGCTGT
Pappa2	Pappa2 F	CCTCCTTGGTGAATTATGC
	Pappa2 R	CACACGAGATGGAACATTG
