# Supplementary material for: Snapshots of nascent RNA reveal cell- and stimulus-specific responses to acute kidney injury
Source: JCI Insight. 2022 Mar 22;7(6):e146374. doi: 10.1172/jci.insight.146374 (PMC8986083; doi:10.1172/jci.insight.146374)
Supplement: Supplemental table 13 [file jciinsight-7-146374-s070.xlsx]

## Sheet: Table 13 Probes and Antibodies
RNAscope Probes
Probe	Company	Cat. No.
Hs-LCN2	Advanced Cell Diagnostics	559441
Hs-LCN2-C2	Advanced Cell Diagnostics	559441-C2
Hs-HAVCR1-O1	Advanced Cell Diagnostics	538081
Hs-AQP2	Advanced Cell Diagnostics	434861
Mm-Lcn2-C2	Advanced Cell Diagnostics	313971-C2
Mm-Havcr1	Advanced Cell Diagnostics	472551
Antibodies
Antibody	Company	Cat. No.
Anti mouse Ngal	R&D Systems	AF1857
Anti mouse Kim1	R&D Systems	AF1817
Anti mouse Megalin	Abcam	ab76969
